# Supplementary material for: Characterization of RNA editome in primary and metastatic lung adenocarcinomas
Source: Oncotarget. 2016 Dec 21;8(7):11517–29. doi: 10.18632/oncotarget.14076 (PMC5355282; doi:10.18632/oncotarget.14076)
Supplement: Supplementary file 2 [file oncotarget-08-11517-s002.xlsx]

## Sheet: Table S1
Supplementary Table 1: Summary statistics of RNA edting events in each sample
New Patient ID	Patient ID in the previously published paper	New sample ID	Sample ID in the previously published paper	Sample Type	#Total editing events	#Total length of transcriptome sequencing (in mega-bases, minimal depth >=4)	Editing rate
109	GMU-LAC-WG01	109E	WG01N	Normal tissue	7732	136761789	56.54
		109F	WG01T	Primary tumor	43708	92350924	473.28
		109G	WG01M	Metastasis tumor	17183	76875429	223.52
114	GMU-LAC-WG02	114E	WG02N	Normal tissue	17556	123463892	142.2
		114F	WG02T	Primary tumor	10993	30802764	356.88
		114G	WG02M	Metastasis tumor	13087	118760064	110.2
128	GMU-LAC-WG03	128E	WG03N	Normal tissue	20336	105844022	192.13
		128F	WG03T	Primary tumor	32234	102492991	314.5
		128G	WG03M	Metastasis tumor	33119	143987825	230.01
137	GMU-LAC-WG04	137E	WG04N	Normal tissue	11696	93001699	125.76
		137F	WG04T	Primary tumor	28796	116903631	246.32
		137G	WG04M	Metastasis tumor	16386	129870122	126.17
155	GMU-LAC-WG05	155E	WG05N	Normal tissue	19044	107175235	177.69
		155F	WG05T	Primary tumor	15948	105788739	150.75
		155G	WG05M	Metastasis tumor	31063	120470247	257.85
156	GMU-LAC-WG06	156E	WG06N	Normal tissue	28056	62422251	449.46
		156F	WG06T	Primary tumor	9742	92971589	104.78
		156G	WG06M	Metastasis tumor	8787	106523267	82.49
201	GMU-LAC-WG07	201E	WG07N	Normal tissue	30765	149677214	205.54
		201F	WG07T	Primary tumor	11740	123917842	94.74
		201G	WG07M	Metastasis tumor	9089	125336901	72.52
206	GMU-LAC-WG08	206E	WG08N	Normal tissue	4981	78183559	63.71
		206F	WG08T	Primary tumor	21497	158755450	135.41
		206G	WG08M	Metastasis tumor	6826	100198114	68.13
208	GMU-LAC-WG09	208E	WG09N	Normal tissue	800	23433596	34.14
		208F	WG09T	Primary tumor	939	10513154	89.32
		208G	WG09M	Metastasis tumor	4327	35277544	122.66
210	GMU-LAC-WG10	210E	WG10N	Normal tissue	5674	117325720	48.36
		210F	WG10T	Primary tumor	5768	72621953	79.43
		210G	WG10M	Metastasis tumor	8863	111296098	79.63
211	GMU-LAC-WG11	211E	WG11N	Normal tissue	28133	162999655	172.6
		211F	WG11T	Primary tumor	17752	133682717	132.79
		211G	WG11M	Metastasis tumor	18954	42257696	448.53
212	GMU-LAC-WG12	212E	WG12N	Normal tissue	16046	146407555	109.6
		212F	WG12T	Primary tumor	22915	57591256	397.89
		212G	WG12M	Metastasis tumor	10804	122119538	88.47
215	GMU-LAC-WG13	215E	WG13N	Normal tissue	6825	120683006	56.55
		215F	WG13T	Primary tumor	19776	126905451	155.83
		215G	WG13M	Metastasis tumor	12372	119760799	103.31
230	GMU-LAC-WG14	230E	WG14N	Normal tissue	5957	89076283	66.88
		230F	WG14T	Primary tumor	7892	98496590	80.12
		230G	WG14M	Metastasis tumor	7217	37123801	194.4
231	GMU-LAC-WG15	231E	WG15N	Normal tissue	5959	89759322	66.39
		231F	WG15T	Primary tumor	7139	75749414	94.24
		231G	WG15M	Metastasis tumor	11573	66660303	173.61
232	GMU-LAC-WG16	232E	WG16N	Normal tissue	10727	86972957	123.34
		232F	WG16T	Primary tumor	15785	96107971	164.24
		232G	WG16M	Metastasis tumor	10081	67902158	148.46
233	GMU-LAC-WG17	233E	WG17N	Normal tissue	10315	110396067	93.44
		233F	WG17T	Primary tumor	30520	95135506	320.81
		233G	WG17M	Metastasis tumor	9260	53725273	172.36
234	GMU-LAC-WG18	234E	WG18N	Normal tissue	9295	117289651	79.25
		234F	WG18T	Primary tumor	8318	78405419	106.09
		234G	WG18M	Metastasis tumor	10891	118156277	92.17
235	GMU-LAC-WG19	235E	WG19N	Normal tissue	9548	111978184	85.27
		235F	WG19T	Primary tumor	8610	78148880	110.17
		235G	WG19M	Metastasis tumor	9610	106973446	89.84
236	GMU-LAC-WG20	236E	WG20N	Normal tissue	8744	128160394	68.23
		236F	WG20T	Primary tumor	8370	57179930	146.38
		236G	WG20M	Metastasis tumor	14778	126319111	116.99
237	GMU-LAC-WG21	237E	WG21N	Normal tissue	19941	97630446	204.25
		237F	WG21T	Primary tumor	17633	102326104	172.32
		237G	WG21M	Metastasis tumor	10124	102328384	98.94
23	GMU-LAC-WG22	23E	WG22N	Normal tissue	8564	134383063	63.73
		23F	WG22T	Primary tumor	20135	165342585	121.78
		23G	WG22M	Metastasis tumor	7973	128543931	62.03
70	GMU-LAC-WG23	70E	WG23N	Normal tissue	18901	151121921	125.07
		70F	WG23T	Primary tumor	28472	110772464	257.03
		70G	WG23M	Metastasis tumor	12915	121348110	106.43
75	GMU-LAC-WG24	75E	WG24N	Normal tissue	13769	140807159	97.79
		75F	WG24T	Primary tumor	24021	90573409	265.21
		75G	WG24M	Metastasis tumor	37947	143595025	264.26

## Sheet: Table S2
Supplementary Table 2: The proportion of 12 RNA edting types in each sample
Sample	A->G	T->C	A->C	A->T	C->A	C->G	C->T	G->A	G->C	G->T	T->A	T->G
109E	0.893567	0.0887197	0.00077688	0.000932256	0.00170914	0.00077688	0.00310752	0.00870106	0.000466128	0.000310752	0.000621504	0.000310752
109F	0.952656	0.0437916	2.51965e-05	0.000352751	0.000226769	7.55896e-05	0.000856682	0.00138581	0.000151179	0.000125983	0.000302358	5.03931e-05
109G	0.914238	0.07831	0.000465735	0.000598802	0.000532269	0.000532269	0.00133067	0.00219561	0.000665336	0.000399202	0.000266134	0.000465735
114E	0.933519	0.0526149	0.000506521	0.00107636	0.000569837	0.000759782	0.00316576	0.00379891	0.000506521	0.00278587	0.000569837	0.00012663
114F	0.967148	0.0257225	0.000192678	0.000289017	9.63391e-05	0	0.00192678	0.00192678	0.000481696	0.00163776	0.000481696	9.63391e-05
114G	0.910658	0.0637907	0.000875044	0.00245012	0.000962548	0.0020126	0.00691285	0.00560028	0.00166258	0.00323766	0.00122506	0.000612531
128E	0.923739	0.0665879	0.000393679	0.000449918	0.000843597	0.000449918	0.00202463	0.00449918	0.000168719	0.000449918	0.000224959	0.000168719
128F	0.939248	0.0570408	3.43619e-05	0.000171809	0.000274895	0.000137448	0.00109958	0.00140884	0.000137448	0.000137448	0.000240533	6.87238e-05
128G	0.927256	0.064268	0.000272322	0.000170201	0.000272322	0.000272322	0.00248494	0.00367635	0.000408483	0.000204241	0.000544644	0.000170201
137E	0.930843	0.0582375	9.57854e-05	0.000383142	0.000670498	0.000287356	0.00201149	0.0059387	0.000287356	0.000478927	0.000670498	9.57854e-05
137F	0.949105	0.04555	0.000229086	0.000229086	0.000458173	0.000152724	0.0014127	0.0020236	0.000190905	0.000229086	0.000305448	0.000114543
137G	0.920781	0.0687469	0.000284961	0.000641163	0.000284961	0.000783643	0.00263589	0.00420318	0.000213721	0.000712403	0.000569922	0.000142481
155E	0.921318	0.0696795	0.000420118	0.000420118	0.00120034	0.00018005	0.00258072	0.00324091	0.000300084	0.000300084	0.00018005	0.00018005
155F	0.916037	0.0667674	0.000647529	0.000719476	0.000719476	0.001367	0.00489244	0.00561191	0.00158285	0.000647529	0.000647529	0.000359738
155G	0.943614	0.0509458	0.000216177	0.000288236	0.000180148	0.000324266	0.00140515	0.00176545	0.000504414	0.000360295	0.000324266	7.20591e-05
156E	0.945319	0.0507358	3.94524e-05	0.00015781	0.000394524	3.94524e-05	0.00106521	0.00169645	0.00015781	0.000118357	0.000276167	0
156F	0.923862	0.0581664	0.000364299	0.000971463	0.000971463	0.00230723	0.00412872	0.00607165	0.0010929	0.000728597	0.000971463	0.000364299
156G	0.909422	0.0700594	0.000674946	0.000809935	0.000404968	0.00148488	0.00526458	0.00863931	0.000539957	0.0012149	0.00134989	0.000134989
201E	0.92649	0.0651003	0.000110652	0.00018442	0.000848333	0.00018442	0.00188109	0.0043892	0.000147536	0.000331956	0.000331956	0
201F	0.913301	0.0687581	0.000902075	0.00100231	0.000501153	0.00220507	0.0036083	0.00581337	0.001303	0.000601383	0.00120277	0.000801844
201G	0.895017	0.0885958	0.000932587	0.000666134	0.000666134	0.00119904	0.0039968	0.00559552	0.00106581	0.000666134	0.00106581	0.000532907
206E	0.888048	0.0864851	0.00075643	0.00151286	0.000504286	0.00327786	0.00554715	0.00983359	0.00100857	0.00151286	0.00126072	0.000252143
206F	0.901485	0.0794548	0.000664894	0.00127438	0.00132979	0.00099734	0.00404477	0.0049867	0.00110816	0.00326906	0.000831117	0.000554078
206G	0.870461	0.0930443	0.00162602	0.00162602	0.00252936	0.00379404	0.0068654	0.00957543	0.00216802	0.00469738	0.00198735	0.00162602
208E	0.899853	0.0515464	0.00441826	0	0	0.00589102	0.0147275	0.00883652	0.00589102	0.00294551	0.00441826	0.00147275
208F	0.944828	0.0321839	0.00229885	0.00114943	0.00114943	0	0.00574713	0.00804598	0.00229885	0.00114943	0	0.00114943
208G	0.9227	0.0584901	0.000515331	0.00128833	0.000515331	0.00180366	0.00541098	0.00463798	0.00103066	0.00154599	0.00103066	0.00103066
210E	0.880873	0.0731809	0.0012474	0.0031185	0.0027027	0.0043659	0.00997921	0.0151767	0.0045738	0.0024948	0.0014553	0.000831601
210F	0.864877	0.0889727	0.00310628	0.00221877	0.00199689	0.00510317	0.010872	0.0124251	0.0057688	0.0028844	0.00110939	0.000665631
210G	0.904661	0.0681184	0.00119506	0.00119506	0.0034524	0.00146063	0.00464746	0.00783428	0.00239012	0.00385075	0.00106228	0.000132784
211E	0.926942	0.0657115	0.000284114	0.000365289	0.00052764	0.000405877	0.00137998	0.00284114	0.000608816	0.000365289	0.000405877	0.000162351
211F	0.930569	0.0586727	0.000625508	0.00075061	0.000312754	0.000938262	0.00275224	0.00337774	0.00100081	0.000437856	0.000312754	0.000250203
211G	0.946336	0.0466438	0.000348088	0.000580147	0.000696177	0.000348088	0.00139235	0.00220456	0.000580147	0.000348088	0.000464118	5.80147e-05
212E	0.863488	0.0777059	0.00276223	0.00283492	0.00334375	0.00407065	0.0167915	0.0180272	0.00356182	0.00319837	0.00239878	0.00181726
212F	0.954844	0.0398209	0.000142898	0.000285796	0.000381061	0.000333429	0.00123845	0.00223873	0.000190531	0.000190531	0.000238163	9.52653e-05
212G	0.831254	0.0965694	0.00345288	0.00278458	0.0033415	0.00590332	0.0213856	0.0216084	0.00423257	0.00423257	0.00233905	0.00289597
215E	0.888909	0.0891562	0.000884486	0.000884486	0.000530692	0.00141518	0.0065452	0.00796038	0.00194587	0.000884486	0.000530692	0.000353794
215F	0.924284	0.0667705	0.000461681	0.000461681	0.000461681	0.000577101	0.00201985	0.00305863	0.000807941	0.000461681	0.00040397	0.00023084
215G	0.917412	0.0662752	0.000838926	0.000745712	0.00046607	0.001305	0.00428784	0.0053132	0.00149142	0.000745712	0.00093214	0.000186428
230E	0.902574	0.080198	0.000792079	0.00138614	0.00039604	0.00118812	0.00514851	0.00534653	0.00118812	0.000990099	0.000594059	0.00019802
230F	0.889376	0.0799456	0.00136013	0.00241801	0.00151126	0.00181351	0.00740517	0.00936981	0.00272027	0.00120901	0.00120901	0.00166238
230G	0.926901	0.0603996	0.000464612	0.000619483	0.000309741	0.00108409	0.00232306	0.00433638	0.00123897	0.000929224	0.00108409	0.000309741
231E	0.897456	0.0759141	0.0013911	0.00158983	0.0013911	0.0013911	0.0063593	0.00854531	0.00278219	0.00119237	0.000993641	0.000993641
231F	0.90624	0.0651335	0.000643294	0.00144741	0.00160823	0.00514635	0.0075587	0.005468	0.00289482	0.00192988	0.000643294	0.00128659
231G	0.914892	0.0648818	0.000586281	0.0014657	0.00136799	0.00195427	0.00341997	0.00615595	0.00195427	0.00156342	0.00107485	0.000683995
232E	0.916977	0.0691857	0.000532198	0.000745077	0.000532198	0.000638638	0.00287387	0.00638638	0.000425758	0.000745077	0.000745077	0.000212879
232F	0.92717	0.0637439	0.000504759	0.000865301	0.000288434	0.000504759	0.00209115	0.00295645	0.000288434	0.00122584	0.000288434	7.21085e-05
232G	0.910579	0.0744218	0.000572475	0.000572475	0.00022899	0.000801466	0.00435081	0.00538127	0.00148844	0.00068697	0.00068697	0.00022899
233E	0.902135	0.0812464	0.000115407	0.00126947	0.00103866	0.00138488	0.00369302	0.00715522	0.000692441	0.000461627	0.000461627	0.00034622
233F	0.950069	0.0458276	3.63135e-05	0.000472075	0.000254194	3.63135e-05	0.000980463	0.00159779	0.000181567	0.000217881	0.000290508	3.63135e-05
233G	0.944949	0.0430272	0.000471531	0.00117883	0.000235766	0.000589414	0.00294707	0.00495108	0.000943063	0.000589414	0	0.000117883
234E	0.891085	0.0881005	0.000785443	0.00130907	0.00091635	0.00170179	0.00418903	0.00628354	0.00235633	0.000785443	0.00196361	0.000523629
234F	0.914315	0.0671664	0.00146972	0.00220459	0.000587889	0.00176367	0.00191064	0.00514403	0.00205761	0.00117578	0.00117578	0.00102881
234G	0.885554	0.093841	0.000895857	0.00156775	0.00100784	0.00100784	0.00459127	0.0075028	0.00167973	0.000671892	0.00111982	0.00055991
235E	0.897343	0.0823251	0.00099788	0.00162155	0.00112261	0.000873145	0.00461519	0.00698516	0.00112261	0.00074841	0.00149682	0.00074841
235F	0.91779	0.0594766	0.000925192	0.0026434	0.00105736	0.00251123	0.00383294	0.00607983	0.00118953	0.00171821	0.00185038	0.000925192
235G	0.892656	0.078825	0.000611995	0.00269278	0.00159119	0.00195838	0.00673195	0.00685435	0.00244798	0.00208078	0.00257038	0.000979192
236E	0.891301	0.0908588	0.00041488	0.00138293	0.000691467	0.00124464	0.00331904	0.00663809	0.00179781	0.000691467	0.00138293	0.000276587
236F	0.921486	0.0587838	0.00121622	0.000540541	0.00175676	0.00189189	0.00418919	0.00527027	0.00202703	0.00148649	0.000540541	0.000810811
236G	0.889699	0.0954683	0.000901418	0.000983365	0.000409735	0.00114726	0.00376956	0.00516266	0.000655576	0.000245841	0.000737524	0.000819471
237E	0.918612	0.0708919	0.000458847	0.000745627	0.000458847	0.000286779	0.00315457	0.00384284	0.000229424	0.000745627	0.000516203	5.73559e-05
237F	0.917319	0.0688474	0.000323227	0.000905036	0.000517163	0.00135755	0.00349085	0.00400802	0.0014222	0.0007111	0.000646454	0.000452518
237G	0.874007	0.0860579	0.000817375	0.00175152	0.00198505	0.00595516	0.00875759	0.0108594	0.00572163	0.00268566	0.000817375	0.000583839
23E	0.891748	0.0903497	0.00027972	0.00153846	0.000559441	0.00167832	0.00461538	0.00559441	0.0013986	0.000979021	0.000559441	0.000699301
23F	0.909561	0.078822	0.00052277	0.000638941	0.000290428	0.000987454	0.00284619	0.00394981	0.00127788	0.00052277	0.000348513	0.000232342
23G	0.883013	0.087589	0.00212153	0.00181846	0.00136384	0.00272769	0.0051523	0.0100015	0.00227307	0.00181846	0.00136384	0.000757691
70E	0.917405	0.0745387	0.000184502	0.000553506	0.000369004	0.000246002	0.00184502	0.00393604	0.000369004	0.000246002	0.000184502	0.000123001
70F	0.945797	0.0483237	0.000311514	0.000389393	0.00054515	0.000311514	0.00101242	0.00276469	0.000194696	0.000155757	0.000194696	0
70G	0.905349	0.0776297	0.000540346	0.00162104	0.000630403	0.00135086	0.00432277	0.00459294	0.00162104	0.00108069	0.000720461	0.000540346
75E	0.906983	0.0790521	0.000846382	0.0011003	0.000507829	0.000423191	0.0035548	0.0046551	0.000761744	0.00126957	0.000677105	0.000169276
75F	0.926	0.0689672	0.000191709	0.000383417	0.000383417	0.000191709	0.00119818	0.00201294	0.000143781	0.000143781	0.00033549	4.79272e-05
75G	0.922139	0.0717485	0.000242087	0.00036313	0.000272348	0.000332869	0.00142226	0.00211826	0.000514434	0.000211826	0.000242087	0.000393391
Note: Here, editing events with unknown editing type because of the unknown chain were excluded.

## Sheet: Table S3
Supplementary Table 3: The distribution of RNA edting events in different regions across genome
Sample	Alu	Non-Alu	Intronic	UTR3	UTR5	UTR5;UTR3	Downstream	Exonic	Exonic;splicing	Intergenic	Splicing	Upstream	Upstream;downstream
109E	0.92835	0.0716503	0.621831	0.151837	0.00103466	0	0.0333678	0.0570357	0	0.120279	0.000646663	0.0113813	0.00258665
109F	0.983733	0.016267	0.863366	0.0274549	0.000297428	0	0.0126979	0.0167475	0	0.0735792	0.000160154	0.00498765	0.000709252
109G	0.975092	0.0249083	0.802072	0.0423093	0.000407379	0	0.0189722	0.0296805	0	0.0974801	0.000232788	0.00774021	0.00110574
114E	0.951014	0.0489861	0.801094	0.0663021	0.000455685	0	0.0172591	0.0316701	0	0.0749032	0.000113921	0.00683527	0.00136705
114F	0.986901	0.0130992	0.895479	0.0312017	0.000272901	0	0.011098	0.0171928	0	0.0417538	9.0967e-05	0.00209224	0.000818703
114G	0.944372	0.0556277	0.718805	0.107282	0.00091694	7.64117e-05	0.0278139	0.0456178	7.64117e-05	0.089096	0.00045847	0.00771758	0.00213953
128E	0.969414	0.0305862	0.790716	0.0545338	0.000491739	0	0.0217349	0.0284225	0	0.0949548	0.000196696	0.0075236	0.00142604
128F	0.971924	0.0280759	0.848142	0.0298443	0.000186139	0	0.0142706	0.0245083	0	0.0754173	0.000155116	0.00651486	0.000961717
128G	0.970108	0.0298922	0.817959	0.0411848	0.000241553	0	0.0192639	0.0274767	0	0.0856004	0.000150971	0.00667291	0.00144932
137E	0.962124	0.0378762	0.770947	0.0873803	0.000683995	0	0.0223153	0.0335157	0	0.0782319	8.54993e-05	0.00589945	0.000940492
137F	0.963571	0.0364287	0.83206	0.0475066	0.000312543	0	0.0159744	0.0295874	0	0.0671968	6.94541e-05	0.0064245	0.000868176
137G	0.959295	0.0407055	0.730807	0.0833028	0.000366166	0	0.0299036	0.041865	0	0.102404	0.000305139	0.00945929	0.00158672
155E	0.964556	0.0354442	0.797154	0.0480991	0.00036757	0	0.0195337	0.029143	0	0.0976686	0.00015753	0.00687881	0.00099769
155F	0.935791	0.0642087	0.745297	0.0829571	0.000438927	0	0.0227615	0.0425759	0	0.097379	0.000250815	0.00708553	0.00125408
155G	0.967936	0.0320639	0.823005	0.0457135	0.000354119	0	0.0180279	0.0243376	0	0.0818981	9.65779e-05	0.0056659	0.000901394
156E	0.987382	0.0126176	0.859638	0.0257699	0.000178215	0	0.0157542	0.0177146	0	0.0740662	0.000142572	0.00580981	0.000926718
156F	0.925785	0.0742147	0.624923	0.16239	0.000821187	0	0.037364	0.0563539	0	0.105112	0.000821187	0.00995689	0.00225826
156G	0.930238	0.0697621	0.645499	0.145897	0.000910436	0	0.036645	0.0504154	0	0.108683	0.000341413	0.00978719	0.00182087
201E	0.966423	0.0335771	0.814009	0.0405331	0.000260036	0	0.0189826	0.0261336	0	0.0924427	0.000325045	0.00659841	0.000715098
201F	0.937138	0.062862	0.669932	0.127342	0.000936968	8.51789e-05	0.0333901	0.050937	0	0.105366	0.000596252	0.0092845	0.00212947
201G	0.938057	0.061943	0.593685	0.173506	0.0014303	0	0.0402685	0.0565519	0.000110023	0.117065	0.000550116	0.0132028	0.00363076
206E	0.921502	0.0784983	0.428629	0.295121	0.0016061	0	0.0638426	0.0704678	0	0.121863	0.000401526	0.0136519	0.00441678
206F	0.940969	0.0590315	0.72131	0.0739638	0.000511699	0	0.0259571	0.0434944	0	0.12425	0.000279109	0.00874541	0.00148858
206G	0.900088	0.0999121	0.523586	0.209347	0.00131849	0	0.0490771	0.0758863	0	0.123498	0.000732493	0.0131849	0.00336947
208E	0.895	0.105	0.45125	0.33	0.0025	0	0.04375	0.06375	0	0.09625	0.00125	0.00875	0.0025
208F	0.968051	0.0319489	0.766773	0.108626	0.00212993	0	0.0191693	0.0489883	0	0.0543131	0	0	0
208G	0.960481	0.0395193	0.773746	0.0852785	0.000924428	0	0.0203374	0.0369771	0	0.0748787	0	0.00716432	0.000693321
210E	0.886324	0.113676	0.601163	0.177476	0.00158618	0	0.0311949	0.0671484	0	0.107508	0.000352485	0.0105746	0.00299612
210F	0.887483	0.112517	0.455964	0.237517	0.00156033	0	0.0518377	0.0858183	0	0.153779	0.000520111	0.010749	0.00225381
210G	0.928241	0.071759	0.677649	0.12005	0.00169243	0	0.0279815	0.0496446	0	0.1117	0.000676972	0.00801083	0.00259506
211E	0.96513	0.0348701	0.804393	0.0448584	0.000284364	0	0.0215761	0.0259126	0	0.0930935	0.000319909	0.00849536	0.00106636
211F	0.937584	0.0624155	0.760478	0.0948626	0.000732312	0	0.0214624	0.044164	0	0.0697386	0.00033799	0.0067598	0.00146462
211G	0.985966	0.014034	0.867258	0.0240582	0.000316556	0	0.0164609	0.0177271	0	0.0682705	5.27593e-05	0.00517041	0.000685871
212E	0.90253	0.0974698	0.725414	0.0847563	0.000997133	0	0.0264864	0.0459928	0	0.104699	0.000186962	0.00978437	0.00168266
212F	0.982631	0.0173685	0.87698	0.0210779	0.000305477	0	0.0113026	0.0177613	0	0.0668121	4.36395e-05	0.00514947	0.000567314
212G	0.8806	0.1194	0.624491	0.138745	0.00249907	0	0.0368382	0.0647908	0	0.118382	0.000462792	0.0110144	0.00277675
215E	0.918242	0.0817582	0.561026	0.199414	0.00175824	0	0.0419048	0.0654945	0	0.114139	0.000586081	0.0123077	0.00336996
215F	0.95535	0.0446501	0.78039	0.0604773	0.000404531	0	0.0213896	0.0347896	0	0.0925364	0.000151699	0.00864684	0.00121359
215G	0.94633	0.0536696	0.730359	0.0926285	0.000808277	0	0.0284513	0.0430003	0	0.0942451	0.000323311	0.00864856	0.00153573
230E	0.93302	0.06698	0.615075	0.17257	0.00151083	0	0.0332382	0.0580829	0	0.107269	0.000503609	0.00990431	0.00184657
230F	0.91257	0.0874303	0.606437	0.168652	0.000760264	0	0.0381399	0.0622149	0	0.110872	0.000380132	0.0103903	0.00215408
230G	0.972149	0.0278509	0.810032	0.0540391	0.00110849	0	0.0185673	0.0292365	0	0.0771789	0.000277123	0.0094222	0.000138562
231E	0.927169	0.072831	0.616546	0.173016	0.00117469	0	0.0389327	0.0533647	0	0.101863	0.000335627	0.0124182	0.00234939
231F	0.929542	0.070458	0.692534	0.125648	0.000560303	0	0.0273147	0.0516879	0	0.0900686	0.000560303	0.00966522	0.00196106
231G	0.957314	0.0426856	0.797028	0.0555604	0.000777672	0	0.0212564	0.0308477	0	0.0856303	8.6408e-05	0.00769031	0.0011233
232E	0.959075	0.0409248	0.760231	0.0783071	0.000279668	0	0.0258227	0.0365433	0	0.0893074	0.000466114	0.00783071	0.0012119
232F	0.957175	0.0428255	0.770352	0.0703833	0.00050681	0	0.0248971	0.0368704	0	0.0874881	0.000443459	0.00791891	0.00114032
232G	0.961809	0.0381907	0.763317	0.0649737	0.000694376	0	0.0226168	0.0372979	0	0.10118	9.91965e-05	0.0086301	0.00119036
233E	0.940087	0.0599127	0.663403	0.125351	0.000872516	0	0.0346098	0.0499273	0	0.1111	0.000484731	0.0116335	0.00261755
233F	0.982143	0.0178571	0.851081	0.0287025	0.000294889	0	0.0150066	0.0219856	3.27654e-05	0.0770315	0.000196592	0.00504587	0.000622543
233G	0.95486	0.0451404	0.826782	0.0539957	0.000431965	0	0.0146868	0.0347732	0	0.062311	0.000107991	0.00572354	0.0011879
234E	0.9305	0.0694997	0.558257	0.195589	0.00182894	0	0.0466918	0.0658419	0	0.115008	0.000322754	0.0118343	0.00462614
234F	0.927146	0.0728541	0.541957	0.201491	0.00096177	0	0.0539793	0.0729743	0	0.112647	0.000601106	0.012503	0.00288531
234G	0.943072	0.0569277	0.619961	0.142778	0.000918189	0	0.0382885	0.0560095	0	0.125976	0.000275457	0.0129465	0.00284639
235E	0.928781	0.0712191	0.630603	0.152912	0.00146628	0.000104734	0.0413699	0.0540427	0	0.102849	0.00052367	0.0121491	0.00397989
235F	0.937166	0.0628339	0.704181	0.126249	0.000696864	0.000116144	0.0349593	0.0470383	0	0.0774681	0.000464576	0.00673635	0.00209059
235G	0.927888	0.0721124	0.639646	0.156816	0.00114464	0	0.0365245	0.0522373	0	0.0995838	0.000312175	0.0108221	0.00291363
236E	0.924977	0.0750229	0.591263	0.172575	0.00148673	0	0.0452882	0.0612992	0	0.110933	0.000343092	0.0133806	0.00343092
236F	0.951613	0.0483871	0.788411	0.0587814	0.00107527	0	0.0174432	0.0356033	0	0.0916368	0.000238949	0.00585424	0.000955795
236G	0.944715	0.0552849	0.665516	0.10766	0.00101502	0	0.0395859	0.0512248	0	0.121058	0.000338341	0.0117743	0.00182704
237E	0.968908	0.0310917	0.791385	0.0520034	0.000451331	5.01479e-05	0.0217642	0.0302392	0	0.0948799	0.000200592	0.00807382	0.000952811
237F	0.953553	0.046447	0.770033	0.069869	0.00062383	0	0.0221176	0.0363523	0	0.0918165	0.000396983	0.00742925	0.00136108
237G	0.918906	0.0810944	0.634729	0.146089	0.00246938	0	0.0329909	0.0618333	0	0.108159	0.000790202	0.010964	0.0019755
23E	0.926787	0.0732135	0.616301	0.163125	0.000817375	0	0.04227	0.0542971	0	0.108477	0.000350304	0.0106259	0.00373657
23F	0.942339	0.0576608	0.74224	0.0732059	0.000446983	0	0.0240377	0.0390365	0	0.113037	9.93295e-05	0.0070524	0.000844301
23G	0.907688	0.0923116	0.573435	0.181488	0.00075254	0	0.0378778	0.0712404	0	0.118776	0.00075254	0.0124169	0.00326101
70E	0.962383	0.0376171	0.763399	0.0647056	0.000423258	0	0.0238083	0.031374	0	0.105973	0.000370351	0.00883551	0.00111105
70F	0.970884	0.0291163	0.838403	0.0391613	0.000210733	0	0.0175611	0.0238831	0	0.0734055	0.0003161	0.00618151	0.000878056
70G	0.946806	0.053194	0.718699	0.0967093	0.000696864	0	0.0253194	0.0433604	0	0.105381	0.000309717	0.00727836	0.00224545
75E	0.939647	0.060353	0.718353	0.0966664	0.000581015	0	0.0262909	0.0423415	0	0.105817	0.000145254	0.00842472	0.00137991
75F	0.968319	0.0316806	0.794888	0.0432122	0.000541193	0	0.0167354	0.0298073	0	0.106157	0.000166521	0.00741018	0.00108239
75G	0.959839	0.0401613	0.804069	0.038422	0.000368936	0	0.0160751	0.0275121	5.27051e-05	0.105674	0.000421641	0.00624555	0.00115951
Note: Here, exonic region harbors coding and non-coding exonic, UTR harbor harbors coding and non-coding UTR.

## Sheet: Table S4
Supplementary Table 4: All hyper-editing sites in primary tumors (hyper-PT)
Region	Gene	Chr	Start	End	Referent allele	Editing allele	Priamry sample(F)	Alu region	Editing type	Strand	Type	Information
ncRNA_exonic	LOC729737,NONHSAG000011	chr1	138178	138178	T	A	231	non-Alu	A->T	-	-	-
exonic	AGRN	chr1	983447	983447	C	G	237	non-Alu	C->G	+	synonymous SNV	AGRN:NM_198576:exon23:c.C3807G:p.A1269A,
intronic	C1orf159	chr1	1032391	1032391	T	C	70	Alu	A->G	-	-	-
intronic	C1orf159	chr1	1032392	1032392	T	C	70	Alu	A->G	-	-	-
intronic	C1orf159	chr1	1032398	1032398	T	C	155	Alu	A->G	-	-	-
intronic	C1orf159	chr1	1033587	1033587	T	C	128	Alu	A->G	-	-	-
intronic	C1orf159	chr1	1033594	1033594	T	C	128	Alu	A->G	-	-	-
intronic	C1orf159	chr1	1033728	1033728	T	C	128	Alu	A->G	-	-	-
intronic	C1orf159	chr1	1049524	1049524	T	C	155	Alu	A->G	-	-	-
ncRNA_exonic	MIR429,NONHSAG000075	chr1	1104405	1104405	A	G	137	non-Alu	A->G	+	-	-
intronic	SDF4	chr1	1156878	1156878	T	C	210	non-Alu	A->G	-	-	-
intronic	SDF4	chr1	1156882	1156882	T	C	210	non-Alu	A->G	-	-	-
intronic	SDF4	chr1	1156882	1156882	T	C	70	non-Alu	A->G	-	-	-
UTR3	B3GALT6	chr1	1170116	1170116	G	T	212	non-Alu	G->T	+	-	-
intronic	UBE2J2	chr1	1205071	1205071	T	C	70	Alu	A->G	-	-	-
intronic	CPSF3L	chr1	1251496	1251496	T	C	235	Alu	A->G	-	-	-
intronic	CPSF3L	chr1	1251538	1251538	T	C	155	Alu	A->G	-	-	-
intronic	CPSF3L	chr1	1251540	1251540	T	C	155	Alu	A->G	-	-	-
intronic	CPSF3L	chr1	1251610	1251610	T	C	137	Alu	A->G	-	-	-
intronic	CPSF3L	chr1	1251610	1251610	T	C	237	Alu	A->G	-	-	-
intronic	CPSF3L	chr1	1251631	1251631	T	C	211	Alu	A->G	-	-	-
intronic	CPSF3L	chr1	1252180	1252180	T	C	128	Alu	A->G	-	-	-
intronic	CPSF3L	chr1	1252180	1252180	T	C	155	Alu	A->G	-	-	-
intronic	CPSF3L	chr1	1252180	1252180	T	C	75	Alu	A->G	-	-	-
intronic	CPSF3L	chr1	1252221	1252221	T	C	128	Alu	A->G	-	-	-
intronic	CPSF3L	chr1	1252349	1252349	A	G	233	Alu	T->C	-	-	-
intronic	CPSF3L	chr1	1252368	1252368	A	G	109	Alu	T->C	-	-	-
intronic	CPSF3L	chr1	1252398	1252398	A	G	201	Alu	T->C	-	-	-
intronic	CPSF3L	chr1	1252398	1252398	A	G	211	Alu	T->C	-	-	-
intronic	CPSF3L	chr1	1252510	1252510	T	C	211	Alu	A->G	-	-	-
intronic	CPSF3L	chr1	1252515	1252515	A	G	109	Alu	T->C	-	-	-
intronic	CPSF3L	chr1	1252609	1252609	A	G	232	Alu	T->C	-	-	-
intronic	CPSF3L	chr1	1252654	1252654	A	G	109	Alu	T->C	-	-	-
intronic	CPSF3L	chr1	1252732	1252732	A	G	237	Alu	T->C	-	-	-
intronic	CPSF3L	chr1	1253339	1253339	A	G	70	Alu	T->C	-	-	-
intronic	CPSF3L	chr1	1253343	1253343	T	C	215	Alu	A->G	-	-	-
intronic	CPSF3L	chr1	1253357	1253357	T	C	201	Alu	A->G	-	-	-
intronic	CPSF3L	chr1	1253357	1253357	T	C	211	Alu	A->G	-	-	-
intronic	CPSF3L	chr1	1253357	1253357	T	C	230	Alu	A->G	-	-	-
intronic	CPSF3L	chr1	1253422	1253422	T	C	211	Alu	A->G	-	-	-
intronic	CPSF3L	chr1	1253782	1253782	A	G	109	Alu	T->C	-	-	-
intronic	CPSF3L	chr1	1253791	1253791	A	G	128	Alu	T->C	-	-	-
intronic	CPSF3L	chr1	1253877	1253877	A	G	206	Alu	T->C	-	-	-
intronic	CCNL2	chr1	1331919	1331919	T	C	155	Alu	A->G	-	-	-
intronic	CCNL2	chr1	1331919	1331919	T	C	70	Alu	A->G	-	-	-
intronic	CCNL2	chr1	1331921	1331921	T	C	128	Alu	A->G	-	-	-
intronic	CCNL2	chr1	1331921	1331921	T	C	212	Alu	A->G	-	-	-
intronic	CCNL2	chr1	1331921	1331921	T	C	70	Alu	A->G	-	-	-
intronic	CCNL2	chr1	1332470	1332470	T	C	128	Alu	A->G	-	-	-
intronic	CCNL2	chr1	1333169	1333169	T	C	211	Alu	A->G	-	-	-
intronic	MRPL20	chr1	1338166	1338166	T	C	211	Alu	A->G	-	-	-
intronic	MRPL20	chr1	1338200	1338200	T	C	235	Alu	A->G	-	-	-
intronic	MRPL20	chr1	1338425	1338425	T	C	215	Alu	A->G	-	-	-
intronic	MRPL20	chr1	1338425	1338425	T	C	75	Alu	A->G	-	-	-
intronic	MRPL20	chr1	1338448	1338448	T	C	128	Alu	A->G	-	-	-
intronic	MRPL20	chr1	1338699	1338699	T	C	137	Alu	A->G	-	-	-
intronic	MRPL20	chr1	1338851	1338851	T	C	231	Alu	A->G	-	-	-
intronic	MRPL20	chr1	1339350	1339350	T	C	230	Alu	A->G	-	-	-
intronic	MRPL20	chr1	1339446	1339446	T	C	206	Alu	A->G	-	-	-
intronic	MRPL20	chr1	1339645	1339645	T	C	206	Alu	A->G	-	-	-
intronic	MRPL20	chr1	1339672	1339672	T	C	212	Alu	A->G	-	-	-
intronic	MRPL20	chr1	1339768	1339768	T	C	206	Alu	A->G	-	-	-
intronic	MRPL20	chr1	1339806	1339806	T	C	114	Alu	A->G	-	-	-
intronic	MRPL20	chr1	1339806	1339806	T	C	233	Alu	A->G	-	-	-
intronic	MRPL20	chr1	1339806	1339806	T	C	234	Alu	A->G	-	-	-
intronic	MRPL20	chr1	1339806	1339806	T	C	237	Alu	A->G	-	-	-
intronic	MRPL20	chr1	1339807	1339807	T	C	206	Alu	A->G	-	-	-
intronic	MRPL20	chr1	1340075	1340075	T	C	156	Alu	A->G	-	-	-
intronic	MRPL20	chr1	1340082	1340082	T	C	128	Alu	A->G	-	-	-
intronic	MRPL20	chr1	1340082	1340082	T	C	156	Alu	A->G	-	-	-
intronic	MRPL20	chr1	1340082	1340082	T	C	237	Alu	A->G	-	-	-
intronic	MRPL20	chr1	1340108	1340108	T	C	109	Alu	A->G	-	-	-
intronic	MRPL20	chr1	1340108	1340108	T	C	211	Alu	A->G	-	-	-
intronic	MRPL20	chr1	1340108	1340108	T	C	233	Alu	A->G	-	-	-
ncRNA_exonic	NONHSAG000104	chr1	1344893	1344893	A	G	70	Alu	A->G	+	-	-
UTR3	ANKRD65	chr1	1354412	1354412	G	A	231	non-Alu	C->T	-	-	-
ncRNA_intronic	NONHSAG000110,NONHSAG000111	chr1	1365265	1365265	A	G	211	Alu	A->G	+	-	-
ncRNA_intronic	NONHSAG000110,NONHSAG000111	chr1	1365265	1365265	A	G	212	Alu	A->G	+	-	-
ncRNA_intronic	NONHSAG000110,NONHSAG000111	chr1	1365265	1365265	A	G	231	Alu	A->G	+	-	-
UTR3	ATAD3C	chr1	1404684	1404684	A	G	206	Alu	A->G	+	-	-
UTR3	ATAD3C	chr1	1405117	1405117	A	G	155	Alu	A->G	+	-	-
UTR3	ATAD3C	chr1	1405117	1405117	A	G	210	Alu	A->G	+	-	-
UTR3	ATAD3C	chr1	1405117	1405117	A	G	232	Alu	A->G	+	-	-
intronic	ATAD3B	chr1	1418411	1418411	A	G	231	Alu	A->G	+	-	-
intronic	ATAD3B	chr1	1418420	1418420	A	G	137	Alu	A->G	+	-	-
intronic	ATAD3B	chr1	1418455	1418455	A	G	75	Alu	A->G	+	-	-
intronic	ATAD3B	chr1	1418536	1418536	A	G	109	Alu	A->G	+	-	-
intronic	ATAD3B	chr1	1418536	1418536	A	G	215	Alu	A->G	+	-	-
intronic	ATAD3B	chr1	1418536	1418536	A	G	233	Alu	A->G	+	-	-
intronic	ATAD3B	chr1	1418536	1418536	A	G	236	Alu	A->G	+	-	-
intronic	ATAD3B	chr1	1418617	1418617	A	G	137	Alu	A->G	+	-	-
intronic	ATAD3B	chr1	1418617	1418617	A	G	237	Alu	A->G	+	-	-
intronic	ATAD3B	chr1	1418757	1418757	A	G	109	Alu	A->G	+	-	-
intronic	ATAD3B	chr1	1418757	1418757	A	G	128	Alu	A->G	+	-	-
intronic	ATAD3B	chr1	1418757	1418757	A	G	137	Alu	A->G	+	-	-
intronic	ATAD3B	chr1	1418757	1418757	A	G	233	Alu	A->G	+	-	-
UTR3	SLC35E2B	chr1	1593750	1593750	A	G	109	non-Alu	T->C	-	-	-
UTR3	SLC35E2B	chr1	1594977	1594977	T	C	230	Alu	A->G	-	-	-
UTR3	SLC35E2B	chr1	1595006	1595006	T	C	235	Alu	A->G	-	-	-
UTR3	SLC35E2B	chr1	1595007	1595007	T	C	155	Alu	A->G	-	-	-
UTR3	SLC35E2B	chr1	1595025	1595025	T	C	137	Alu	A->G	-	-	-
UTR3	SLC35E2B	chr1	1595048	1595048	T	C	210	Alu	A->G	-	-	-
UTR3	SLC35E2B	chr1	1595048	1595048	T	C	211	Alu	A->G	-	-	-
UTR3	SLC35E2B	chr1	1595074	1595074	T	C	155	Alu	A->G	-	-	-
UTR3	SLC35E2B	chr1	1595539	1595539	T	C	231	Alu	A->G	-	-	-
UTR3	SLC35E2B	chr1	1595586	1595586	T	C	211	Alu	A->G	-	-	-
intronic	CDK11B,SLC35E2B	chr1	1609130	1609130	T	C	70	Alu	A->G	-	-	-
intronic	CDK11B,SLC35E2B	chr1	1612339	1612339	T	C	128	Alu	A->G	-	-	-
intronic	CDK11B,SLC35E2B	chr1	1613571	1613571	T	C	128	Alu	A->G	-	-	-
intronic	CDK11B,SLC35E2B	chr1	1617511	1617511	T	C	212	Alu	A->G	-	-	-
intronic	CDK11B,SLC35E2B	chr1	1617646	1617646	T	C	128	Alu	A->G	-	-	-
intronic	CDK11B,SLC35E2B	chr1	1617646	1617646	T	C	212	Alu	A->G	-	-	-
UTR3	SLC35E2	chr1	1661762	1661762	G	A	155	non-Alu	C->T	-	-	-
UTR3	SLC35E2	chr1	1662764	1662764	T	C	234	Alu	A->G	-	-	-
UTR3	SLC35E2	chr1	1662764	1662764	T	C	237	Alu	A->G	-	-	-
UTR3	SLC35E2	chr1	1663629	1663629	T	C	235	Alu	A->G	-	-	-
intronic	SLC35E2	chr1	1664481	1664481	T	C	128	Alu	A->G	-	-	-
intronic	SLC35E2	chr1	1664501	1664501	T	C	128	Alu	A->G	-	-	-
intronic	SLC35E2	chr1	1664501	1664501	T	C	70	Alu	A->G	-	-	-
intronic	NADK	chr1	1703499	1703499	T	C	128	Alu	A->G	-	-	-
intronic	GNB1	chr1	1739258	1739258	T	C	155	Alu	A->G	-	-	-
intronic	GNB1	chr1	1739258	1739258	T	C	70	Alu	A->G	-	-	-
intronic	GNB1	chr1	1739285	1739285	T	C	109	Alu	A->G	-	-	-
intronic	GNB1	chr1	1739542	1739542	T	C	70	Alu	A->G	-	-	-
intronic	GNB1	chr1	1739581	1739581	T	C	70	Alu	A->G	-	-	-
intronic	GNB1	chr1	1739716	1739716	T	C	109	Alu	A->G	-	-	-
intronic	GNB1	chr1	1742244	1742244	T	C	109	Alu	A->G	-	-	-
intronic	GNB1	chr1	1742648	1742648	T	C	114	Alu	A->G	-	-	-
intronic	GNB1	chr1	1742649	1742649	T	C	137	Alu	A->G	-	-	-
intronic	GNB1	chr1	1742649	1742649	T	C	212	Alu	A->G	-	-	-
intronic	GNB1	chr1	1742649	1742649	T	C	75	Alu	A->G	-	-	-
intronic	GNB1	chr1	1750763	1750763	T	C	137	Alu	A->G	-	-	-
intronic	GNB1	chr1	1751080	1751080	T	C	70	Alu	A->G	-	-	-
intronic	GNB1	chr1	1751116	1751116	T	C	137	Alu	A->G	-	-	-
intronic	GNB1	chr1	1751268	1751268	T	C	109	Alu	A->G	-	-	-
intronic	GNB1	chr1	1751630	1751630	T	C	137	Alu	A->G	-	-	-
intronic	GNB1	chr1	1751630	1751630	T	C	155	Alu	A->G	-	-	-
intronic	GNB1	chr1	1753905	1753905	T	C	109	Alu	A->G	-	-	-
intronic	GNB1	chr1	1753938	1753938	T	C	109	Alu	A->G	-	-	-
intronic	GNB1	chr1	1753960	1753960	T	C	128	Alu	A->G	-	-	-
intronic	GNB1	chr1	1754035	1754035	T	C	237	Alu	A->G	-	-	-
intronic	GNB1	chr1	1756229	1756229	T	C	137	Alu	A->G	-	-	-
intronic	GNB1	chr1	1767907	1767907	T	C	109	Alu	A->G	-	-	-
intronic	GNB1	chr1	1767907	1767907	T	C	128	Alu	A->G	-	-	-
intronic	GNB1	chr1	1767907	1767907	T	C	156	Alu	A->G	-	-	-
intronic	GNB1	chr1	1768414	1768414	T	C	232	Alu	A->G	-	-	-
intronic	GNB1	chr1	1768417	1768417	T	C	232	Alu	A->G	-	-	-
intronic	GNB1	chr1	1769520	1769520	T	C	232	Alu	A->G	-	-	-
intronic	GNB1	chr1	1769590	1769590	T	C	237	Alu	A->G	-	-	-
intronic	GNB1	chr1	1770022	1770022	T	C	75	Alu	A->G	-	-	-
intronic	GNB1	chr1	1787800	1787800	T	C	212	Alu	A->G	-	-	-
intronic	GNB1	chr1	1787822	1787822	T	C	155	Alu	A->G	-	-	-
intronic	GNB1	chr1	1788005	1788005	T	C	212	Alu	A->G	-	-	-
intronic	GNB1	chr1	1788049	1788049	T	C	70	Alu	A->G	-	-	-
intronic	GNB1	chr1	1790552	1790552	T	C	232	Alu	A->G	-	-	-
intronic	GNB1	chr1	1791287	1791287	T	C	237	Alu	A->G	-	-	-
intronic	GNB1	chr1	1794016	1794016	T	C	235	Alu	A->G	-	-	-
intronic	GNB1	chr1	1794039	1794039	T	C	70	Alu	A->G	-	-	-
intronic	GNB1	chr1	1797460	1797460	T	C	128	Alu	A->G	-	-	-
intronic	GNB1	chr1	1797480	1797480	T	C	70	Alu	A->G	-	-	-
intronic	GNB1	chr1	1797515	1797515	T	C	128	Alu	A->G	-	-	-
intronic	GNB1	chr1	1797515	1797515	T	C	137	Alu	A->G	-	-	-
intronic	GNB1	chr1	1797516	1797516	T	C	137	Alu	A->G	-	-	-
intronic	GNB1	chr1	1797582	1797582	T	C	109	Alu	A->G	-	-	-
intronic	GNB1	chr1	1799680	1799680	T	C	156	Alu	A->G	-	-	-
intronic	GNB1	chr1	1801828	1801828	T	C	232	Alu	A->G	-	-	-
intronic	GNB1	chr1	1802775	1802775	T	C	155	Alu	A->G	-	-	-
intronic	GNB1	chr1	1803615	1803615	T	C	210	Alu	A->G	-	-	-
intronic	GNB1	chr1	1805194	1805194	T	C	211	Alu	A->G	-	-	-
intronic	GNB1	chr1	1805934	1805934	T	C	201	Alu	A->G	-	-	-
intronic	GNB1	chr1	1806911	1806911	T	C	70	Alu	A->G	-	-	-
intronic	GNB1	chr1	1812981	1812981	T	C	137	Alu	A->G	-	-	-
intronic	GNB1	chr1	1813040	1813040	T	C	232	Alu	A->G	-	-	-
intronic	GNB1	chr1	1813042	1813042	T	C	232	Alu	A->G	-	-	-
intronic	GNB1	chr1	1813111	1813111	T	C	233	Alu	A->G	-	-	-
intronic	GNB1	chr1	1814117	1814117	T	C	233	Alu	A->G	-	-	-
intronic	GNB1	chr1	1815515	1815515	T	C	128	Alu	A->G	-	-	-
intronic	GNB1	chr1	1815515	1815515	T	C	137	Alu	A->G	-	-	-
intronic	GNB1	chr1	1815551	1815551	T	C	137	Alu	A->G	-	-	-
intronic	GNB1	chr1	1815788	1815788	T	C	215	Alu	A->G	-	-	-
intronic	GNB1	chr1	1815869	1815869	T	C	211	Alu	A->G	-	-	-
intronic	GNB1	chr1	1816813	1816813	T	C	237	Alu	A->G	-	-	-
intronic	C1orf86	chr1	2123101	2123101	A	G	234	Alu	T->C	-	-	-
UTR3	C1orf86	chr1	2124092	2124092	A	G	234	Alu	T->C	-	-	-
UTR3	C1orf86	chr1	2124130	2124130	A	G	234	Alu	T->C	-	-	-
intronic	SKI	chr1	2184314	2184314	A	G	109	Alu	A->G	+	-	-
intronic	SKI	chr1	2195289	2195289	A	G	212	Alu	A->G	+	-	-
intronic	SKI	chr1	2195289	2195289	A	G	75	Alu	A->G	+	-	-
intronic	SKI	chr1	2195381	2195381	A	G	75	Alu	A->G	+	-	-
intronic	SKI	chr1	2211553	2211553	A	G	155	Alu	A->G	+	-	-
intronic	SKI	chr1	2227562	2227562	A	G	75	Alu	A->G	+	-	-
intronic	SKI	chr1	2227593	2227593	A	G	128	Alu	A->G	+	-	-
intronic	SKI	chr1	2227727	2227727	A	G	128	Alu	A->G	+	-	-
intronic	MORN1	chr1	2302214	2302214	T	C	70	Alu	A->G	-	-	-
intronic	MORN1	chr1	2302269	2302269	T	C	128	Alu	A->G	-	-	-
intronic	MORN1	chr1	2302348	2302348	T	C	137	Alu	A->G	-	-	-
intronic	MORN1	chr1	2302761	2302761	T	C	128	Alu	A->G	-	-	-
ncRNA_exonic	LOC115110	chr1	2487903	2487903	A	G	109	non-Alu	T->C	-	-	-
intronic	MEGF6	chr1	3430283	3430283	T	C	128	Alu	A->G	-	-	-
intronic	LRRC47	chr1	3698921	3698921	T	C	212	Alu	A->G	-	-	-
intronic	LRRC47	chr1	3702693	3702693	T	C	201	Alu	A->G	-	-	-
UTR3	CEP104	chr1	3729317	3729317	T	C	233	Alu	A->G	-	-	-
UTR3	CEP104	chr1	3729922	3729922	T	C	109	Alu	A->G	-	-	-
UTR3	CEP104	chr1	3729953	3729953	T	C	75	Alu	A->G	-	-	-
UTR3	CEP104	chr1	3730221	3730221	T	C	232	Alu	A->G	-	-	-
UTR3	CEP104	chr1	3730351	3730351	T	C	211	Alu	A->G	-	-	-
intronic	CEP104	chr1	3759516	3759516	T	C	237	Alu	A->G	-	-	-
intronic	CEP104	chr1	3771856	3771856	T	C	70	Alu	A->G	-	-	-
intronic	DFFB	chr1	3777457	3777457	A	G	70	Alu	A->G	+	-	-
intronic	KCNAB2	chr1	6113900	6113900	A	G	155	Alu	A->G	+	-	-
intronic	RPL22	chr1	6253655	6253655	T	C	70	Alu	A->G	-	-	-
intronic	RPL22	chr1	6253710	6253710	T	C	155	Alu	A->G	-	-	-
intronic	RNF207	chr1	6273325	6273325	A	G	212	Alu	A->G	+	-	-
intronic	RNF207	chr1	6273460	6273460	A	G	155	Alu	A->G	+	-	-
intronic	RNF207	chr1	6273461	6273461	A	G	128	Alu	A->G	+	-	-
intronic	RNF207	chr1	6273461	6273461	A	G	212	Alu	A->G	+	-	-
UTR3	RNF207	chr1	6279950	6279950	A	G	201	Alu	A->G	+	-	-
UTR3	RNF207	chr1	6279969	6279969	A	G	128	Alu	A->G	+	-	-
UTR3	RNF207	chr1	6280037	6280037	A	G	137	Alu	A->G	+	-	-
UTR3	ICMT	chr1	6282217	6282217	A	G	137	Alu	T->C	-	-	-
UTR3	ICMT	chr1	6282237	6282237	T	C	201	Alu	A->G	-	-	-
UTR3	ICMT	chr1	6282237	6282237	T	C	234	Alu	A->G	-	-	-
UTR3	ICMT	chr1	6282238	6282238	T	C	234	Alu	A->G	-	-	-
UTR3	ICMT	chr1	6282315	6282315	T	C	211	Alu	A->G	-	-	-
UTR3	ICMT	chr1	6282318	6282318	T	C	206	Alu	A->G	-	-	-
UTR3	ICMT	chr1	6282400	6282400	T	C	230	Alu	A->G	-	-	-
UTR3	ICMT	chr1	6282401	6282401	T	C	235	Alu	A->G	-	-	-
UTR3	ICMT	chr1	6282401	6282401	T	C	237	Alu	A->G	-	-	-
UTR3	ICMT	chr1	6282587	6282587	T	C	232	non-Alu	A->G	-	-	-
UTR3	ICMT	chr1	6283244	6283244	T	C	237	Alu	A->G	-	-	-
UTR3	ICMT	chr1	6283306	6283306	T	C	206	Alu	A->G	-	-	-
UTR3	ICMT	chr1	6283439	6283439	T	C	210	Alu	A->G	-	-	-
UTR3	ICMT	chr1	6283440	6283440	T	C	211	Alu	A->G	-	-	-
intronic	GPR153	chr1	6316082	6316082	T	C	155	Alu	A->G	-	-	-
intronic	GPR153	chr1	6316082	6316082	T	C	237	Alu	A->G	-	-	-
intronic	GPR153	chr1	6316082	6316082	T	C	70	Alu	A->G	-	-	-
intergenic	NONHSAG000238(dist=11309),HES2(dist=2540)	chr1	6472754	6472754	T	C	210	Alu	.	.	-	-
UTR3	NOL9	chr1	6582149	6582149	T	C	231	Alu	A->G	-	-	-
UTR3	NOL9	chr1	6582149	6582149	T	C	234	Alu	A->G	-	-	-
UTR3	NOL9	chr1	6582425	6582425	T	C	230	Alu	A->G	-	-	-
UTR3	NOL9	chr1	6582425	6582425	T	C	234	Alu	A->G	-	-	-
UTR3	NOL9	chr1	6582527	6582527	T	C	233	Alu	A->G	-	-	-
UTR3	NOL9	chr1	6582558	6582558	T	C	75	Alu	A->G	-	-	-
UTR3	NOL9	chr1	6583383	6583383	T	C	206	Alu	A->G	-	-	-
UTR3	NOL9	chr1	6583538	6583538	T	C	230	Alu	A->G	-	-	-
UTR3	NOL9	chr1	6585071	6585071	T	C	232	Alu	A->G	-	-	-
UTR3	NOL9	chr1	6585071	6585071	T	C	70	Alu	A->G	-	-	-
UTR3	NOL9	chr1	6585228	6585228	T	C	128	Alu	A->G	-	-	-
UTR3	NOL9	chr1	6585331	6585331	T	C	70	Alu	A->G	-	-	-
intronic	NOL9	chr1	6600454	6600454	T	C	128	Alu	A->G	-	-	-
intronic	NOL9	chr1	6601521	6601521	T	C	70	Alu	A->G	-	-	-
intronic	NOL9	chr1	6608344	6608344	T	C	128	Alu	A->G	-	-	-
intronic	NOL9	chr1	6608345	6608345	T	C	231	Alu	A->G	-	-	-
intronic	NOL9	chr1	6608395	6608395	T	C	128	Alu	A->G	-	-	-
intronic	NOL9	chr1	6608395	6608395	T	C	75	Alu	A->G	-	-	-
intronic	NOL9	chr1	6608462	6608462	T	C	233	Alu	A->G	-	-	-
intronic	DNAJC11	chr1	6706972	6706972	T	C	109	Alu	A->G	-	-	-
intronic	DNAJC11	chr1	6707094	6707094	T	C	212	Alu	A->G	-	-	-
intronic	DNAJC11	chr1	6707280	6707280	T	C	70	Alu	A->G	-	-	-
intronic	DNAJC11	chr1	6707305	6707305	T	C	137	Alu	A->G	-	-	-
intronic	DNAJC11	chr1	6707306	6707306	T	C	109	Alu	A->G	-	-	-
intronic	DNAJC11	chr1	6707306	6707306	T	C	235	Alu	A->G	-	-	-
intronic	DNAJC11	chr1	6708680	6708680	T	C	109	Alu	A->G	-	-	-
intronic	DNAJC11	chr1	6708681	6708681	T	C	201	Alu	A->G	-	-	-
intronic	DNAJC11	chr1	6709843	6709843	T	C	137	Alu	A->G	-	-	-
intronic	DNAJC11	chr1	6710382	6710382	T	C	211	Alu	A->G	-	-	-
intronic	DNAJC11	chr1	6754100	6754100	T	C	128	Alu	A->G	-	-	-
intronic	DNAJC11	chr1	6754183	6754183	T	C	232	Alu	A->G	-	-	-
exonic	CAMTA1	chr1	6885167	6885167	G	T	114	non-Alu	G->T	+	nonsynonymous SNV	CAMTA1:NM_015215:exon3:c.G131T:p.S44I,CAMTA1:NM_001195563:exon3:c.G131T:p.S44I,CAMTA1:NM_001242701:exon3:c.G131T:p.S44I,
intronic	CAMTA1	chr1	6903681	6903681	A	G	128	Alu	A->G	+	-	-
intronic	CAMTA1	chr1	6903783	6903783	A	G	235	Alu	A->G	+	-	-
intronic	CAMTA1	chr1	6904478	6904478	A	G	211	Alu	A->G	+	-	-
intronic	CAMTA1	chr1	6904478	6904478	A	G	236	Alu	A->G	+	-	-
intronic	CAMTA1	chr1	6904522	6904522	A	G	128	Alu	A->G	+	-	-
intronic	CAMTA1	chr1	6904709	6904709	A	G	109	Alu	A->G	+	-	-
intronic	CAMTA1	chr1	6909839	6909839	A	G	128	Alu	A->G	+	-	-
intronic	CAMTA1	chr1	6909839	6909839	A	G	75	Alu	A->G	+	-	-
intronic	CAMTA1	chr1	6909840	6909840	A	G	137	Alu	A->G	+	-	-
intronic	CAMTA1	chr1	6909845	6909845	A	G	233	Alu	A->G	+	-	-
intronic	CAMTA1	chr1	6909975	6909975	A	G	109	Alu	A->G	+	-	-
intronic	CAMTA1	chr1	6911729	6911729	A	G	70	Alu	A->G	+	-	-
intronic	CAMTA1	chr1	7770448	7770448	A	G	211	Alu	A->G	+	-	-
intronic	CAMTA1	chr1	7770467	7770467	A	G	211	Alu	A->G	+	-	-
intronic	CAMTA1	chr1	7770467	7770467	A	G	75	Alu	A->G	+	-	-
intronic	CAMTA1	chr1	7770563	7770563	A	G	212	Alu	A->G	+	-	-
intergenic	UTS2(dist=39275),TNFRSF9(dist=23105)	chr1	7952826	7952826	T	C	70	Alu	.	.	-	-
intergenic	UTS2(dist=40803),TNFRSF9(dist=21577)	chr1	7954354	7954354	T	C	75	Alu	.	.	-	-
intergenic	UTS2(dist=41234),TNFRSF9(dist=21146)	chr1	7954785	7954785	T	C	237	Alu	.	.	-	-
intergenic	UTS2(dist=41322),TNFRSF9(dist=21058)	chr1	7954873	7954873	T	C	237	Alu	.	.	-	-
UTR3	TNFRSF9	chr1	7980585	7980585	T	C	210	Alu	A->G	-	-	-
intergenic	PARK7(dist=12388),NONHSAG000279(dist=5059)	chr1	8057730	8057730	T	C	75	Alu	.	.	-	-
intergenic	PARK7(dist=13159),NONHSAG000279(dist=4288)	chr1	8058501	8058501	T	C	128	Alu	.	.	-	-
intergenic	PARK7(dist=13440),NONHSAG000279(dist=4007)	chr1	8058782	8058782	T	C	75	non-Alu	.	.	-	-
intergenic	PARK7(dist=13521),NONHSAG000279(dist=3926)	chr1	8058863	8058863	T	C	237	non-Alu	.	.	-	-
intergenic	PARK7(dist=13528),NONHSAG000279(dist=3919)	chr1	8058870	8058870	T	C	75	non-Alu	.	.	-	-
intergenic	PARK7(dist=13633),NONHSAG000279(dist=3814)	chr1	8058975	8058975	T	C	128	Alu	.	.	-	-
intergenic	PARK7(dist=13830),NONHSAG000279(dist=3617)	chr1	8059172	8059172	T	C	75	Alu	.	.	-	-
intergenic	PARK7(dist=14863),NONHSAG000279(dist=2584)	chr1	8060205	8060205	T	C	137	Alu	.	.	-	-
ncRNA_exonic	NONHSAG000279	chr1	8067156	8067156	T	C	128	Alu	A->G	-	-	-
ncRNA_exonic	NONHSAG000279	chr1	8067156	8067156	T	C	237	Alu	A->G	-	-	-
ncRNA_exonic	NONHSAG000279	chr1	8067156	8067156	T	C	70	Alu	A->G	-	-	-
ncRNA_exonic	NONHSAG000279	chr1	8067160	8067160	T	C	137	Alu	A->G	-	-	-
ncRNA_exonic	NONHSAG000279	chr1	8067264	8067264	T	C	128	Alu	A->G	-	-	-
ncRNA_exonic	NONHSAG000279	chr1	8067264	8067264	T	C	137	Alu	A->G	-	-	-
ncRNA_exonic	NONHSAG000279	chr1	8067264	8067264	T	C	206	Alu	A->G	-	-	-
upstream	NONHSAG000279	chr1	8067692	8067692	T	C	128	Alu	.	.	-	-
upstream	NONHSAG000279	chr1	8067729	8067729	T	C	128	Alu	.	.	-	-
upstream	NONHSAG000279	chr1	8067737	8067737	T	C	128	Alu	.	.	-	-
intergenic	NONHSAG000279(dist=1877),ERRFI1(dist=2373)	chr1	8069406	8069406	T	C	237	Alu	.	.	-	-
intergenic	NONHSAG000279(dist=1890),ERRFI1(dist=2360)	chr1	8069419	8069419	T	C	237	Alu	.	.	-	-
intergenic	NONHSAG000279(dist=2089),ERRFI1(dist=2161)	chr1	8069618	8069618	T	C	237	Alu	.	.	-	-
intergenic	NONHSAG000279(dist=2096),ERRFI1(dist=2154)	chr1	8069625	8069625	T	C	211	Alu	.	.	-	-
intergenic	NONHSAG000279(dist=2106),ERRFI1(dist=2144)	chr1	8069635	8069635	T	C	237	Alu	.	.	-	-
intergenic	NONHSAG000279(dist=2149),ERRFI1(dist=2101)	chr1	8069678	8069678	T	C	215	Alu	.	.	-	-
UTR5	ERRFI1	chr1	8075696	8075696	A	C	114	non-Alu	T->G	-	-	-
intronic	ERRFI1	chr1	8083359	8083359	G	A	109	Alu	C->T	-	-	-
intronic	RERE	chr1	8464023	8464023	T	C	212	Alu	A->G	-	-	-
intronic	RERE	chr1	8464028	8464028	T	C	75	Alu	A->G	-	-	-
intronic	RERE	chr1	8464029	8464029	T	C	155	Alu	A->G	-	-	-
intronic	RERE	chr1	8464055	8464055	T	C	155	Alu	A->G	-	-	-
intronic	RERE	chr1	8464055	8464055	T	C	233	Alu	A->G	-	-	-
intronic	RERE	chr1	8464117	8464117	T	C	137	Alu	A->G	-	-	-
intronic	RERE	chr1	8464117	8464117	T	C	155	Alu	A->G	-	-	-
intronic	RERE	chr1	8464117	8464117	T	C	236	Alu	A->G	-	-	-
intronic	RERE	chr1	8464178	8464178	T	C	109	Alu	A->G	-	-	-
intronic	RERE	chr1	8464178	8464178	T	C	201	Alu	A->G	-	-	-
intronic	RERE	chr1	8464178	8464178	T	C	23	Alu	A->G	-	-	-
intronic	RERE	chr1	8464178	8464178	T	C	75	Alu	A->G	-	-	-
intronic	RERE	chr1	8464230	8464230	T	C	155	Alu	A->G	-	-	-
intronic	RERE	chr1	8464355	8464355	T	C	201	Alu	A->G	-	-	-
intronic	RERE	chr1	8464355	8464355	T	C	235	Alu	A->G	-	-	-
intronic	RERE	chr1	8464563	8464563	T	C	128	Alu	A->G	-	-	-
intronic	RERE	chr1	8468978	8468978	T	A	232	non-Alu	A->T	-	-	-
intronic	RERE	chr1	8527932	8527932	T	C	128	Alu	A->G	-	-	-
intronic	RERE	chr1	8531156	8531156	T	C	128	Alu	A->G	-	-	-
intronic	RERE	chr1	8531156	8531156	T	C	155	Alu	A->G	-	-	-
intronic	RERE	chr1	8531156	8531156	T	C	75	Alu	A->G	-	-	-
intronic	RERE	chr1	8605857	8605857	T	C	128	Alu	A->G	-	-	-
intronic	RERE	chr1	8605943	8605943	T	C	237	Alu	A->G	-	-	-
intronic	RERE	chr1	8606187	8606187	T	C	211	Alu	A->G	-	-	-
intronic	RERE	chr1	8606306	8606306	T	C	128	Alu	A->G	-	-	-
intronic	RERE	chr1	8627068	8627068	T	C	70	Alu	A->G	-	-	-
intronic	RERE	chr1	8627112	8627112	T	C	211	Alu	A->G	-	-	-
intronic	RERE	chr1	8634542	8634542	T	C	212	Alu	A->G	-	-	-
intronic	RERE	chr1	8635732	8635732	T	C	237	Alu	A->G	-	-	-
intronic	RERE	chr1	8635741	8635741	T	C	237	Alu	A->G	-	-	-
intronic	RERE	chr1	8642358	8642358	T	C	128	Alu	A->G	-	-	-
intronic	RERE	chr1	8642358	8642358	T	C	211	Alu	A->G	-	-	-
intronic	RERE	chr1	8642358	8642358	T	C	232	Alu	A->G	-	-	-
intronic	RERE	chr1	8642539	8642539	T	C	211	Alu	A->G	-	-	-
intronic	RERE	chr1	8642704	8642704	T	C	75	Alu	A->G	-	-	-
intronic	RERE	chr1	8656677	8656677	T	C	232	Alu	A->G	-	-	-
intronic	RERE	chr1	8661050	8661050	T	C	212	Alu	A->G	-	-	-
intronic	RERE	chr1	8661216	8661216	T	C	236	Alu	A->G	-	-	-
intronic	RERE	chr1	8661217	8661217	T	C	128	Alu	A->G	-	-	-
intronic	RERE	chr1	8667235	8667235	T	C	128	Alu	A->G	-	-	-
intronic	RERE	chr1	8667254	8667254	T	C	137	Alu	A->G	-	-	-
intronic	RERE	chr1	8667299	8667299	T	C	201	Alu	A->G	-	-	-
intronic	RERE	chr1	8667694	8667694	T	C	230	Alu	A->G	-	-	-
intronic	RERE	chr1	8667733	8667733	T	C	114	Alu	A->G	-	-	-
intronic	RERE	chr1	8667733	8667733	T	C	215	Alu	A->G	-	-	-
intronic	RERE	chr1	8667733	8667733	T	C	236	Alu	A->G	-	-	-
intronic	RERE	chr1	8667737	8667737	T	C	109	Alu	A->G	-	-	-
intronic	RERE	chr1	8667737	8667737	T	C	215	Alu	A->G	-	-	-
intronic	RERE	chr1	8667737	8667737	T	C	236	Alu	A->G	-	-	-
intronic	RERE	chr1	8667896	8667896	T	C	235	Alu	A->G	-	-	-
intronic	RERE	chr1	8667917	8667917	T	C	109	Alu	A->G	-	-	-
intronic	RERE	chr1	8667917	8667917	T	C	233	Alu	A->G	-	-	-
intronic	RERE	chr1	8667917	8667917	T	C	236	Alu	A->G	-	-	-
intronic	RERE	chr1	8667922	8667922	T	C	155	Alu	A->G	-	-	-
intronic	RERE	chr1	8667922	8667922	T	C	206	Alu	A->G	-	-	-
intronic	RERE	chr1	8667922	8667922	T	C	211	Alu	A->G	-	-	-
intronic	RERE	chr1	8667922	8667922	T	C	75	Alu	A->G	-	-	-
intronic	RERE	chr1	8667953	8667953	T	C	211	Alu	A->G	-	-	-
intronic	RERE	chr1	8667967	8667967	T	C	75	Alu	A->G	-	-	-
intronic	RERE	chr1	8667978	8667978	T	C	109	Alu	A->G	-	-	-
intronic	RERE	chr1	8667981	8667981	T	C	70	Alu	A->G	-	-	-
intronic	RERE	chr1	8667986	8667986	T	C	212	Alu	A->G	-	-	-
intronic	RERE	chr1	8668057	8668057	T	C	232	Alu	A->G	-	-	-
intronic	RERE	chr1	8668060	8668060	T	C	206	Alu	A->G	-	-	-
intronic	RERE	chr1	8714831	8714831	T	C	109	Alu	A->G	-	-	-
intronic	RERE	chr1	8752607	8752607	T	C	75	Alu	A->G	-	-	-
intronic	RERE	chr1	8786374	8786374	T	C	128	Alu	A->G	-	-	-
intronic	RERE	chr1	8786375	8786375	T	C	212	Alu	A->G	-	-	-
intronic	RERE	chr1	8786441	8786441	T	C	109	Alu	A->G	-	-	-
intronic	RERE	chr1	8788969	8788969	T	C	232	Alu	A->G	-	-	-
intronic	RERE	chr1	8789511	8789511	T	C	212	Alu	A->G	-	-	-
intronic	RERE	chr1	8789549	8789549	T	C	230	Alu	A->G	-	-	-
intronic	RERE	chr1	8789549	8789549	T	C	70	Alu	A->G	-	-	-
intronic	RERE	chr1	8789554	8789554	T	C	233	Alu	A->G	-	-	-
intronic	RERE	chr1	8789555	8789555	T	C	70	Alu	A->G	-	-	-
intronic	RERE	chr1	8803601	8803601	T	C	211	Alu	A->G	-	-	-
intronic	RERE	chr1	8818539	8818539	T	C	232	Alu	A->G	-	-	-
intronic	RERE	chr1	8818566	8818566	T	C	75	Alu	A->G	-	-	-
intronic	RERE	chr1	8829782	8829782	T	C	212	Alu	A->G	-	-	-
intronic	RERE	chr1	8834588	8834588	T	C	233	Alu	A->G	-	-	-
intronic	RERE	chr1	8835117	8835117	T	C	211	Alu	A->G	-	-	-
intronic	RERE	chr1	8835117	8835117	T	C	212	Alu	A->G	-	-	-
intronic	RERE	chr1	8835521	8835521	T	C	237	Alu	A->G	-	-	-
intronic	RERE	chr1	8835560	8835560	T	C	211	Alu	A->G	-	-	-
intronic	RERE	chr1	8835581	8835581	T	C	75	Alu	A->G	-	-	-
intronic	RERE	chr1	8836454	8836454	T	C	237	Alu	A->G	-	-	-
intronic	RERE	chr1	8836521	8836521	T	C	75	Alu	A->G	-	-	-
intronic	RERE	chr1	8836576	8836576	T	C	232	Alu	A->G	-	-	-
intronic	RERE	chr1	8836635	8836635	T	C	128	Alu	A->G	-	-	-
intronic	RERE	chr1	8836635	8836635	T	C	230	Alu	A->G	-	-	-
intronic	RERE	chr1	8836651	8836651	T	C	211	Alu	A->G	-	-	-
intronic	RERE	chr1	8837004	8837004	T	C	109	Alu	A->G	-	-	-
intronic	RERE	chr1	8837044	8837044	T	C	232	Alu	A->G	-	-	-
intronic	RERE	chr1	8837718	8837718	T	C	75	Alu	A->G	-	-	-
intronic	RERE	chr1	8837823	8837823	T	C	75	Alu	A->G	-	-	-
intronic	RERE	chr1	8848548	8848548	T	C	212	Alu	A->G	-	-	-
intronic	RERE	chr1	8848588	8848588	T	C	70	Alu	A->G	-	-	-
intronic	RERE	chr1	8859644	8859644	T	C	128	Alu	A->G	-	-	-
intronic	RERE	chr1	8859644	8859644	T	C	233	Alu	A->G	-	-	-
intronic	RERE	chr1	8859707	8859707	T	C	201	Alu	A->G	-	-	-
intronic	RERE	chr1	8859707	8859707	T	C	70	Alu	A->G	-	-	-
intronic	RERE	chr1	8866075	8866075	T	C	212	Alu	A->G	-	-	-
intronic	RERE	chr1	8866075	8866075	T	C	70	Alu	A->G	-	-	-
intronic	RERE	chr1	8866135	8866135	T	C	70	Alu	A->G	-	-	-
intronic	RERE	chr1	8873770	8873770	T	C	128	Alu	A->G	-	-	-
intronic	RERE	chr1	8873867	8873867	T	C	75	Alu	A->G	-	-	-
intronic	RERE	chr1	8873901	8873901	T	C	109	Alu	A->G	-	-	-
intronic	RERE	chr1	8873901	8873901	T	C	128	Alu	A->G	-	-	-
intronic	RERE	chr1	8873941	8873941	T	C	75	Alu	A->G	-	-	-
intronic	RERE	chr1	8873946	8873946	T	C	75	Alu	A->G	-	-	-
intronic	ENO1	chr1	8936713	8936713	T	C	211	Alu	A->G	-	-	-
intronic	ENO1	chr1	8936794	8936794	T	C	70	Alu	A->G	-	-	-
intronic	ENO1	chr1	8936970	8936970	T	C	128	Alu	A->G	-	-	-
intronic	ENO1	chr1	8936970	8936970	T	C	75	Alu	A->G	-	-	-
intronic	ENO1	chr1	8936972	8936972	T	C	155	Alu	A->G	-	-	-
intronic	ENO1	chr1	8936972	8936972	T	C	211	Alu	A->G	-	-	-
intronic	ENO1	chr1	8936972	8936972	T	C	212	Alu	A->G	-	-	-
intronic	ENO1	chr1	8936972	8936972	T	C	215	Alu	A->G	-	-	-
intronic	ENO1	chr1	8936972	8936972	T	C	75	Alu	A->G	-	-	-
intronic	ENO1	chr1	8937284	8937284	T	C	211	Alu	A->G	-	-	-
intergenic	NONHSAG000307(dist=12470),GPR157(dist=3494)	chr1	9160982	9160982	T	C	234	Alu	.	.	-	-
intergenic	NONHSAG000307(dist=12845),GPR157(dist=3119)	chr1	9161357	9161357	T	C	211	Alu	.	.	-	-
intergenic	NONHSAG000307(dist=13146),GPR157(dist=2818)	chr1	9161658	9161658	T	C	137	non-Alu	.	.	-	-
intergenic	NONHSAG000307(dist=13849),GPR157(dist=2115)	chr1	9162361	9162361	T	C	211	Alu	.	.	-	-
intergenic	NONHSAG000307(dist=13850),GPR157(dist=2114)	chr1	9162362	9162362	T	C	210	Alu	.	.	-	-
intergenic	NONHSAG000307(dist=14491),GPR157(dist=1473)	chr1	9163003	9163003	T	C	109	Alu	.	.	-	-
intergenic	NONHSAG000307(dist=14584),GPR157(dist=1380)	chr1	9163096	9163096	T	C	211	Alu	.	.	-	-
intergenic	NONHSAG000307(dist=14598),GPR157(dist=1366)	chr1	9163110	9163110	T	C	233	Alu	.	.	-	-
intronic	GPR157	chr1	9185424	9185424	T	C	114	Alu	A->G	-	-	-
intronic	GPR157	chr1	9185424	9185424	T	C	75	Alu	A->G	-	-	-
ncRNA_exonic	NONHSAG000310	chr1	9209051	9209051	T	C	128	Alu	A->G	-	-	-
ncRNA_exonic	NONHSAG000310	chr1	9209051	9209051	T	C	75	Alu	A->G	-	-	-
ncRNA_exonic	NONHSAG000310	chr1	9209078	9209078	T	C	234	Alu	A->G	-	-	-
ncRNA_intronic	NONHSAG000310	chr1	9209473	9209473	T	C	210	Alu	A->G	-	-	-
ncRNA_intronic	NONHSAG000310	chr1	9209523	9209523	T	C	230	Alu	A->G	-	-	-
ncRNA_intronic	NONHSAG000310	chr1	9209587	9209587	T	C	234	Alu	A->G	-	-	-
ncRNA_intronic	NONHSAG000310	chr1	9216492	9216492	T	C	211	Alu	A->G	-	-	-
ncRNA_intronic	NONHSAG000310	chr1	9226188	9226188	T	C	237	Alu	A->G	-	-	-
ncRNA_intronic	NONHSAG000310	chr1	9226188	9226188	T	C	75	Alu	A->G	-	-	-
ncRNA_intronic	NONHSAG000310	chr1	9226261	9226261	T	C	128	Alu	A->G	-	-	-
ncRNA_intronic	NONHSAG000310	chr1	9229467	9229467	T	C	109	Alu	A->G	-	-	-
ncRNA_intronic	NONHSAG000310	chr1	9232526	9232526	T	C	155	Alu	A->G	-	-	-
ncRNA_intronic	NONHSAG000310	chr1	9232778	9232778	T	C	75	non-Alu	A->G	-	-	-
ncRNA_intronic	NONHSAG000310	chr1	9232785	9232785	T	C	75	non-Alu	A->G	-	-	-
ncRNA_intronic	NONHSAG000310	chr1	9232873	9232873	T	C	70	non-Alu	A->G	-	-	-
ncRNA_intronic	NONHSAG000310	chr1	9232874	9232874	T	C	70	non-Alu	A->G	-	-	-
ncRNA_intronic	NONHSAG000310	chr1	9232918	9232918	T	C	70	non-Alu	A->G	-	-	-
ncRNA_intronic	NONHSAG000310	chr1	9233389	9233389	T	C	114	Alu	A->G	-	-	-
ncRNA_intronic	NONHSAG000310	chr1	9233389	9233389	T	C	128	Alu	A->G	-	-	-
ncRNA_intronic	NONHSAG000310	chr1	9233473	9233473	T	C	237	Alu	A->G	-	-	-
ncRNA_intronic	NONHSAG000310	chr1	9233508	9233508	T	C	212	Alu	A->G	-	-	-
ncRNA_intronic	NONHSAG000310	chr1	9235834	9235834	T	C	75	non-Alu	A->G	-	-	-
ncRNA_intronic	NONHSAG000310	chr1	9235936	9235936	T	C	114	Alu	A->G	-	-	-
ncRNA_intronic	NONHSAG000310	chr1	9235958	9235958	T	C	75	Alu	A->G	-	-	-
ncRNA_intronic	NONHSAG000310	chr1	9236087	9236087	T	C	128	Alu	A->G	-	-	-
intronic	H6PD	chr1	9296556	9296556	A	G	70	Alu	A->G	+	-	-
intronic	H6PD	chr1	9296560	9296560	A	G	128	Alu	A->G	+	-	-
intronic	H6PD	chr1	9296598	9296598	A	G	128	Alu	A->G	+	-	-
intronic	H6PD	chr1	9296621	9296621	A	G	75	Alu	A->G	+	-	-
intronic	H6PD	chr1	9297409	9297409	A	G	215	Alu	A->G	+	-	-
UTR3	H6PD	chr1	9328082	9328082	A	G	230	Alu	A->G	+	-	-
UTR3	H6PD	chr1	9328200	9328200	A	G	211	Alu	A->G	+	-	-
UTR3	H6PD	chr1	9328223	9328223	A	G	235	Alu	A->G	+	-	-
UTR3	H6PD	chr1	9331178	9331178	A	G	230	Alu	A->G	+	-	-
UTR3	H6PD	chr1	9331254	9331254	A	G	208	Alu	A->G	+	-	-
intronic	SPSB1	chr1	9419508	9419508	A	G	128	Alu	A->G	+	-	-
intronic	SLC25A33	chr1	9620038	9620038	A	G	211	Alu	A->G	+	-	-
intronic	SLC25A33	chr1	9620038	9620038	A	G	212	Alu	A->G	+	-	-
intronic	SLC25A33	chr1	9620081	9620081	A	G	212	Alu	A->G	+	-	-
intronic	SLC25A33	chr1	9620107	9620107	A	G	128	Alu	A->G	+	-	-
intronic	SLC25A33	chr1	9620217	9620217	A	G	237	Alu	A->G	+	-	-
intergenic	SLC25A33(dist=1032),TMEM201(dist=5069)	chr1	9643863	9643863	A	G	70	Alu	.	.	-	-
intergenic	SLC25A33(dist=2016),TMEM201(dist=4085)	chr1	9644847	9644847	A	G	155	Alu	.	.	-	-
intronic	PIK3CD	chr1	9737981	9737981	A	G	155	Alu	A->G	+	-	-
intronic	PIK3CD	chr1	9738392	9738392	T	C	70	Alu	T->C	+	-	-
intronic	PIK3CD	chr1	9744801	9744801	A	G	109	Alu	A->G	+	-	-
intronic	PIK3CD	chr1	9758046	9758046	A	G	156	Alu	A->G	+	-	-
intronic	PIK3CD	chr1	9765501	9765501	A	G	114	Alu	A->G	+	-	-
intronic	PIK3CD	chr1	9765501	9765501	A	G	212	Alu	A->G	+	-	-
intronic	PIK3CD	chr1	9765521	9765521	A	G	155	Alu	A->G	+	-	-
intronic	CLSTN1	chr1	9805900	9805900	T	C	212	Alu	A->G	-	-	-
intronic	CLSTN1	chr1	9823158	9823158	T	C	128	Alu	A->G	-	-	-
intronic	CLSTN1	chr1	9877973	9877973	C	T	206	non-Alu	G->A	-	-	-
intronic	CLSTN1	chr1	9878126	9878126	T	C	70	Alu	A->G	-	-	-
intronic	CLSTN1	chr1	9878204	9878204	T	C	128	Alu	A->G	-	-	-
intronic	CLSTN1	chr1	9878347	9878347	T	C	206	Alu	A->G	-	-	-
intronic	CTNNBIP1	chr1	9916818	9916818	T	C	212	Alu	A->G	-	-	-
intronic	CTNNBIP1	chr1	9941257	9941257	T	C	75	Alu	A->G	-	-	-
intronic	CTNNBIP1	chr1	9941672	9941672	T	C	128	Alu	A->G	-	-	-
intronic	CTNNBIP1	chr1	9941672	9941672	T	C	70	Alu	A->G	-	-	-
intronic	CTNNBIP1	chr1	9951765	9951765	T	C	233	Alu	A->G	-	-	-
intronic	CTNNBIP1	chr1	9951770	9951770	T	C	212	Alu	A->G	-	-	-
intronic	CTNNBIP1	chr1	9951782	9951782	T	C	233	Alu	A->G	-	-	-
intronic	CTNNBIP1	chr1	9951931	9951931	T	C	128	Alu	A->G	-	-	-
intronic	CTNNBIP1	chr1	9954538	9954538	T	C	109	Alu	A->G	-	-	-
intronic	CTNNBIP1	chr1	9954538	9954538	T	C	233	Alu	A->G	-	-	-
intronic	CTNNBIP1	chr1	9954684	9954684	T	C	109	Alu	A->G	-	-	-
intronic	CTNNBIP1	chr1	9955965	9955965	T	C	211	Alu	A->G	-	-	-
upstream	NONHSAG000329	chr1	9987480	9987480	T	C	114	Alu	.	.	-	-
upstream	NONHSAG000329	chr1	9987484	9987484	T	C	114	Alu	.	.	-	-
upstream	NONHSAG000329	chr1	9987524	9987524	T	C	215	Alu	.	.	-	-
upstream	NONHSAG000329	chr1	9987524	9987524	T	C	232	Alu	.	.	-	-
upstream	NONHSAG000329	chr1	9987524	9987524	T	C	75	Alu	.	.	-	-
upstream	NONHSAG000329	chr1	9987631	9987631	T	C	212	Alu	.	.	-	-
upstream	NONHSAG000329	chr1	9987631	9987631	T	C	230	Alu	.	.	-	-
upstream	NONHSAG000329	chr1	9987631	9987631	T	C	232	Alu	.	.	-	-
upstream	NONHSAG000329	chr1	9987814	9987814	T	C	109	Alu	.	.	-	-
upstream	NONHSAG000329	chr1	9987827	9987827	T	C	236	Alu	.	.	-	-
upstream	NONHSAG000329	chr1	9987853	9987853	T	C	156	Alu	.	.	-	-
upstream	NONHSAG000329	chr1	9987853	9987853	T	C	211	Alu	.	.	-	-
upstream	NONHSAG000329	chr1	9987857	9987857	T	C	109	Alu	.	.	-	-
upstream	NONHSAG000329	chr1	9987857	9987857	T	C	232	Alu	.	.	-	-
upstream	NONHSAG000329	chr1	9987857	9987857	T	C	234	Alu	.	.	-	-
upstream	NONHSAG000329	chr1	9987863	9987863	T	C	114	Alu	.	.	-	-
upstream	NONHSAG000329	chr1	9987870	9987870	T	C	237	Alu	.	.	-	-
upstream	NONHSAG000329	chr1	9987932	9987932	T	C	109	Alu	.	.	-	-
upstream	NONHSAG000329	chr1	9987932	9987932	T	C	232	Alu	.	.	-	-
upstream	NONHSAG000329	chr1	9987932	9987932	T	C	75	Alu	.	.	-	-
upstream	NONHSAG000329	chr1	9987952	9987952	T	C	232	Alu	.	.	-	-
upstream	NONHSAG000329	chr1	9987965	9987965	T	C	232	Alu	.	.	-	-
upstream	NONHSAG000329	chr1	9987965	9987965	T	C	236	Alu	.	.	-	-
upstream	NONHSAG000329	chr1	9987990	9987990	T	C	156	Alu	.	.	-	-
upstream	NONHSAG000329	chr1	9988010	9988010	T	C	109	Alu	.	.	-	-
upstream	NONHSAG000329	chr1	9988010	9988010	T	C	137	Alu	.	.	-	-
upstream	NONHSAG000329	chr1	9988010	9988010	T	C	234	Alu	.	.	-	-
upstream	NONHSAG000329	chr1	9988020	9988020	T	C	137	Alu	.	.	-	-
upstream	NONHSAG000329	chr1	9988020	9988020	T	C	230	Alu	.	.	-	-
upstream	NONHSAG000329	chr1	9988107	9988107	T	C	109	Alu	.	.	-	-
upstream	NONHSAG000329	chr1	9988332	9988332	T	C	75	Alu	.	.	-	-
upstream	NONHSAG000329	chr1	9988345	9988345	T	C	215	Alu	.	.	-	-
upstream	NONHSAG000329	chr1	9988345	9988345	T	C	230	Alu	.	.	-	-
upstream	NONHSAG000329	chr1	9988369	9988369	T	C	128	Alu	.	.	-	-
upstream	NONHSAG000329	chr1	9988369	9988369	T	C	206	Alu	.	.	-	-
intergenic	NONHSAG000329(dist=1224),LZIC(dist=1085)	chr1	9988691	9988691	T	C	201	Alu	.	.	-	-
intronic	LZIC	chr1	9999016	9999016	T	C	211	non-Alu	A->G	-	-	-
intronic	NMNAT1	chr1	10019174	10019174	A	G	237	Alu	A->G	+	-	-
intronic	NMNAT1	chr1	10019175	10019175	A	G	237	Alu	A->G	+	-	-
intronic	NMNAT1	chr1	10019201	10019201	A	G	201	Alu	A->G	+	-	-
UTR3	NMNAT1	chr1	10042829	10042829	G	A	206	non-Alu	G->A	+	-	-
UTR3	NMNAT1	chr1	10043504	10043504	A	G	109	Alu	A->G	+	-	-
UTR3	NMNAT1	chr1	10043504	10043504	A	G	128	Alu	A->G	+	-	-
UTR3	NMNAT1	chr1	10043504	10043504	A	G	232	Alu	A->G	+	-	-
UTR3	NMNAT1	chr1	10044310	10044310	A	G	231	Alu	A->G	+	-	-
UTR3	NMNAT1	chr1	10044366	10044366	A	G	206	Alu	A->G	+	-	-
intronic	UBE4B	chr1	10123707	10123707	A	G	212	Alu	A->G	+	-	-
intronic	UBE4B	chr1	10140375	10140375	A	G	70	Alu	A->G	+	-	-
intronic	UBE4B	chr1	10140403	10140403	A	G	128	Alu	A->G	+	-	-
intronic	UBE4B	chr1	10156633	10156633	A	G	70	Alu	A->G	+	-	-
intronic	UBE4B	chr1	10173939	10173939	A	G	109	Alu	A->G	+	-	-
intronic	UBE4B	chr1	10174801	10174801	A	G	230	Alu	A->G	+	-	-
intronic	UBE4B	chr1	10183368	10183368	A	G	70	Alu	A->G	+	-	-
intronic	UBE4B	chr1	10199329	10199329	A	G	137	Alu	A->G	+	-	-
intronic	UBE4B	chr1	10199390	10199390	A	G	114	Alu	A->G	+	-	-
intronic	UBE4B	chr1	10212177	10212177	A	G	211	Alu	A->G	+	-	-
intronic	UBE4B	chr1	10215919	10215919	A	G	212	Alu	A->G	+	-	-
intronic	KIF1B	chr1	10295440	10295440	A	G	233	Alu	A->G	+	-	-
intronic	KIF1B	chr1	10295799	10295799	A	G	70	Alu	A->G	+	-	-
intronic	KIF1B	chr1	10298236	10298236	A	G	212	Alu	A->G	+	-	-
intronic	KIF1B	chr1	10298584	10298584	A	G	237	Alu	A->G	+	-	-
intronic	KIF1B	chr1	10298657	10298657	A	G	109	Alu	A->G	+	-	-
intronic	KIF1B	chr1	10298657	10298657	A	G	128	Alu	A->G	+	-	-
intronic	KIF1B	chr1	10298657	10298657	A	G	75	Alu	A->G	+	-	-
intronic	KIF1B	chr1	10298673	10298673	A	G	75	Alu	A->G	+	-	-
intronic	KIF1B	chr1	10320805	10320805	A	G	70	Alu	A->G	+	-	-
intronic	KIF1B	chr1	10323162	10323162	A	G	215	Alu	A->G	+	-	-
intronic	KIF1B	chr1	10323274	10323274	A	G	75	Alu	A->G	+	-	-
intronic	KIF1B	chr1	10343144	10343144	A	G	70	Alu	A->G	+	-	-
intronic	KIF1B	chr1	10344652	10344652	A	G	109	Alu	A->G	+	-	-
intronic	KIF1B	chr1	10344658	10344658	A	G	109	Alu	A->G	+	-	-
UTR3	KIF1B	chr1	10367791	10367791	G	A	234	non-Alu	G->A	+	-	-
intronic	KIF1B	chr1	10375904	10375904	A	G	70	Alu	A->G	+	-	-
intronic	KIF1B	chr1	10417590	10417590	A	G	70	Alu	A->G	+	-	-
downstream	NONHSAG000342	chr1	10450371	10450371	A	G	70	Alu	.	.	-	-
downstream	NONHSAG000342	chr1	10451150	10451150	A	G	215	Alu	.	.	-	-
intergenic	NONHSAG000342(dist=1602),PGD(dist=7130)	chr1	10451955	10451955	A	G	109	Alu	.	.	-	-
intergenic	APITD1-CORT(dist=3331),NONHSAG000345(dist=1212)	chr1	10515391	10515391	T	C	128	Alu	.	.	-	-
ncRNA_intronic	NONHSAG000345	chr1	10517276	10517276	T	C	75	Alu	T->C	+	-	-
ncRNA_intronic	NONHSAG000345	chr1	10517300	10517300	T	C	75	Alu	T->C	+	-	-
ncRNA_intronic	NONHSAG000345	chr1	10517313	10517313	T	C	155	Alu	T->C	+	-	-
ncRNA_intronic	NONHSAG000345	chr1	10517485	10517485	T	C	155	Alu	T->C	+	-	-
ncRNA_intronic	NONHSAG000345	chr1	10517512	10517512	T	C	75	Alu	T->C	+	-	-
ncRNA_intronic	NONHSAG000345	chr1	10517525	10517525	T	C	155	Alu	T->C	+	-	-
ncRNA_intronic	NONHSAG000345	chr1	10517613	10517613	T	C	237	Alu	T->C	+	-	-
ncRNA_intronic	NONHSAG000345	chr1	10517635	10517635	T	C	210	Alu	T->C	+	-	-
ncRNA_intronic	NONHSAG000345	chr1	10517653	10517653	T	C	211	Alu	T->C	+	-	-
ncRNA_intronic	NONHSAG000345	chr1	10517672	10517672	T	C	210	Alu	T->C	+	-	-
ncRNA_intronic	NONHSAG000345	chr1	10517691	10517691	T	C	211	Alu	T->C	+	-	-
ncRNA_intronic	NONHSAG000345	chr1	10518101	10518101	T	C	211	non-Alu	T->C	+	-	-
ncRNA_intronic	NONHSAG000345	chr1	10518270	10518270	T	C	211	non-Alu	T->C	+	-	-
ncRNA_exonic	NONHSAG000345	chr1	10518733	10518733	T	C	137	Alu	T->C	+	-	-
ncRNA_exonic	NONHSAG000345	chr1	10518756	10518756	T	C	208	Alu	T->C	+	-	-
ncRNA_exonic	NONHSAG000345	chr1	10518756	10518756	T	C	215	Alu	T->C	+	-	-
ncRNA_exonic	NONHSAG000345	chr1	10518756	10518756	T	C	232	Alu	T->C	+	-	-
ncRNA_exonic	NONHSAG000345	chr1	10518756	10518756	T	C	233	Alu	T->C	+	-	-
ncRNA_exonic	NONHSAG000345	chr1	10518756	10518756	T	C	235	Alu	T->C	+	-	-
ncRNA_exonic	NONHSAG000345	chr1	10518774	10518774	T	C	137	Alu	T->C	+	-	-
ncRNA_intronic	NONHSAG000345	chr1	10519002	10519002	T	C	210	Alu	T->C	+	-	-
ncRNA_intronic	NONHSAG000345	chr1	10519064	10519064	T	C	211	Alu	T->C	+	-	-
ncRNA_intronic	NONHSAG000345	chr1	10519112	10519112	T	C	155	Alu	T->C	+	-	-
ncRNA_splicing	NONHSAG000345(NONHSAT000858:exon2:c.219-4T>C)	chr1	10519143	10519143	T	C	215	Alu	T->C	+	-	-
ncRNA_exonic	NONHSAG000345	chr1	10519148	10519148	T	C	75	Alu	T->C	+	-	-
ncRNA_exonic	NONHSAG000345	chr1	10519190	10519190	T	C	128	Alu	T->C	+	-	-
ncRNA_exonic	NONHSAG000345	chr1	10519200	10519200	T	C	230	Alu	T->C	+	-	-
ncRNA_exonic	NONHSAG000345	chr1	10519887	10519887	T	C	230	Alu	T->C	+	-	-
ncRNA_exonic	NONHSAG000345	chr1	10519888	10519888	T	C	70	Alu	T->C	+	-	-
ncRNA_exonic	NONHSAG000345	chr1	10519975	10519975	T	C	210	Alu	T->C	+	-	-
ncRNA_exonic	NONHSAG000345	chr1	10519982	10519982	T	C	109	Alu	T->C	+	-	-
downstream	DFFA,NONHSAG000345	chr1	10520099	10520099	T	C	235	Alu	.	.	-	-
downstream	DFFA,NONHSAG000345	chr1	10520117	10520117	T	C	232	Alu	.	.	-	-
downstream	DFFA,NONHSAG000345	chr1	10520117	10520117	T	C	235	Alu	.	.	-	-
downstream	DFFA,NONHSAG000345	chr1	10520153	10520153	T	C	128	Alu	.	.	-	-
downstream	DFFA,NONHSAG000345	chr1	10520288	10520288	T	C	206	Alu	.	.	-	-
downstream	DFFA,NONHSAG000345	chr1	10520487	10520487	T	C	75	Alu	.	.	-	-
downstream	DFFA,NONHSAG000345	chr1	10520532	10520532	T	C	210	Alu	.	.	-	-
UTR3	DFFA	chr1	10520672	10520672	T	C	155	Alu	A->G	-	-	-
UTR3	DFFA	chr1	10520764	10520764	T	C	137	Alu	A->G	-	-	-
UTR3	DFFA	chr1	10520819	10520819	T	C	156	Alu	A->G	-	-	-
UTR3	DFFA	chr1	10520819	10520819	T	C	236	Alu	A->G	-	-	-
UTR3	DFFA	chr1	10521094	10521094	T	C	231	Alu	A->G	-	-	-
UTR3	DFFA	chr1	10521126	10521126	T	C	210	Alu	A->G	-	-	-
UTR3	DFFA	chr1	10521130	10521130	T	C	210	Alu	A->G	-	-	-
UTR3	DFFA	chr1	10521162	10521162	T	C	212	Alu	A->G	-	-	-
UTR3	DFFA	chr1	10521238	10521238	T	C	109	Alu	A->G	-	-	-
intronic	PEX14	chr1	10560343	10560343	A	G	233	Alu	A->G	+	-	-
intronic	PEX14	chr1	10560771	10560771	A	G	206	Alu	A->G	+	-	-
intronic	PEX14	chr1	10560771	10560771	A	G	232	Alu	A->G	+	-	-
intronic	PEX14	chr1	10560773	10560773	A	G	232	Alu	A->G	+	-	-
intronic	PEX14	chr1	10560773	10560773	A	G	23	Alu	A->G	+	-	-
intronic	PEX14	chr1	10560773	10560773	A	G	75	Alu	A->G	+	-	-
intronic	PEX14	chr1	10560860	10560860	A	G	211	Alu	A->G	+	-	-
intronic	PEX14	chr1	10560867	10560867	A	G	75	Alu	A->G	+	-	-
intronic	PEX14	chr1	10563241	10563241	A	G	70	Alu	A->G	+	-	-
intronic	PEX14	chr1	10587351	10587351	A	G	212	Alu	A->G	+	-	-
intronic	PEX14	chr1	10606394	10606394	A	G	128	Alu	A->G	+	-	-
intronic	PEX14	chr1	10606495	10606495	A	G	109	Alu	A->G	+	-	-
intronic	PEX14	chr1	10606502	10606502	A	G	70	Alu	A->G	+	-	-
intronic	PEX14	chr1	10606803	10606803	A	G	109	Alu	A->G	+	-	-
intronic	PEX14	chr1	10618339	10618339	A	G	237	Alu	A->G	+	-	-
intronic	PEX14	chr1	10618536	10618536	A	G	232	Alu	A->G	+	-	-
intronic	PEX14	chr1	10618563	10618563	A	G	212	Alu	A->G	+	-	-
intronic	PEX14	chr1	10618577	10618577	A	G	237	Alu	A->G	+	-	-
intronic	PEX14	chr1	10618582	10618582	A	G	237	Alu	A->G	+	-	-
intronic	PEX14	chr1	10618610	10618610	A	G	128	Alu	A->G	+	-	-
intronic	PEX14	chr1	10634906	10634906	A	G	70	Alu	A->G	+	-	-
intronic	PEX14	chr1	10668056	10668056	A	G	211	Alu	A->G	+	-	-
intronic	PEX14	chr1	10668554	10668554	A	G	128	Alu	A->G	+	-	-
intronic	PEX14	chr1	10679907	10679907	A	G	70	Alu	A->G	+	-	-
intronic	PEX14	chr1	10679908	10679908	A	G	155	Alu	A->G	+	-	-
intronic	PEX14	chr1	10679908	10679908	A	G	70	Alu	A->G	+	-	-
UTR3	CASZ1	chr1	10696815	10696815	A	G	137	non-Alu	T->C	-	-	-
intronic	CASZ1	chr1	10810371	10810371	T	C	137	Alu	A->G	-	-	-
intronic	CASZ1	chr1	10810371	10810371	T	C	233	Alu	A->G	-	-	-
intronic	CASZ1	chr1	10810393	10810393	T	C	137	Alu	A->G	-	-	-
intronic	CASZ1	chr1	10810393	10810393	T	C	75	Alu	A->G	-	-	-
intronic	CASZ1	chr1	10810435	10810435	T	C	233	Alu	A->G	-	-	-
intronic	CASZ1	chr1	10810504	10810504	T	C	237	Alu	A->G	-	-	-
intronic	TARDBP	chr1	11080711	11080711	A	G	70	Alu	A->G	+	-	-
intronic	TARDBP	chr1	11080873	11080873	A	G	109	Alu	A->G	+	-	-
intronic	TARDBP	chr1	11080917	11080917	A	G	128	Alu	A->G	+	-	-
intronic	TARDBP	chr1	11080917	11080917	A	G	155	Alu	A->G	+	-	-
intronic	TARDBP	chr1	11080917	11080917	A	G	237	Alu	A->G	+	-	-
intronic	TARDBP	chr1	11080926	11080926	A	G	23	Alu	A->G	+	-	-
intronic	TARDBP	chr1	11081514	11081514	A	G	233	Alu	A->G	+	-	-
intronic	MASP2	chr1	11088159	11088159	A	G	206	Alu	T->C	-	-	-
intronic	MASP2	chr1	11089073	11089073	A	G	235	Alu	T->C	-	-	-
intronic	MASP2	chr1	11089785	11089785	A	G	232	Alu	T->C	-	-	-
intronic	MASP2	chr1	11089835	11089835	A	G	155	Alu	T->C	-	-	-
intronic	EXOSC10	chr1	11138082	11138082	T	C	232	Alu	A->G	-	-	-
intronic	EXOSC10	chr1	11138138	11138138	T	C	155	Alu	A->G	-	-	-
intronic	EXOSC10	chr1	11139723	11139723	T	C	70	Alu	A->G	-	-	-
intronic	MTOR	chr1	11178050	11178050	T	C	237	Alu	A->G	-	-	-
intronic	MTOR	chr1	11178915	11178915	T	C	212	Alu	A->G	-	-	-
intronic	MTOR	chr1	11178950	11178950	T	C	137	Alu	A->G	-	-	-
UTR3	MTHFR	chr1	11845892	11845892	T	C	212	Alu	A->G	-	-	-
intronic	MTHFR	chr1	11859968	11859968	T	C	233	Alu	A->G	-	-	-
intronic	PLOD1	chr1	12008528	12008528	A	G	155	Alu	A->G	+	-	-
intronic	MFN2	chr1	12047566	12047566	A	G	212	Alu	A->G	+	-	-
intronic	TNFRSF1B	chr1	12258061	12258061	A	G	206	Alu	A->G	+	-	-
intronic	TNFRSF1B	chr1	12258093	12258093	A	G	208	Alu	A->G	+	-	-
intronic	TNFRSF1B	chr1	12258093	12258093	A	G	70	Alu	A->G	+	-	-
intronic	TNFRSF1B	chr1	12261128	12261128	A	G	215	Alu	A->G	+	-	-
intronic	VPS13D	chr1	12315809	12315809	A	G	156	Alu	A->G	+	-	-
intronic	VPS13D	chr1	12316114	12316114	A	G	109	Alu	A->G	+	-	-
intronic	VPS13D	chr1	12316114	12316114	A	G	155	Alu	A->G	+	-	-
intronic	VPS13D	chr1	12316184	12316184	A	G	109	Alu	A->G	+	-	-
intronic	VPS13D	chr1	12316184	12316184	A	G	211	Alu	A->G	+	-	-
intronic	VPS13D	chr1	12391648	12391648	A	G	70	Alu	A->G	+	-	-
intronic	VPS13D	chr1	12412089	12412089	A	G	206	Alu	A->G	+	-	-
intronic	VPS13D	chr1	12412089	12412089	A	G	235	Alu	A->G	+	-	-
intronic	VPS13D	chr1	12412249	12412249	A	G	232	Alu	A->G	+	-	-
intronic	VPS13D	chr1	12423800	12423800	A	G	128	Alu	A->G	+	-	-
intronic	VPS13D	chr1	12437606	12437606	A	G	70	Alu	A->G	+	-	-
intronic	VPS13D	chr1	12528950	12528950	A	G	212	Alu	A->G	+	-	-
intronic	VPS13D	chr1	12528999	12528999	A	G	128	Alu	A->G	+	-	-
intronic	DHRS3	chr1	12631644	12631644	T	C	212	Alu	A->G	-	-	-
intronic	DHRS3	chr1	12634338	12634338	T	C	212	Alu	A->G	-	-	-
intronic	DHRS3	chr1	12649513	12649513	T	C	128	Alu	A->G	-	-	-
intronic	DHRS3	chr1	12670235	12670235	T	C	109	Alu	A->G	-	-	-
intronic	DHRS3	chr1	12670356	12670356	T	C	211	Alu	A->G	-	-	-
intronic	PRDM2	chr1	14082492	14082492	A	G	155	Alu	A->G	+	-	-
intronic	PRDM2	chr1	14082492	14082492	A	G	233	Alu	A->G	+	-	-
exonic	PRDM2	chr1	14105523	14105523	C	A	211	non-Alu	C->A	+	synonymous SNV	PRDM2:NM_015866:exon8:c.C1233A:p.R411R,PRDM2:NM_012231:exon8:c.C1233A:p.R411R,PRDM2:NM_001007257:exon3:c.C630A:p.R210R,
intergenic	NONHSAG000419(dist=54384),NONHSAG000420(dist=5151)	chr1	14603997	14603997	A	G	75	Alu	.	.	-	-
intergenic	NONHSAG000419(dist=56983),NONHSAG000420(dist=2552)	chr1	14606596	14606596	A	G	75	Alu	.	.	-	-
intergenic	NONHSAG000419(dist=57521),NONHSAG000420(dist=2014)	chr1	14607134	14607134	A	G	75	non-Alu	.	.	-	-
ncRNA_intronic	NONHSAG000421	chr1	14664179	14664179	A	G	236	Alu	A->G	+	-	-
ncRNA_intronic	NONHSAG000421	chr1	14664889	14664889	A	G	212	Alu	A->G	+	-	-
intronic	KAZN	chr1	14980580	14980580	A	G	70	Alu	A->G	+	-	-
intronic	KAZN	chr1	14980907	14980907	A	G	75	non-Alu	A->G	+	-	-
intronic	KAZN	chr1	14980930	14980930	A	G	75	non-Alu	A->G	+	-	-
intronic	KAZN	chr1	15023509	15023509	A	G	75	Alu	A->G	+	-	-
intronic	KAZN	chr1	15040434	15040434	A	G	237	Alu	A->G	+	-	-
intronic	KAZN	chr1	15081504	15081504	A	C	75	Alu	A->C	+	-	-
intronic	C1orf195,TMEM51	chr1	15493051	15493051	A	G	109	Alu	A->G	+	-	-
intronic	C1orf195,TMEM51	chr1	15493051	15493051	A	G	70	Alu	A->G	+	-	-
intronic	TMEM51	chr1	15498759	15498759	A	G	70	Alu	A->G	+	-	-
intronic	TMEM51	chr1	15498829	15498829	A	G	70	Alu	A->G	+	-	-
intronic	TMEM51	chr1	15526797	15526797	A	G	231	Alu	A->G	+	-	-
intronic	FHAD1	chr1	15715821	15715821	A	G	70	Alu	A->G	+	-	-
intronic	FHAD1	chr1	15722732	15722732	A	G	137	Alu	A->G	+	-	-
intronic	CELA2B	chr1	15816533	15816533	T	C	237	Alu	T->C	+	-	-
UTR3	CASP9	chr1	15818035	15818035	T	C	206	Alu	A->G	-	-	-
intronic	DNAJC16	chr1	15866701	15866701	A	G	212	Alu	A->G	+	-	-
intronic	DNAJC16	chr1	15866915	15866915	A	G	128	Alu	A->G	+	-	-
intronic	DNAJC16	chr1	15866921	15866921	A	G	128	Alu	A->G	+	-	-
intronic	DNAJC16	chr1	15882833	15882833	A	G	233	Alu	A->G	+	-	-
intronic	DDI2	chr1	15961567	15961567	A	G	212	Alu	A->G	+	-	-
intronic	DDI2	chr1	15961603	15961603	A	G	233	Alu	A->G	+	-	-
intronic	DDI2	chr1	15961639	15961639	A	G	232	Alu	A->G	+	-	-
intronic	DDI2	chr1	15961681	15961681	A	G	128	Alu	A->G	+	-	-
intronic	DDI2	chr1	15961695	15961695	A	G	75	Alu	A->G	+	-	-
intronic	DDI2	chr1	15979238	15979238	A	G	70	Alu	A->G	+	-	-
intronic	DDI2	chr1	15979406	15979406	A	G	70	Alu	A->G	+	-	-
intronic	DDI2	chr1	15980994	15980994	A	T	237	Alu	A->T	+	-	-
intronic	DDI2	chr1	15981900	15981900	A	G	109	Alu	A->G	+	-	-
intronic	DDI2	chr1	15981904	15981904	A	G	109	Alu	A->G	+	-	-
intronic	DDI2	chr1	15982128	15982128	A	G	114	Alu	A->G	+	-	-
intronic	DDI2	chr1	15982571	15982571	A	G	201	Alu	A->G	+	-	-
intronic	DDI2	chr1	15982571	15982571	A	G	211	Alu	A->G	+	-	-
intronic	DDI2	chr1	15982571	15982571	A	G	237	Alu	A->G	+	-	-
intronic	DDI2	chr1	15985049	15985049	A	G	128	Alu	A->G	+	-	-
intronic	DDI2	chr1	15985110	15985110	A	G	128	Alu	A->G	+	-	-
intronic	DDI2	chr1	15985155	15985155	A	G	75	Alu	A->G	+	-	-
intergenic	RSC1A1(dist=3420),NONHSAG000442(dist=1129)	chr1	15991637	15991637	A	G	210	Alu	.	.	-	-
intronic	PLEKHM2	chr1	16014891	16014891	A	G	109	Alu	A->G	+	-	-
intronic	PLEKHM2	chr1	16014892	16014892	A	G	231	Alu	A->G	+	-	-
intronic	PLEKHM2	chr1	16014961	16014961	A	G	109	Alu	A->G	+	-	-
intronic	PLEKHM2	chr1	16015026	16015026	A	G	109	Alu	A->G	+	-	-
intronic	PLEKHM2	chr1	16015026	16015026	A	G	235	Alu	A->G	+	-	-
intronic	PLEKHM2	chr1	16015524	16015524	A	G	128	Alu	A->G	+	-	-
intronic	PLEKHM2	chr1	16015616	16015616	A	G	109	Alu	A->G	+	-	-
intronic	PLEKHM2	chr1	16015616	16015616	A	G	212	Alu	A->G	+	-	-
intronic	PLEKHM2	chr1	16033676	16033676	A	G	212	Alu	A->G	+	-	-
intronic	PLEKHM2	chr1	16036547	16036547	A	G	235	Alu	A->G	+	-	-
intronic	PLEKHM2	chr1	16036884	16036884	A	G	235	Alu	A->G	+	-	-
intronic	PLEKHM2	chr1	16036922	16036922	A	G	232	Alu	A->G	+	-	-
intronic	PLEKHM2	chr1	16038051	16038051	A	G	156	Alu	A->G	+	-	-
intronic	FBLIM1	chr1	16099784	16099784	A	G	70	Alu	A->G	+	-	-
intronic	SPEN	chr1	16205249	16205249	A	G	231	Alu	A->G	+	-	-
intronic	SPEN	chr1	16205249	16205249	A	G	236	Alu	A->G	+	-	-
intronic	SPEN	chr1	16205249	16205249	A	G	75	Alu	A->G	+	-	-
intronic	SPEN	chr1	16205250	16205250	A	G	231	Alu	A->G	+	-	-
intronic	SPEN	chr1	16205250	16205250	A	G	75	Alu	A->G	+	-	-
intronic	SPEN	chr1	16205276	16205276	A	G	233	Alu	A->G	+	-	-
intronic	SPEN	chr1	16205295	16205295	A	G	109	Alu	A->G	+	-	-
intronic	SPEN	chr1	16205295	16205295	A	G	137	Alu	A->G	+	-	-
intronic	SPEN	chr1	16205295	16205295	A	G	206	Alu	A->G	+	-	-
intronic	SPEN	chr1	16205340	16205340	A	G	128	Alu	A->G	+	-	-
intronic	SPEN	chr1	16205340	16205340	A	G	137	Alu	A->G	+	-	-
intronic	SPEN	chr1	16205384	16205384	A	G	109	Alu	A->G	+	-	-
intronic	SPEN	chr1	16205385	16205385	A	G	109	Alu	A->G	+	-	-
intronic	SPEN	chr1	16205398	16205398	A	G	109	Alu	A->G	+	-	-
intronic	SPEN	chr1	16205398	16205398	A	G	206	Alu	A->G	+	-	-
intronic	SPEN	chr1	16205407	16205407	A	G	128	Alu	A->G	+	-	-
intronic	SPEN	chr1	16205677	16205677	A	G	237	Alu	A->G	+	-	-
intronic	SPEN	chr1	16205715	16205715	A	G	128	Alu	A->G	+	-	-
intronic	SPEN	chr1	16214443	16214443	A	G	233	Alu	A->G	+	-	-
intronic	SPEN	chr1	16214472	16214472	A	G	75	Alu	A->G	+	-	-
intronic	SPEN	chr1	16227941	16227941	A	G	137	Alu	A->G	+	-	-
intronic	SPEN	chr1	16227953	16227953	A	G	128	Alu	A->G	+	-	-
intronic	EPHA2	chr1	16463567	16463567	T	C	114	Alu	A->G	-	-	-
ncRNA_intronic	NONHSAG000462	chr1	16486204	16486204	A	G	109	Alu	A->G	+	-	-
intergenic	NONHSAG000462(dist=1492),NONHSAG000463(dist=2852)	chr1	16489870	16489870	A	G	137	Alu	.	.	-	-
intergenic	NONHSAG000462(dist=2068),NONHSAG000463(dist=2276)	chr1	16490446	16490446	A	G	137	Alu	.	.	-	-
downstream	NONHSAG000466	chr1	16542212	16542212	T	C	232	Alu	.	.	-	-
intergenic	NONHSAG000466(dist=1048),RSG1(dist=2612)	chr1	16555570	16555570	T	C	234	Alu	.	.	-	-
intergenic	NONHSAG000466(dist=1410),RSG1(dist=2250)	chr1	16555932	16555932	T	C	211	Alu	.	.	-	-
intergenic	NONHSAG000466(dist=1410),RSG1(dist=2250)	chr1	16555932	16555932	T	C	215	Alu	.	.	-	-
intergenic	NONHSAG000466(dist=1472),RSG1(dist=2188)	chr1	16555994	16555994	T	C	234	Alu	.	.	-	-
downstream	RSG1	chr1	16557660	16557660	T	C	234	Alu	.	.	-	-
downstream	RSG1	chr1	16557718	16557718	T	C	206	Alu	.	.	-	-
intronic	FBXO42	chr1	16601183	16601183	T	C	70	Alu	A->G	-	-	-
intronic	FBXO42	chr1	16605412	16605412	T	C	128	Alu	A->G	-	-	-
intronic	FBXO42	chr1	16605543	16605543	T	C	232	Alu	A->G	-	-	-
intronic	FBXO42	chr1	16606542	16606542	T	C	155	Alu	A->G	-	-	-
intronic	FBXO42	chr1	16608378	16608378	T	C	109	Alu	A->G	-	-	-
intronic	FBXO42	chr1	16608803	16608803	T	C	155	Alu	A->G	-	-	-
intronic	FBXO42	chr1	16608849	16608849	T	C	212	Alu	A->G	-	-	-
intronic	FBXO42	chr1	16608948	16608948	T	C	233	Alu	A->G	-	-	-
intronic	FBXO42	chr1	16608953	16608953	T	C	109	Alu	A->G	-	-	-
intronic	FBXO42	chr1	16608953	16608953	T	C	233	Alu	A->G	-	-	-
intronic	FBXO42	chr1	16609354	16609354	T	C	232	Alu	A->G	-	-	-
intronic	FBXO42	chr1	16611380	16611380	T	C	233	Alu	A->G	-	-	-
intronic	FBXO42	chr1	16612520	16612520	T	C	155	Alu	A->G	-	-	-
intronic	FBXO42	chr1	16612522	16612522	T	C	155	Alu	A->G	-	-	-
intronic	FBXO42	chr1	16630827	16630827	T	C	155	Alu	A->G	-	-	-
intronic	FBXO42	chr1	16632654	16632654	T	C	109	Alu	A->G	-	-	-
intronic	FBXO42	chr1	16632655	16632655	T	C	70	Alu	A->G	-	-	-
intronic	FBXO42	chr1	16633305	16633305	T	C	137	Alu	A->G	-	-	-
intronic	FBXO42	chr1	16633524	16633524	T	C	233	Alu	A->G	-	-	-
intronic	FBXO42	chr1	16634749	16634749	T	C	212	Alu	A->G	-	-	-
intronic	FBXO42	chr1	16634749	16634749	T	C	70	Alu	A->G	-	-	-
intronic	FBXO42	chr1	16635636	16635636	T	C	128	Alu	A->G	-	-	-
intronic	FBXO42	chr1	16635727	16635727	T	C	212	Alu	A->G	-	-	-
intronic	FBXO42	chr1	16635777	16635777	T	C	109	Alu	A->G	-	-	-
intronic	FBXO42	chr1	16659173	16659173	T	C	212	Alu	A->G	-	-	-
intronic	FBXO42	chr1	16659200	16659200	T	C	70	Alu	A->G	-	-	-
intronic	FBXO42	chr1	16663070	16663070	T	C	237	Alu	A->G	-	-	-
intronic	FBXO42	chr1	16665443	16665443	T	C	109	Alu	A->G	-	-	-
intronic	FBXO42	chr1	16665443	16665443	T	C	137	Alu	A->G	-	-	-
intronic	FBXO42	chr1	16665443	16665443	T	C	155	Alu	A->G	-	-	-
intronic	FBXO42	chr1	16665443	16665443	T	C	75	Alu	A->G	-	-	-
intronic	FBXO42	chr1	16665444	16665444	T	C	109	Alu	A->G	-	-	-
intronic	FBXO42	chr1	16665444	16665444	T	C	137	Alu	A->G	-	-	-
intronic	FBXO42	chr1	16665484	16665484	T	C	137	Alu	A->G	-	-	-
intronic	FBXO42	chr1	16665528	16665528	T	C	109	Alu	A->G	-	-	-
intronic	FBXO42	chr1	16670916	16670916	T	C	212	Alu	A->G	-	-	-
intronic	FBXO42	chr1	16671073	16671073	T	C	137	Alu	A->G	-	-	-
intronic	FBXO42	chr1	16671103	16671103	T	C	109	Alu	A->G	-	-	-
intronic	FBXO42	chr1	16671104	16671104	T	C	109	Alu	A->G	-	-	-
intronic	FBXO42	chr1	16673458	16673458	T	C	137	Alu	A->G	-	-	-
intronic	SZRD1	chr1	16696129	16696129	A	G	137	Alu	A->G	+	-	-
intronic	SZRD1	chr1	16696164	16696164	A	G	212	Alu	A->G	+	-	-
intronic	SZRD1	chr1	16696309	16696309	A	G	114	Alu	A->G	+	-	-
intronic	SZRD1	chr1	16703840	16703840	A	G	206	Alu	A->G	+	-	-
intronic	SZRD1	chr1	16703877	16703877	A	G	109	Alu	A->G	+	-	-
intronic	SZRD1	chr1	16710814	16710814	A	G	233	Alu	A->G	+	-	-
intronic	NECAP2	chr1	16784853	16784853	T	C	156	Alu	T->C	+	-	-
upstream;downstream	NONHSAG000473;NECAP2	chr1	16787177	16787177	A	G	237	Alu	.	.	-	-
upstream;downstream	NONHSAG000473;NECAP2	chr1	16787193	16787193	A	G	231	Alu	.	.	-	-
upstream;downstream	NONHSAG000473;NECAP2	chr1	16787193	16787193	A	G	237	Alu	.	.	-	-
ncRNA_exonic	NONHSAG000473	chr1	16787506	16787506	A	G	109	Alu	A->G	+	-	-
ncRNA_exonic	NONHSAG000473	chr1	16787987	16787987	A	G	109	Alu	A->G	+	-	-
ncRNA_exonic	NONHSAG000473	chr1	16788006	16788006	T	C	128	Alu	T->C	+	-	-
ncRNA_exonic	NONHSAG000473	chr1	16789612	16789612	T	C	232	Alu	T->C	+	-	-
ncRNA_exonic	NONHSAG000473	chr1	16789761	16789761	T	C	75	Alu	T->C	+	-	-
ncRNA_intronic	NONHSAG000473	chr1	16790070	16790070	T	C	231	Alu	T->C	+	-	-
ncRNA_intronic	NONHSAG000473	chr1	16791366	16791366	T	C	137	Alu	T->C	+	-	-
ncRNA_intronic	NONHSAG000473	chr1	16793626	16793626	T	C	215	Alu	T->C	+	-	-
ncRNA_intronic	NONHSAG000473	chr1	16793653	16793653	T	C	75	Alu	T->C	+	-	-
ncRNA_intronic	CROCCP3	chr1	16797495	16797495	T	C	23	Alu	A->G	-	-	-
ncRNA_intronic	CROCCP3	chr1	16797505	16797505	T	C	215	Alu	A->G	-	-	-
ncRNA_intronic	CROCCP3	chr1	16797570	16797570	T	C	235	Alu	A->G	-	-	-
ncRNA_intronic	CROCCP3,NONHSAG000475	chr1	16805886	16805886	T	C	70	Alu	A->G	-	-	-
ncRNA_intronic	CROCCP3,NONHSAG000475	chr1	16808179	16808179	T	C	212	Alu	A->G	-	-	-
ncRNA_intronic	CROCCP3,NONHSAG000475	chr1	16808249	16808249	T	C	233	Alu	A->G	-	-	-
ncRNA_intronic	CROCCP3,NONHSAG000475	chr1	16808249	16808249	T	C	70	Alu	A->G	-	-	-
ncRNA_exonic	NONHSAG000476	chr1	16823744	16823744	T	C	75	Alu	A->G	-	-	-
ncRNA_exonic	NONHSAG000476	chr1	16823815	16823815	T	C	70	Alu	A->G	-	-	-
ncRNA_exonic	NONHSAG000476	chr1	16824243	16824243	T	C	155	Alu	A->G	-	-	-
ncRNA_exonic	NONHSAG000476	chr1	16824248	16824248	T	C	137	Alu	A->G	-	-	-
ncRNA_exonic	NONHSAG000476	chr1	16824399	16824399	T	C	70	Alu	A->G	-	-	-
UTR3	NBPF1	chr1	16889503	16889503	T	C	234	non-Alu	A->G	-	-	-
exonic	NBPF1	chr1	16910172	16910172	G	A	206	non-Alu	C->T	-	synonymous SNV	NBPF1:NM_017940:exon13:c.C1008T:p.D336D,
exonic	NBPF1	chr1	16910184	16910184	T	C	234	non-Alu	A->G	-	synonymous SNV	NBPF1:NM_017940:exon13:c.A996G:p.E332E,
intronic	NBPF1	chr1	16938548	16938548	T	C	212	Alu	A->G	-	-	-
ncRNA_intronic	CROCCP2,NONHSAG000484	chr1	16956413	16956413	C	A	206	Alu	G->T	-	-	-
intronic	SDHB	chr1	17356504	17356504	T	C	211	Alu	A->G	-	-	-
intronic	SDHB	chr1	17358886	17358886	T	C	155	Alu	A->G	-	-	-
intronic	SDHB	chr1	17369022	17369022	T	C	128	Alu	A->G	-	-	-
intronic	SDHB	chr1	17369104	17369104	T	C	206	Alu	A->G	-	-	-
intronic	SDHB	chr1	17369160	17369160	T	C	231	Alu	A->G	-	-	-
intronic	SDHB	chr1	17369161	17369161	T	C	128	Alu	A->G	-	-	-
intronic	SDHB	chr1	17369161	17369161	T	C	206	Alu	A->G	-	-	-
intronic	SDHB	chr1	17369216	17369216	T	C	137	Alu	A->G	-	-	-
intronic	SDHB	chr1	17369234	17369234	T	C	75	Alu	A->G	-	-	-
intronic	SDHB	chr1	17369723	17369723	T	C	128	Alu	A->G	-	-	-
intronic	SDHB	chr1	17369728	17369728	T	C	234	Alu	A->G	-	-	-
intronic	SDHB	chr1	17369728	17369728	T	C	70	Alu	A->G	-	-	-
intronic	SDHB	chr1	17376361	17376361	T	C	232	Alu	A->G	-	-	-
intronic	ARHGEF10L	chr1	17925750	17925750	A	G	70	Alu	A->G	+	-	-
intronic	IFFO2	chr1	19260677	19260677	T	C	211	Alu	A->G	-	-	-
downstream	EMC1	chr1	19541400	19541400	A	G	128	Alu	.	.	-	-
downstream	EMC1	chr1	19541538	19541538	T	C	75	Alu	.	.	-	-
downstream	EMC1	chr1	19541737	19541737	T	C	201	Alu	.	.	-	-
UTR3	EMC1	chr1	19542239	19542239	T	C	109	Alu	A->G	-	-	-
UTR3	EMC1	chr1	19542239	19542239	T	C	232	Alu	A->G	-	-	-
UTR3	EMC1	chr1	19542250	19542250	T	C	232	Alu	A->G	-	-	-
UTR3	EMC1	chr1	19542269	19542269	T	C	231	Alu	A->G	-	-	-
UTR3	EMC1	chr1	19542311	19542311	T	C	233	Alu	A->G	-	-	-
UTR3	EMC1	chr1	19542344	19542344	T	C	155	Alu	A->G	-	-	-
UTR3	EMC1	chr1	19542597	19542597	A	G	215	Alu	T->C	-	-	-
UTR3	EMC1	chr1	19542609	19542609	T	C	156	Alu	A->G	-	-	-
UTR3	EMC1	chr1	19542609	19542609	T	C	211	Alu	A->G	-	-	-
UTR3	EMC1	chr1	19542631	19542631	T	C	156	Alu	A->G	-	-	-
UTR3	EMC1	chr1	19543356	19543356	T	C	210	Alu	A->G	-	-	-
UTR3	EMC1	chr1	19543459	19543459	T	C	211	Alu	A->G	-	-	-
UTR3	EMC1	chr1	19543464	19543464	A	G	211	Alu	T->C	-	-	-
UTR3	EMC1	chr1	19543785	19543785	T	C	234	Alu	A->G	-	-	-
UTR3	EMC1	chr1	19543785	19543785	T	C	235	Alu	A->G	-	-	-
UTR3	MRTO4	chr1	19585493	19585493	A	G	234	Alu	A->G	+	-	-
UTR3	MRTO4	chr1	19585519	19585519	A	G	230	Alu	A->G	+	-	-
UTR3	MRTO4	chr1	19585553	19585553	A	G	237	Alu	A->G	+	-	-
UTR3	MRTO4	chr1	19586455	19586455	A	G	109	Alu	A->G	+	-	-
UTR3	MRTO4	chr1	19586455	19586455	A	G	236	Alu	A->G	+	-	-
UTR3	MRTO4	chr1	19586458	19586458	A	G	109	Alu	A->G	+	-	-
UTR3	MRTO4	chr1	19586458	19586458	A	G	201	Alu	A->G	+	-	-
UTR3	MRTO4	chr1	19586458	19586458	A	G	211	Alu	A->G	+	-	-
ncRNA_exonic	LOC100506730,NONHSAG000542	chr1	19620429	19620429	T	C	201	Alu	A->G	-	-	-
ncRNA_exonic	LOC100506730,NONHSAG000542	chr1	19620429	19620429	T	C	206	Alu	A->G	-	-	-
ncRNA_exonic	LOC100506730,NONHSAG000542	chr1	19620487	19620487	T	C	215	Alu	A->G	-	-	-
ncRNA_exonic	LOC100506730,NONHSAG000542	chr1	19621989	19621989	T	C	211	non-Alu	A->G	-	-	-
upstream	LOC100506730,NONHSAG000542,NONHSAG000543	chr1	19622863	19622863	T	C	215	Alu	.	.	-	-
ncRNA_intronic	NONHSAG000543	chr1	19623842	19623842	T	C	70	Alu	T->C	+	-	-
ncRNA_intronic	NONHSAG000543	chr1	19623843	19623843	T	C	70	Alu	T->C	+	-	-
intergenic	NONHSAG000543(dist=3417),AKR7A2(dist=1388)	chr1	19627814	19627814	T	C	230	Alu	.	.	-	-
downstream	AKR7A2	chr1	19628420	19628420	T	C	137	Alu	.	.	-	-
downstream	AKR7A2	chr1	19628420	19628420	T	C	215	Alu	.	.	-	-
downstream	AKR7A2	chr1	19628420	19628420	T	C	230	Alu	.	.	-	-
downstream	AKR7A2	chr1	19628424	19628424	T	C	206	Alu	.	.	-	-
downstream	AKR7A2	chr1	19628424	19628424	T	C	212	Alu	.	.	-	-
downstream	AKR7A2	chr1	19628424	19628424	T	C	230	Alu	.	.	-	-
downstream	AKR7A2	chr1	19628424	19628424	T	C	232	Alu	.	.	-	-
UTR3	PQLC2	chr1	19655580	19655580	A	G	128	Alu	A->G	+	-	-
UTR3	PQLC2	chr1	19655630	19655630	A	G	215	Alu	A->G	+	-	-
downstream	NONHSAG000545	chr1	19661204	19661204	T	C	212	Alu	.	.	-	-
intronic	CAPZB	chr1	19689755	19689755	T	A	70	Alu	A->T	-	-	-
intronic	CAPZB	chr1	19691485	19691485	T	C	70	Alu	A->G	-	-	-
intronic	CAPZB	chr1	19691540	19691540	T	C	109	Alu	A->G	-	-	-
intronic	CAPZB	chr1	19773851	19773851	T	C	137	Alu	A->G	-	-	-
intronic	CAPZB	chr1	19773988	19773988	T	C	75	Alu	A->G	-	-	-
intronic	CAPZB	chr1	19773996	19773996	T	C	109	Alu	A->G	-	-	-
intronic	CAPZB	chr1	19773996	19773996	T	C	137	Alu	A->G	-	-	-
intronic	CAPZB	chr1	19780028	19780028	T	C	237	Alu	A->G	-	-	-
intronic	CAPZB	chr1	19786975	19786975	T	C	114	Alu	A->G	-	-	-
intronic	CAPZB	chr1	19790564	19790564	T	C	237	Alu	A->G	-	-	-
intronic	CAPZB	chr1	19790991	19790991	T	C	212	Alu	A->G	-	-	-
intronic	CAPZB	chr1	19790991	19790991	T	C	75	Alu	A->G	-	-	-
intronic	CAPZB	chr1	19791053	19791053	T	C	155	Alu	A->G	-	-	-
intronic	CAPZB	chr1	19791065	19791065	T	C	109	Alu	A->G	-	-	-
intronic	CAPZB	chr1	19800694	19800694	T	C	109	Alu	A->G	-	-	-
intronic	MINOS1,MINOS1-NBL1	chr1	19927815	19927815	A	G	137	Alu	A->G	+	-	-
intronic	MINOS1,MINOS1-NBL1	chr1	19927815	19927815	A	G	233	Alu	A->G	+	-	-
intronic	MINOS1,MINOS1-NBL1	chr1	19927823	19927823	A	G	137	Alu	A->G	+	-	-
intronic	MINOS1,MINOS1-NBL1	chr1	19927961	19927961	A	G	109	Alu	A->G	+	-	-
intronic	MINOS1,MINOS1-NBL1	chr1	19927961	19927961	A	G	75	Alu	A->G	+	-	-
intronic	MINOS1,MINOS1-NBL1	chr1	19927997	19927997	A	G	212	Alu	A->G	+	-	-
intronic	MINOS1,MINOS1-NBL1	chr1	19928012	19928012	A	G	128	Alu	A->G	+	-	-
intronic	MINOS1,MINOS1-NBL1	chr1	19928012	19928012	A	G	137	Alu	A->G	+	-	-
intronic	MINOS1,MINOS1-NBL1	chr1	19933120	19933120	A	G	212	Alu	A->G	+	-	-
UTR3	MINOS1	chr1	19955097	19955097	A	G	233	Alu	A->G	+	-	-
intronic	TMCO4	chr1	20010777	20010777	T	C	128	Alu	A->G	-	-	-
intronic	TMCO4	chr1	20012322	20012322	T	C	70	Alu	A->G	-	-	-
intronic	TMCO4	chr1	20013548	20013548	T	C	211	Alu	A->G	-	-	-
intronic	TMCO4	chr1	20036419	20036419	T	C	128	Alu	A->G	-	-	-
intronic	TMCO4	chr1	20075963	20075963	T	C	114	Alu	A->G	-	-	-
intronic	TMCO4	chr1	20076001	20076001	T	C	128	Alu	A->G	-	-	-
intronic	TMCO4	chr1	20076128	20076128	T	C	212	Alu	A->G	-	-	-
intronic	TMCO4	chr1	20086745	20086745	T	C	137	Alu	A->G	-	-	-
intronic	TMCO4	chr1	20086971	20086971	T	C	212	Alu	A->G	-	-	-
intronic	TMCO4	chr1	20086971	20086971	T	C	235	Alu	A->G	-	-	-
intronic	TMCO4	chr1	20086978	20086978	T	C	212	Alu	A->G	-	-	-
intronic	TMCO4	chr1	20087048	20087048	T	C	201	Alu	A->G	-	-	-
intronic	TMCO4	chr1	20089725	20089725	T	C	128	Alu	A->G	-	-	-
intronic	TMCO4	chr1	20089772	20089772	T	C	212	Alu	A->G	-	-	-
intergenic	UBXN10(dist=3316),NONHSAG000567(dist=2226)	chr1	20523258	20523258	A	G	137	Alu	.	.	-	-
intergenic	UBXN10(dist=3603),NONHSAG000567(dist=1939)	chr1	20523545	20523545	A	G	109	Alu	.	.	-	-
intergenic	UBXN10(dist=3603),NONHSAG000567(dist=1939)	chr1	20523545	20523545	A	G	211	Alu	.	.	-	-
intergenic	UBXN10(dist=3611),NONHSAG000567(dist=1931)	chr1	20523553	20523553	A	G	109	Alu	.	.	-	-
ncRNA_intronic	PINK1-AS	chr1	20972387	20972387	C	T	237	non-Alu	G->A	-	-	-
ncRNA_intronic	PINK1-AS	chr1	20972510	20972510	T	C	232	Alu	A->G	-	-	-
ncRNA_intronic	PINK1-AS	chr1	20972523	20972523	T	C	206	Alu	A->G	-	-	-
ncRNA_intronic	PINK1-AS	chr1	20972666	20972666	T	C	206	Alu	A->G	-	-	-
ncRNA_intronic	PINK1-AS	chr1	20972712	20972712	T	C	232	Alu	A->G	-	-	-
ncRNA_intronic	PINK1-AS	chr1	20974408	20974408	T	C	231	Alu	A->G	-	-	-
ncRNA_intronic	PINK1-AS	chr1	20974408	20974408	T	C	70	Alu	A->G	-	-	-
ncRNA_intronic	PINK1-AS	chr1	20974438	20974438	T	C	230	Alu	A->G	-	-	-
ncRNA_intronic	PINK1-AS	chr1	20974501	20974501	T	C	232	Alu	A->G	-	-	-
ncRNA_intronic	PINK1-AS	chr1	20974501	20974501	T	C	75	Alu	A->G	-	-	-
ncRNA_exonic	PINK1-AS	chr1	20975992	20975992	T	C	156	Alu	A->G	-	-	-
ncRNA_exonic	PINK1-AS	chr1	20976013	20976013	T	C	156	Alu	A->G	-	-	-
ncRNA_exonic	PINK1-AS	chr1	20976023	20976023	T	C	156	Alu	A->G	-	-	-
ncRNA_exonic	PINK1-AS	chr1	20976075	20976075	T	C	156	Alu	A->G	-	-	-
intronic	HP1BP3	chr1	21076006	21076006	T	C	233	Alu	A->G	-	-	-
intronic	HP1BP3	chr1	21076147	21076147	T	C	128	Alu	A->G	-	-	-
intronic	HP1BP3	chr1	21077431	21077431	T	C	70	Alu	A->G	-	-	-
intronic	HP1BP3	chr1	21077439	21077439	T	C	212	Alu	A->G	-	-	-
intronic	HP1BP3	chr1	21077449	21077449	T	C	75	Alu	A->G	-	-	-
intronic	HP1BP3	chr1	21077585	21077585	T	C	137	Alu	A->G	-	-	-
intronic	HP1BP3	chr1	21077599	21077599	T	C	210	Alu	A->G	-	-	-
intronic	HP1BP3	chr1	21077599	21077599	T	C	232	Alu	A->G	-	-	-
intronic	HP1BP3	chr1	21083340	21083340	T	C	201	Alu	A->G	-	-	-
intronic	HP1BP3	chr1	21083340	21083340	T	C	206	Alu	A->G	-	-	-
intronic	HP1BP3	chr1	21083340	21083340	T	C	210	Alu	A->G	-	-	-
intronic	HP1BP3	chr1	21084131	21084131	T	C	212	Alu	A->G	-	-	-
intronic	HP1BP3	chr1	21084136	21084136	T	C	212	Alu	A->G	-	-	-
intronic	HP1BP3	chr1	21084471	21084471	T	C	233	Alu	A->G	-	-	-
intronic	HP1BP3	chr1	21084539	21084539	T	C	75	Alu	A->G	-	-	-
intronic	HP1BP3	chr1	21085004	21085004	T	C	233	Alu	A->G	-	-	-
intronic	HP1BP3	chr1	21085060	21085060	T	C	137	Alu	A->G	-	-	-
intronic	HP1BP3	chr1	21085060	21085060	T	C	201	Alu	A->G	-	-	-
intronic	HP1BP3	chr1	21085118	21085118	T	C	128	Alu	A->G	-	-	-
intronic	HP1BP3	chr1	21085217	21085217	T	C	206	Alu	A->G	-	-	-
intronic	HP1BP3	chr1	21085282	21085282	T	C	233	Alu	A->G	-	-	-
intronic	HP1BP3	chr1	21085296	21085296	T	C	233	Alu	A->G	-	-	-
intronic	HP1BP3	chr1	21085784	21085784	T	C	230	Alu	A->G	-	-	-
intronic	HP1BP3	chr1	21086458	21086458	T	C	137	Alu	A->G	-	-	-
intronic	HP1BP3	chr1	21086467	21086467	T	C	212	Alu	A->G	-	-	-
intronic	HP1BP3	chr1	21086506	21086506	T	C	212	Alu	A->G	-	-	-
intronic	HP1BP3	chr1	21086546	21086546	T	C	231	Alu	A->G	-	-	-
intronic	HP1BP3	chr1	21086570	21086570	T	C	235	Alu	A->G	-	-	-
intronic	HP1BP3	chr1	21086608	21086608	T	C	109	Alu	A->G	-	-	-
intronic	HP1BP3	chr1	21086608	21086608	T	C	128	Alu	A->G	-	-	-
intronic	HP1BP3	chr1	21101943	21101943	T	C	201	non-Alu	A->G	-	-	-
intronic	HP1BP3	chr1	21110579	21110579	T	C	211	Alu	A->G	-	-	-
intronic	HP1BP3	chr1	21111108	21111108	T	C	137	Alu	A->G	-	-	-
intronic	HP1BP3	chr1	21111492	21111492	T	C	212	Alu	A->G	-	-	-
intronic	EIF4G3	chr1	21195949	21195949	T	C	128	Alu	A->G	-	-	-
intronic	EIF4G3	chr1	21195949	21195949	T	C	215	Alu	A->G	-	-	-
intronic	EIF4G3	chr1	21199367	21199367	T	C	232	Alu	A->G	-	-	-
intronic	EIF4G3	chr1	21199509	21199509	T	C	114	Alu	A->G	-	-	-
intronic	EIF4G3	chr1	21240460	21240460	T	C	75	Alu	A->G	-	-	-
intronic	EIF4G3	chr1	21244817	21244817	T	C	231	Alu	A->G	-	-	-
intronic	EIF4G3	chr1	21244817	21244817	T	C	237	Alu	A->G	-	-	-
intronic	EIF4G3	chr1	21253675	21253675	T	C	137	Alu	A->G	-	-	-
intronic	EIF4G3	chr1	21266433	21266433	T	C	109	Alu	A->G	-	-	-
intronic	EIF4G3	chr1	21266433	21266433	T	C	206	Alu	A->G	-	-	-
intronic	EIF4G3	chr1	21266444	21266444	T	C	109	Alu	A->G	-	-	-
intronic	EIF4G3	chr1	21266476	21266476	T	C	114	Alu	A->G	-	-	-
intronic	EIF4G3	chr1	21266537	21266537	T	C	128	Alu	A->G	-	-	-
intronic	EIF4G3	chr1	21266537	21266537	T	C	211	Alu	A->G	-	-	-
intronic	EIF4G3	chr1	21266537	21266537	T	C	212	Alu	A->G	-	-	-
intronic	EIF4G3	chr1	21266548	21266548	T	C	156	Alu	A->G	-	-	-
intronic	EIF4G3	chr1	21266548	21266548	T	C	75	Alu	A->G	-	-	-
exonic	EIF4G3	chr1	21268071	21268071	G	A	206	non-Alu	C->T	-	stopgain SNV	EIF4G3:NM_003760:exon9:c.C1408T:p.Q470X,EIF4G3:NM_001198802:exon12:c.C1426T:p.Q476X,EIF4G3:NM_001198803:exon14:c.C1441T:p.Q481X,EIF4G3:NM_001198801:exon11:c.C1405T:p.Q469X,
intronic	EIF4G3	chr1	21293246	21293246	T	C	70	Alu	A->G	-	-	-
intronic	EIF4G3	chr1	21294881	21294881	T	C	114	Alu	A->G	-	-	-
intronic	EIF4G3	chr1	21294881	21294881	T	C	128	Alu	A->G	-	-	-
intronic	EIF4G3	chr1	21294881	21294881	T	C	137	Alu	A->G	-	-	-
intronic	EIF4G3	chr1	21294881	21294881	T	C	70	Alu	A->G	-	-	-
intronic	EIF4G3	chr1	21329587	21329587	T	C	109	Alu	A->G	-	-	-
intronic	EIF4G3	chr1	21329587	21329587	T	C	137	Alu	A->G	-	-	-
intronic	EIF4G3	chr1	21329587	21329587	T	C	212	Alu	A->G	-	-	-
intronic	EIF4G3	chr1	21329587	21329587	T	C	235	Alu	A->G	-	-	-
intronic	EIF4G3	chr1	21329587	21329587	T	C	75	Alu	A->G	-	-	-
intronic	EIF4G3	chr1	21335045	21335045	T	C	137	Alu	A->G	-	-	-
intronic	EIF4G3	chr1	21335121	21335121	T	C	137	Alu	A->G	-	-	-
intronic	EIF4G3	chr1	21368572	21368572	T	C	212	Alu	A->G	-	-	-
intronic	EIF4G3	chr1	21368596	21368596	T	C	137	Alu	A->G	-	-	-
intronic	EIF4G3	chr1	21393763	21393763	T	C	70	Alu	A->G	-	-	-
intronic	EIF4G3	chr1	21393764	21393764	T	C	70	Alu	A->G	-	-	-
intronic	EIF4G3	chr1	21393885	21393885	T	C	155	Alu	A->G	-	-	-
intronic	EIF4G3	chr1	21408231	21408231	T	C	70	Alu	A->G	-	-	-
intronic	EIF4G3	chr1	21440895	21440895	T	C	114	Alu	A->G	-	-	-
intronic	EIF4G3	chr1	21456968	21456968	T	C	128	Alu	A->G	-	-	-
intronic	EIF4G3	chr1	21456994	21456994	T	C	109	Alu	A->G	-	-	-
intronic	EIF4G3	chr1	21456995	21456995	T	C	128	Alu	A->G	-	-	-
intronic	EIF4G3	chr1	21456995	21456995	T	C	137	Alu	A->G	-	-	-
intronic	EIF4G3	chr1	21456995	21456995	T	C	155	Alu	A->G	-	-	-
intronic	EIF4G3	chr1	21456995	21456995	T	C	201	Alu	A->G	-	-	-
intronic	EIF4G3	chr1	21456995	21456995	T	C	211	Alu	A->G	-	-	-
intronic	EIF4G3	chr1	21456995	21456995	T	C	232	Alu	A->G	-	-	-
intronic	EIF4G3	chr1	21463748	21463748	T	C	137	Alu	A->G	-	-	-
intronic	EIF4G3	chr1	21463796	21463796	T	C	137	Alu	A->G	-	-	-
intronic	EIF4G3	chr1	21463897	21463897	T	C	137	Alu	A->G	-	-	-
intronic	EIF4G3	chr1	21463897	21463897	T	C	75	Alu	A->G	-	-	-
intronic	EIF4G3	chr1	21463900	21463900	T	C	232	Alu	A->G	-	-	-
intronic	EIF4G3	chr1	21477455	21477455	T	C	211	Alu	A->G	-	-	-
intronic	EIF4G3	chr1	21477860	21477860	T	C	70	Alu	A->G	-	-	-
intronic	EIF4G3	chr1	21477860	21477860	T	C	75	Alu	A->G	-	-	-
intronic	EIF4G3	chr1	21477952	21477952	T	C	128	Alu	A->G	-	-	-
intronic	EIF4G3	chr1	21477952	21477952	T	C	137	Alu	A->G	-	-	-
intronic	EIF4G3	chr1	21477982	21477982	T	C	156	Alu	A->G	-	-	-
intronic	EIF4G3	chr1	21477998	21477998	T	C	235	Alu	A->G	-	-	-
intronic	EIF4G3	chr1	21478003	21478003	T	C	155	Alu	A->G	-	-	-
intronic	EIF4G3	chr1	21478003	21478003	T	C	230	Alu	A->G	-	-	-
intronic	EIF4G3	chr1	21478004	21478004	T	C	235	Alu	A->G	-	-	-
intronic	EIF4G3	chr1	21484080	21484080	T	C	114	Alu	A->G	-	-	-
intronic	EIF4G3	chr1	21484080	21484080	T	C	210	Alu	A->G	-	-	-
intronic	EIF4G3	chr1	21484080	21484080	T	C	212	Alu	A->G	-	-	-
intronic	EIF4G3	chr1	21484080	21484080	T	C	236	Alu	A->G	-	-	-
intronic	EIF4G3	chr1	21484766	21484766	T	C	109	Alu	A->G	-	-	-
intronic	EIF4G3	chr1	21484766	21484766	T	C	233	Alu	A->G	-	-	-
intronic	EIF4G3	chr1	21484793	21484793	T	C	109	Alu	A->G	-	-	-
intronic	EIF4G3	chr1	21484793	21484793	T	C	236	Alu	A->G	-	-	-
intronic	EIF4G3	chr1	21484919	21484919	T	C	201	Alu	A->G	-	-	-
intronic	EIF4G3	chr1	21492841	21492841	T	C	237	Alu	A->G	-	-	-
intronic	EIF4G3	chr1	21492961	21492961	T	C	237	Alu	A->G	-	-	-
intronic	ECE1	chr1	21558373	21558373	T	C	155	Alu	A->G	-	-	-
intronic	ECE1	chr1	21590076	21590076	T	C	114	Alu	A->G	-	-	-
intronic	ECE1	chr1	21609573	21609573	T	C	109	Alu	A->G	-	-	-
intronic	ECE1	chr1	21650451	21650451	T	C	75	Alu	A->G	-	-	-
intronic	ECE1	chr1	21656801	21656801	T	C	70	Alu	A->G	-	-	-
intronic	ECE1	chr1	21656831	21656831	T	C	231	Alu	A->G	-	-	-
intronic	ECE1	chr1	21656846	21656846	T	C	109	Alu	A->G	-	-	-
intronic	ECE1	chr1	21656846	21656846	T	C	128	Alu	A->G	-	-	-
intronic	ECE1	chr1	21656846	21656846	T	C	233	Alu	A->G	-	-	-
intronic	ECE1	chr1	21656870	21656870	T	C	114	Alu	A->G	-	-	-
intronic	ECE1	chr1	21656870	21656870	T	C	233	Alu	A->G	-	-	-
intronic	ECE1	chr1	21656996	21656996	T	C	212	Alu	A->G	-	-	-
intronic	ECE1	chr1	21657003	21657003	T	C	235	Alu	A->G	-	-	-
intronic	ECE1	chr1	21657010	21657010	T	C	128	Alu	A->G	-	-	-
intronic	ECE1	chr1	21657010	21657010	T	C	137	Alu	A->G	-	-	-
intronic	ALPL	chr1	21847072	21847072	A	G	215	Alu	A->G	+	-	-
intronic	ALPL	chr1	21860296	21860296	A	G	212	Alu	A->G	+	-	-
intronic	ALPL	chr1	21860296	21860296	A	G	215	Alu	A->G	+	-	-
intronic	USP48	chr1	22011875	22011875	T	C	70	Alu	A->G	-	-	-
intronic	USP48	chr1	22011968	22011968	T	C	137	Alu	A->G	-	-	-
intronic	USP48	chr1	22011968	22011968	T	C	210	Alu	A->G	-	-	-
intronic	USP48	chr1	22011968	22011968	T	C	234	Alu	A->G	-	-	-
intronic	USP48	chr1	22011996	22011996	T	C	109	Alu	A->G	-	-	-
intronic	USP48	chr1	22011996	22011996	T	C	215	Alu	A->G	-	-	-
intronic	USP48	chr1	22011996	22011996	T	C	234	Alu	A->G	-	-	-
intronic	USP48	chr1	22011996	22011996	T	C	235	Alu	A->G	-	-	-
intronic	USP48	chr1	22012009	22012009	T	C	137	Alu	A->G	-	-	-
intronic	USP48	chr1	22012009	22012009	T	C	206	Alu	A->G	-	-	-
intronic	USP48	chr1	22012009	22012009	T	C	23	Alu	A->G	-	-	-
intronic	USP48	chr1	22012081	22012081	T	C	237	Alu	A->G	-	-	-
intronic	USP48	chr1	22012365	22012365	T	C	137	Alu	A->G	-	-	-
intronic	USP48	chr1	22012365	22012365	T	C	210	Alu	A->G	-	-	-
intronic	USP48	chr1	22012366	22012366	T	C	137	Alu	A->G	-	-	-
intronic	USP48	chr1	22017092	22017092	T	C	211	Alu	A->G	-	-	-
intronic	USP48	chr1	22017092	22017092	T	C	70	Alu	A->G	-	-	-
intronic	USP48	chr1	22017093	22017093	T	C	70	Alu	A->G	-	-	-
intronic	USP48	chr1	22017168	22017168	T	C	128	Alu	A->G	-	-	-
intronic	USP48	chr1	22017221	22017221	T	C	212	Alu	A->G	-	-	-
intronic	USP48	chr1	22017221	22017221	T	C	232	Alu	A->G	-	-	-
intronic	USP48	chr1	22017248	22017248	T	C	109	Alu	A->G	-	-	-
intronic	USP48	chr1	22017248	22017248	T	C	237	Alu	A->G	-	-	-
intronic	USP48	chr1	22017273	22017273	T	C	128	Alu	A->G	-	-	-
intronic	USP48	chr1	22017273	22017273	T	C	211	Alu	A->G	-	-	-
intronic	USP48	chr1	22017695	22017695	T	C	211	Alu	A->G	-	-	-
intronic	USP48	chr1	22039214	22039214	T	C	155	Alu	A->G	-	-	-
intronic	USP48	chr1	22047099	22047099	T	C	155	Alu	A->G	-	-	-
intronic	USP48	chr1	22047167	22047167	T	C	109	Alu	A->G	-	-	-
intronic	USP48	chr1	22047167	22047167	T	C	128	Alu	A->G	-	-	-
intronic	USP48	chr1	22047167	22047167	T	C	156	Alu	A->G	-	-	-
intronic	USP48	chr1	22047167	22047167	T	C	201	Alu	A->G	-	-	-
intronic	USP48	chr1	22047167	22047167	T	C	233	Alu	A->G	-	-	-
intronic	USP48	chr1	22047181	22047181	T	C	109	Alu	A->G	-	-	-
intronic	USP48	chr1	22047181	22047181	T	C	137	Alu	A->G	-	-	-
intronic	USP48	chr1	22047203	22047203	T	C	137	Alu	A->G	-	-	-
intronic	USP48	chr1	22047299	22047299	T	C	137	Alu	A->G	-	-	-
intronic	USP48	chr1	22047299	22047299	T	C	155	Alu	A->G	-	-	-
intronic	USP48	chr1	22047356	22047356	T	C	155	Alu	A->G	-	-	-
intronic	USP48	chr1	22060369	22060369	T	C	137	Alu	A->G	-	-	-
intronic	USP48	chr1	22060382	22060382	T	C	237	Alu	A->G	-	-	-
intronic	USP48	chr1	22076193	22076193	T	C	75	Alu	A->G	-	-	-
intronic	USP48	chr1	22076201	22076201	T	C	109	Alu	A->G	-	-	-
intronic	USP48	chr1	22076201	22076201	T	C	70	Alu	A->G	-	-	-
intronic	USP48	chr1	22097037	22097037	T	C	137	Alu	A->G	-	-	-
intronic	USP48	chr1	22097096	22097096	T	C	70	Alu	A->G	-	-	-
intronic	USP48	chr1	22097145	22097145	T	C	75	Alu	A->G	-	-	-
intronic	USP48	chr1	22107332	22107332	T	C	212	Alu	A->G	-	-	-
intronic	USP48	chr1	22107372	22107372	T	C	137	Alu	A->G	-	-	-
intronic	HSPG2	chr1	22163846	22163846	T	C	114	Alu	A->G	-	-	-
intronic	HSPG2	chr1	22164024	22164024	T	C	109	Alu	A->G	-	-	-
intronic	HSPG2	chr1	22164063	22164063	T	C	137	Alu	A->G	-	-	-
intronic	HSPG2	chr1	22164384	22164384	T	C	137	Alu	A->G	-	-	-
intronic	HSPG2	chr1	22164394	22164394	T	C	211	Alu	A->G	-	-	-
intronic	HSPG2	chr1	22252492	22252492	T	C	232	Alu	A->G	-	-	-
intronic	CDC42	chr1	22381653	22381653	A	G	75	Alu	A->G	+	-	-
intronic	CDC42	chr1	22386579	22386579	A	G	75	Alu	A->G	+	-	-
intronic	CDC42	chr1	22386610	22386610	A	G	128	Alu	A->G	+	-	-
intronic	CDC42	chr1	22386610	22386610	A	G	70	Alu	A->G	+	-	-
intronic	CDC42	chr1	22386610	22386610	A	G	75	Alu	A->G	+	-	-
intronic	CDC42	chr1	22386657	22386657	A	G	70	Alu	A->G	+	-	-
intronic	CDC42	chr1	22387628	22387628	A	G	70	Alu	A->G	+	-	-
intronic	CDC42	chr1	22387781	22387781	A	G	114	Alu	A->G	+	-	-
intronic	CDC42	chr1	22388276	22388276	A	G	211	Alu	A->G	+	-	-
intronic	CDC42	chr1	22388289	22388289	A	G	211	Alu	A->G	+	-	-
intronic	CDC42	chr1	22388463	22388463	A	G	234	Alu	A->G	+	-	-
intronic	CDC42	chr1	22388568	22388568	A	G	75	Alu	A->G	+	-	-
intronic	CDC42	chr1	22389121	22389121	A	G	75	Alu	A->G	+	-	-
intronic	CDC42	chr1	22389122	22389122	A	G	215	Alu	A->G	+	-	-
intronic	CDC42	chr1	22389122	22389122	A	G	75	Alu	A->G	+	-	-
intronic	CDC42	chr1	22399775	22399775	A	G	211	Alu	A->G	+	-	-
intronic	CDC42	chr1	22399810	22399810	A	G	155	Alu	A->G	+	-	-
intronic	CDC42	chr1	22399843	22399843	A	G	206	Alu	A->G	+	-	-
intronic	CDC42	chr1	22399843	22399843	A	G	232	Alu	A->G	+	-	-
intronic	CDC42	chr1	22399843	22399843	A	G	75	Alu	A->G	+	-	-
intronic	CDC42	chr1	22399911	22399911	A	G	75	Alu	A->G	+	-	-
intronic	CDC42	chr1	22399912	22399912	A	G	137	Alu	A->G	+	-	-
intronic	CDC42	chr1	22399912	22399912	A	G	231	Alu	A->G	+	-	-
intronic	CDC42	chr1	22399912	22399912	A	G	232	Alu	A->G	+	-	-
intronic	CDC42	chr1	22400218	22400218	A	G	75	Alu	A->G	+	-	-
intronic	CDC42	chr1	22403436	22403436	A	G	211	Alu	A->G	+	-	-
intronic	CDC42	chr1	22403538	22403538	A	G	212	Alu	A->G	+	-	-
intronic	CDC42	chr1	22403590	22403590	A	G	212	Alu	A->G	+	-	-
intronic	KDM1A	chr1	23363542	23363542	A	G	237	Alu	A->G	+	-	-
intronic	KDM1A	chr1	23363542	23363542	A	G	70	Alu	A->G	+	-	-
intronic	KDM1A	chr1	23363579	23363579	A	G	75	Alu	A->G	+	-	-
intronic	LUZP1	chr1	23430956	23430956	T	C	201	Alu	A->G	-	-	-
intronic	LUZP1	chr1	23445863	23445863	T	C	137	Alu	A->G	-	-	-
intronic	LUZP1	chr1	23480842	23480842	T	C	137	Alu	A->G	-	-	-
intronic	LUZP1	chr1	23480842	23480842	T	C	210	Alu	A->G	-	-	-
intronic	LUZP1	chr1	23480920	23480920	T	C	75	Alu	A->G	-	-	-
intronic	LUZP1	chr1	23480933	23480933	T	C	137	Alu	A->G	-	-	-
intronic	LUZP1	chr1	23480957	23480957	T	C	75	Alu	A->G	-	-	-
intronic	HNRNPR	chr1	23658525	23658525	T	C	75	Alu	A->G	-	-	-
intronic	HNRNPR	chr1	23658573	23658573	T	C	75	Alu	A->G	-	-	-
intronic	HNRNPR	chr1	23660517	23660517	T	C	70	Alu	A->G	-	-	-
intronic	HNRNPR	chr1	23660686	23660686	T	C	114	Alu	A->G	-	-	-
intronic	HNRNPR	chr1	23663131	23663131	T	C	233	Alu	A->G	-	-	-
intronic	HNRNPR	chr1	23664073	23664073	T	C	233	Alu	A->G	-	-	-
ncRNA_exonic	NONHSAG000650	chr1	23705063	23705063	T	C	128	Alu	A->G	-	-	-
ncRNA_exonic	NONHSAG000650	chr1	23705081	23705081	T	C	232	Alu	A->G	-	-	-
ncRNA_exonic	NONHSAG000650	chr1	23705120	23705120	T	C	232	Alu	A->G	-	-	-
ncRNA_exonic	NONHSAG000650	chr1	23705121	23705121	T	C	232	Alu	A->G	-	-	-
ncRNA_exonic	NONHSAG000650	chr1	23705261	23705261	T	C	155	Alu	A->G	-	-	-
intronic	TCEA3	chr1	23708743	23708743	T	C	128	Alu	A->G	-	-	-
intronic	TCEA3	chr1	23708822	23708822	T	C	211	Alu	A->G	-	-	-
intronic	TCEA3	chr1	23708822	23708822	T	C	237	Alu	A->G	-	-	-
intronic	TCEA3	chr1	23708828	23708828	T	C	211	Alu	A->G	-	-	-
intronic	TCEA3	chr1	23717864	23717864	T	C	75	Alu	A->G	-	-	-
intronic	TCEA3	chr1	23739947	23739947	G	A	128	Alu	C->T	-	-	-
intronic	ASAP3	chr1	23790232	23790232	T	C	128	Alu	A->G	-	-	-
intronic	ASAP3	chr1	23792080	23792080	T	C	75	Alu	A->G	-	-	-
intronic	ASAP3	chr1	23792087	23792087	T	C	75	Alu	A->G	-	-	-
intronic	ASAP3	chr1	23801095	23801095	G	T	155	Alu	C->A	-	-	-
intergenic	RPL11(dist=6766),NONHSAG000666(dist=2610)	chr1	24029681	24029681	A	G	70	Alu	.	.	-	-
intergenic	RPL11(dist=6948),NONHSAG000666(dist=2428)	chr1	24029863	24029863	A	G	70	Alu	.	.	-	-
intergenic	RPL11(dist=7003),NONHSAG000666(dist=2373)	chr1	24029918	24029918	A	G	70	Alu	.	.	-	-
upstream	NONHSAG000666	chr1	24033528	24033528	A	G	128	Alu	.	.	-	-
upstream	NONHSAG000666	chr1	24033529	24033529	A	G	128	Alu	.	.	-	-
intergenic	NONHSAG000666(dist=1668),NONHSAG000667(dist=14801)	chr1	24035092	24035092	A	G	211	non-Alu	.	.	-	-
intergenic	NONHSAG000666(dist=5425),NONHSAG000667(dist=11044)	chr1	24038849	24038849	A	G	128	Alu	.	.	-	-
intergenic	NONHSAG000666(dist=10040),NONHSAG000667(dist=6429)	chr1	24043464	24043464	A	G	201	Alu	.	.	-	-
intergenic	NONHSAG000666(dist=10040),NONHSAG000667(dist=6429)	chr1	24043464	24043464	A	G	212	Alu	.	.	-	-
intergenic	NONHSAG000666(dist=15221),NONHSAG000667(dist=1248)	chr1	24048645	24048645	A	G	70	Alu	.	.	-	-
intergenic	NONHSAG000666(dist=15327),NONHSAG000667(dist=1142)	chr1	24048751	24048751	A	G	70	Alu	.	.	-	-
intergenic	NONHSAG000666(dist=15328),NONHSAG000667(dist=1141)	chr1	24048752	24048752	A	G	70	Alu	.	.	-	-
upstream	NONHSAG000667	chr1	24048921	24048921	A	G	155	Alu	.	.	-	-
intergenic	NONHSAG000667(dist=6526),NONHSAG000668(dist=5100)	chr1	24058000	24058000	A	G	70	Alu	.	.	-	-
intergenic	NONHSAG000667(dist=6598),NONHSAG000668(dist=5028)	chr1	24058072	24058072	A	G	70	Alu	.	.	-	-
intergenic	NONHSAG000667(dist=8713),NONHSAG000668(dist=2913)	chr1	24060187	24060187	A	G	70	Alu	.	.	-	-
intergenic	NONHSAG000667(dist=9176),NONHSAG000668(dist=2450)	chr1	24060650	24060650	A	G	70	Alu	.	.	-	-
ncRNA_intronic	TCEB3-AS1	chr1	24091926	24091926	T	C	212	Alu	A->G	-	-	-
ncRNA_intronic	TCEB3-AS1	chr1	24091926	24091926	T	C	70	Alu	A->G	-	-	-
ncRNA_intronic	TCEB3-AS1	chr1	24092003	24092003	T	C	128	Alu	A->G	-	-	-
intronic	PITHD1	chr1	24108651	24108651	A	G	128	Alu	A->G	+	-	-
intronic	PITHD1	chr1	24108653	24108653	A	G	128	Alu	A->G	+	-	-
intronic	PITHD1	chr1	24108756	24108756	A	G	237	Alu	A->G	+	-	-
intronic	PITHD1	chr1	24108762	24108762	A	G	233	Alu	A->G	+	-	-
intronic	PITHD1	chr1	24108824	24108824	A	G	212	Alu	A->G	+	-	-
intronic	NIPAL3	chr1	24746318	24746318	A	G	70	Alu	A->G	+	-	-
intronic	NIPAL3	chr1	24760481	24760481	A	G	137	non-Alu	A->G	+	-	-
intronic	NIPAL3	chr1	24778030	24778030	A	G	211	Alu	A->G	+	-	-
intergenic	NIPAL3(dist=1175),NONHSAG000696(dist=2098)	chr1	24800648	24800648	A	G	215	Alu	.	.	-	-
intergenic	NIPAL3(dist=1245),NONHSAG000696(dist=2028)	chr1	24800718	24800718	A	G	206	Alu	.	.	-	-
intergenic	NIPAL3(dist=1905),NONHSAG000696(dist=1368)	chr1	24801378	24801378	A	G	128	Alu	.	.	-	-
upstream	NONHSAG000696,NONHSAG000697	chr1	24802678	24802678	A	G	234	Alu	.	.	-	-
ncRNA_exonic	NONHSAG000696	chr1	24802826	24802826	A	G	215	Alu	A->G	+	-	-
ncRNA_exonic	NONHSAG000696	chr1	24802826	24802826	A	G	234	Alu	A->G	+	-	-
intronic	RCAN3	chr1	24856400	24856400	A	G	233	Alu	A->G	+	-	-
intronic	RCAN3	chr1	24858781	24858781	A	G	232	Alu	A->G	+	-	-
intronic	RCAN3	chr1	24858794	24858794	A	G	233	Alu	A->G	+	-	-
intronic	RCAN3	chr1	24858917	24858917	A	G	128	Alu	A->G	+	-	-
intronic	RCAN3	chr1	24859183	24859183	A	G	128	Alu	A->G	+	-	-
intronic	NCMAP	chr1	24890723	24890723	A	G	211	Alu	A->G	+	-	-
intronic	NCMAP	chr1	24897859	24897859	A	G	212	Alu	A->G	+	-	-
intronic	NCMAP	chr1	24900171	24900171	A	G	128	Alu	A->G	+	-	-
intronic	NCMAP	chr1	24900171	24900171	A	G	75	Alu	A->G	+	-	-
UTR3	NCMAP	chr1	24934236	24934236	A	G	23	Alu	A->G	+	-	-
UTR3	NCMAP	chr1	24935210	24935210	A	G	230	Alu	A->G	+	-	-
UTR3	NCMAP	chr1	24935337	24935337	A	G	234	Alu	A->G	+	-	-
intronic	CLIC4	chr1	25073931	25073931	A	G	128	Alu	A->G	+	-	-
intronic	CLIC4	chr1	25073957	25073957	A	G	128	Alu	A->G	+	-	-
intronic	CLIC4	chr1	25073957	25073957	A	G	155	Alu	A->G	+	-	-
intronic	CLIC4	chr1	25075170	25075170	A	G	211	Alu	A->G	+	-	-
intronic	CLIC4	chr1	25081301	25081301	A	G	70	Alu	A->G	+	-	-
intronic	CLIC4	chr1	25081722	25081722	A	G	212	Alu	A->G	+	-	-
intronic	CLIC4	chr1	25081731	25081731	A	G	212	Alu	A->G	+	-	-
intronic	CLIC4	chr1	25081787	25081787	A	G	156	Alu	A->G	+	-	-
intronic	CLIC4	chr1	25082015	25082015	A	G	109	Alu	A->G	+	-	-
intronic	CLIC4	chr1	25082015	25082015	A	G	201	Alu	A->G	+	-	-
intronic	CLIC4	chr1	25082015	25082015	A	G	206	Alu	A->G	+	-	-
intronic	CLIC4	chr1	25082015	25082015	A	G	211	Alu	A->G	+	-	-
intronic	CLIC4	chr1	25082015	25082015	A	G	75	Alu	A->G	+	-	-
intronic	CLIC4	chr1	25082042	25082042	A	G	235	Alu	A->G	+	-	-
intronic	CLIC4	chr1	25083312	25083312	A	G	211	Alu	A->G	+	-	-
intronic	CLIC4	chr1	25083351	25083351	A	G	235	Alu	A->G	+	-	-
intronic	CLIC4	chr1	25084899	25084899	A	G	235	Alu	A->G	+	-	-
intronic	CLIC4	chr1	25086670	25086670	A	G	237	Alu	A->G	+	-	-
intronic	CLIC4	chr1	25086736	25086736	A	G	232	Alu	A->G	+	-	-
intronic	CLIC4	chr1	25086763	25086763	A	G	109	Alu	A->G	+	-	-
intronic	CLIC4	chr1	25086807	25086807	A	G	114	Alu	A->G	+	-	-
intronic	CLIC4	chr1	25095149	25095149	A	G	215	Alu	A->G	+	-	-
intronic	CLIC4	chr1	25101245	25101245	A	G	237	Alu	A->G	+	-	-
intronic	CLIC4	chr1	25112089	25112089	A	G	109	Alu	A->G	+	-	-
intronic	CLIC4	chr1	25118461	25118461	A	G	215	Alu	A->G	+	-	-
intronic	CLIC4	chr1	25123934	25123934	A	G	109	Alu	A->G	+	-	-
intronic	CLIC4	chr1	25123944	25123944	A	G	109	Alu	A->G	+	-	-
intronic	CLIC4	chr1	25131469	25131469	A	G	109	Alu	A->G	+	-	-
intergenic	RSRP1(dist=4013),NONHSAG000724(dist=1607)	chr1	25577998	25577998	T	C	212	Alu	.	.	-	-
intergenic	RSRP1(dist=4482),NONHSAG000724(dist=1138)	chr1	25578467	25578467	T	C	155	Alu	.	.	-	-
ncRNA_intronic	NONHSAG000724	chr1	25587260	25587260	C	T	109	non-Alu	G->A	-	-	-
intronic	RHD	chr1	25641017	25641017	T	C	237	Alu	T->C	+	-	-
intronic	RHD	chr1	25641122	25641122	T	C	215	Alu	T->C	+	-	-
intronic	RHD	chr1	25642120	25642120	T	C	70	Alu	T->C	+	-	-
intronic	RHD	chr1	25642259	25642259	T	C	215	Alu	T->C	+	-	-
intronic	RHD	chr1	25642259	25642259	T	C	233	Alu	T->C	+	-	-
intronic	RHD	chr1	25642266	25642266	T	C	235	Alu	T->C	+	-	-
intronic	RHD	chr1	25646453	25646453	T	C	212	Alu	T->C	+	-	-
UTR3	RHD	chr1	25655804	25655804	T	C	212	Alu	T->C	+	-	-
UTR3	RHD	chr1	25655922	25655922	T	C	206	Alu	T->C	+	-	-
UTR3	RHD	chr1	25655922	25655922	T	C	212	Alu	T->C	+	-	-
UTR3	RHD	chr1	25655927	25655927	T	C	137	Alu	T->C	+	-	-
UTR3	RHD	chr1	25655937	25655937	T	C	212	Alu	T->C	+	-	-
UTR3	RHD	chr1	25655937	25655937	T	C	233	Alu	T->C	+	-	-
intronic	TMEM57	chr1	25765260	25765260	A	G	233	Alu	A->G	+	-	-
intronic	TMEM57	chr1	25766732	25766732	A	G	75	Alu	A->G	+	-	-
intronic	TMEM57	chr1	25778188	25778188	A	G	128	Alu	A->G	+	-	-
intronic	TMEM57	chr1	25778254	25778254	A	G	128	Alu	A->G	+	-	-
intronic	MAN1C1	chr1	26007487	26007487	A	G	128	Alu	A->G	+	-	-
intronic	SEPN1	chr1	26128965	26128965	A	G	211	Alu	A->G	+	-	-
intronic	DHDDS	chr1	26767919	26767919	A	G	70	Alu	A->G	+	-	-
intronic	DHDDS	chr1	26767929	26767929	A	G	156	Alu	A->G	+	-	-
intronic	DHDDS	chr1	26768132	26768132	A	G	70	Alu	A->G	+	-	-
intronic	DHDDS	chr1	26768336	26768336	A	G	70	Alu	A->G	+	-	-
intronic	DHDDS	chr1	26768374	26768374	A	G	70	Alu	A->G	+	-	-
intronic	DHDDS	chr1	26774803	26774803	T	C	212	Alu	T->C	+	-	-
intronic	DHDDS	chr1	26783673	26783673	A	G	109	Alu	A->G	+	-	-
intronic	DHDDS	chr1	26783694	26783694	A	G	109	Alu	A->G	+	-	-
intronic	DHDDS	chr1	26783695	26783695	A	G	109	Alu	A->G	+	-	-
intronic	RPS6KA1	chr1	26875167	26875167	A	G	206	Alu	A->G	+	-	-
intronic	RPS6KA1	chr1	26875167	26875167	A	G	233	Alu	A->G	+	-	-
intronic	RPS6KA1	chr1	26875253	26875253	A	G	114	Alu	A->G	+	-	-
intronic	RPS6KA1	chr1	26875280	26875280	A	G	206	Alu	A->G	+	-	-
intronic	RPS6KA1	chr1	26878677	26878677	A	G	128	Alu	A->G	+	-	-
intronic	RPS6KA1	chr1	26895486	26895486	A	G	211	Alu	A->G	+	-	-
intronic	ARID1A	chr1	27031091	27031091	A	G	212	Alu	A->G	+	-	-
intronic	ARID1A	chr1	27031091	27031091	A	G	70	Alu	A->G	+	-	-
intronic	ARID1A	chr1	27042520	27042520	A	G	233	Alu	A->G	+	-	-
intronic	ARID1A	chr1	27043256	27043256	A	G	128	Alu	A->G	+	-	-
intronic	ARID1A	chr1	27046850	27046850	A	G	109	Alu	A->G	+	-	-
intronic	ARID1A	chr1	27046850	27046850	A	G	137	Alu	A->G	+	-	-
intronic	ARID1A	chr1	27046850	27046850	A	G	237	Alu	A->G	+	-	-
intronic	ARID1A	chr1	27046856	27046856	A	G	109	Alu	A->G	+	-	-
intronic	ARID1A	chr1	27046916	27046916	A	G	109	Alu	A->G	+	-	-
intronic	ARID1A	chr1	27047097	27047097	A	G	212	Alu	A->G	+	-	-
intronic	ARID1A	chr1	27063844	27063844	A	G	128	Alu	A->G	+	-	-
intronic	ARID1A	chr1	27064680	27064680	A	G	237	Alu	A->G	+	-	-
intronic	ARID1A	chr1	27064695	27064695	A	G	237	Alu	A->G	+	-	-
intronic	ARID1A	chr1	27065162	27065162	A	G	75	Alu	A->G	+	-	-
intronic	ARID1A	chr1	27082927	27082927	A	G	212	Alu	A->G	+	-	-
intronic	ARID1A	chr1	27082972	27082972	A	G	70	Alu	A->G	+	-	-
intronic	ARID1A	chr1	27083002	27083002	A	G	109	Alu	A->G	+	-	-
intronic	ARID1A	chr1	27083002	27083002	A	G	137	Alu	A->G	+	-	-
intronic	ARID1A	chr1	27083004	27083004	A	G	109	Alu	A->G	+	-	-
intronic	ARID1A	chr1	27083626	27083626	A	G	128	Alu	A->G	+	-	-
intronic	ARID1A	chr1	27083770	27083770	A	G	128	Alu	A->G	+	-	-
intronic	ARID1A	chr1	27083771	27083771	A	G	114	Alu	A->G	+	-	-
intronic	ARID1A	chr1	27084238	27084238	A	G	233	Alu	A->G	+	-	-
intronic	ARID1A	chr1	27092118	27092118	A	G	137	Alu	A->G	+	-	-
intronic	ARID1A	chr1	27104510	27104510	A	G	233	Alu	A->G	+	-	-
intronic	ARID1A	chr1	27104653	27104653	A	G	211	Alu	A->G	+	-	-
intronic	PIGV	chr1	27121926	27121926	A	G	70	Alu	A->G	+	-	-
ncRNA_exonic	NONHSAG000786	chr1	27202789	27202789	T	C	212	Alu	T->C	+	-	-
ncRNA_intronic	NONHSAG000786	chr1	27202831	27202831	T	C	210	Alu	T->C	+	-	-
ncRNA_intronic	NONHSAG000786	chr1	27202835	27202835	T	C	206	Alu	T->C	+	-	-
ncRNA_intronic	NONHSAG000786	chr1	27202835	27202835	T	C	215	Alu	T->C	+	-	-
ncRNA_intronic	NONHSAG000786	chr1	27202835	27202835	T	C	233	Alu	T->C	+	-	-
ncRNA_intronic	NONHSAG000786	chr1	27202844	27202844	T	C	236	Alu	T->C	+	-	-
ncRNA_intronic	NONHSAG000786	chr1	27202982	27202982	T	C	210	Alu	T->C	+	-	-
ncRNA_intronic	NONHSAG000786	chr1	27204270	27204270	T	C	210	Alu	T->C	+	-	-
ncRNA_intronic	NONHSAG000786	chr1	27204282	27204282	T	C	230	Alu	T->C	+	-	-
ncRNA_intronic	NONHSAG000786	chr1	27204282	27204282	T	C	232	Alu	T->C	+	-	-
ncRNA_intronic	NONHSAG000786	chr1	27204362	27204362	T	C	211	Alu	T->C	+	-	-
ncRNA_intronic	NONHSAG000786	chr1	27204412	27204412	T	C	75	Alu	T->C	+	-	-
ncRNA_intronic	NONHSAG000786	chr1	27204437	27204437	T	C	236	Alu	T->C	+	-	-
ncRNA_intronic	NONHSAG000786	chr1	27204437	27204437	T	C	75	Alu	T->C	+	-	-
ncRNA_intronic	NONHSAG000786	chr1	27204440	27204440	T	C	206	Alu	T->C	+	-	-
ncRNA_intronic	NONHSAG000786	chr1	27204447	27204447	T	C	234	Alu	T->C	+	-	-
downstream	GPN2,NONHSAG000786	chr1	27204913	27204913	T	C	230	Alu	.	.	-	-
downstream	GPN2,NONHSAG000786	chr1	27205359	27205359	T	C	234	Alu	.	.	-	-
intronic	NUDC	chr1	27251884	27251884	A	G	212	Alu	A->G	+	-	-
intronic	NUDC	chr1	27251910	27251910	A	G	212	Alu	A->G	+	-	-
intronic	KDF1	chr1	27284579	27284579	T	C	128	Alu	A->G	-	-	-
ncRNA_exonic	NONHSAG000789	chr1	27289028	27289028	A	G	128	Alu	A->G	+	-	-
intronic	TRNP1	chr1	27323709	27323709	A	G	155	Alu	A->G	+	-	-
intronic	SLC9A1	chr1	27460540	27460540	T	C	128	Alu	A->G	-	-	-
intronic	WDTC1	chr1	27566156	27566156	A	G	109	Alu	A->G	+	-	-
intronic	WDTC1	chr1	27566159	27566159	A	G	75	Alu	A->G	+	-	-
intronic	WDTC1	chr1	27566247	27566247	A	G	70	Alu	A->G	+	-	-
intronic	WDTC1	chr1	27590680	27590680	A	G	212	Alu	A->G	+	-	-
intronic	WDTC1	chr1	27600707	27600707	A	G	109	Alu	A->G	+	-	-
intronic	WDTC1	chr1	27600739	27600739	A	G	109	Alu	A->G	+	-	-
intronic	WDTC1	chr1	27600847	27600847	A	G	128	Alu	A->G	+	-	-
UTR3	WDTC1	chr1	27633253	27633253	G	C	231	non-Alu	G->C	+	-	-
intronic	SYTL1	chr1	27671155	27671155	A	G	237	Alu	A->G	+	-	-
intronic	SYTL1	chr1	27671185	27671185	A	G	70	Alu	A->G	+	-	-
intronic	SYTL1	chr1	27671191	27671191	A	G	70	Alu	A->G	+	-	-
intronic	SYTL1	chr1	27671221	27671221	A	G	75	Alu	A->G	+	-	-
intronic	SYTL1	chr1	27671234	27671234	A	G	70	Alu	A->G	+	-	-
intronic	SYTL1	chr1	27678672	27678672	A	G	237	Alu	A->G	+	-	-
intronic	SYTL1	chr1	27679109	27679109	A	G	201	Alu	A->G	+	-	-
intronic	SYTL1	chr1	27679109	27679109	A	G	237	Alu	A->G	+	-	-
intronic	SYTL1	chr1	27679109	27679109	A	G	70	Alu	A->G	+	-	-
intronic	SYTL1	chr1	27679119	27679119	A	G	211	Alu	A->G	+	-	-
intronic	SYTL1	chr1	27679119	27679119	A	G	70	Alu	A->G	+	-	-
intronic	SYTL1	chr1	27679162	27679162	A	G	236	Alu	A->G	+	-	-
intronic	SYTL1	chr1	27679457	27679457	A	G	211	Alu	A->G	+	-	-
downstream	MAP3K6,SYTL1	chr1	27680724	27680724	T	C	70	Alu	.	.	-	-
downstream	MAP3K6,SYTL1	chr1	27680845	27680845	T	C	70	Alu	.	.	-	-
intronic	WASF2	chr1	27746498	27746498	T	C	109	Alu	A->G	-	-	-
intronic	WASF2	chr1	27746498	27746498	T	C	233	Alu	A->G	-	-	-
intronic	WASF2	chr1	27746522	27746522	T	C	128	Alu	A->G	-	-	-
intronic	WASF2	chr1	27746522	27746522	T	C	75	Alu	A->G	-	-	-
intronic	WASF2	chr1	27746594	27746594	T	C	212	Alu	A->G	-	-	-
intronic	WASF2	chr1	27747126	27747126	T	C	109	Alu	A->G	-	-	-
intronic	WASF2	chr1	27747126	27747126	T	C	128	Alu	A->G	-	-	-
intronic	WASF2	chr1	27747243	27747243	T	C	114	Alu	A->G	-	-	-
intronic	WASF2	chr1	27747244	27747244	T	C	114	Alu	A->G	-	-	-
intronic	WASF2	chr1	27780780	27780780	T	C	233	Alu	A->G	-	-	-
intronic	WASF2	chr1	27780816	27780816	T	C	128	Alu	A->G	-	-	-
intronic	WASF2	chr1	27780826	27780826	T	C	109	Alu	A->G	-	-	-
intronic	WASF2	chr1	27781018	27781018	T	C	137	Alu	A->G	-	-	-
intronic	WASF2	chr1	27781100	27781100	T	C	137	Alu	A->G	-	-	-
intronic	WASF2	chr1	27781121	27781121	T	C	215	Alu	A->G	-	-	-
intronic	WASF2	chr1	27781135	27781135	T	C	206	Alu	A->G	-	-	-
intronic	WASF2	chr1	27783375	27783375	T	C	109	Alu	A->G	-	-	-
intronic	WASF2	chr1	27783385	27783385	T	C	109	Alu	A->G	-	-	-
intronic	WASF2	chr1	27783387	27783387	T	C	211	Alu	A->G	-	-	-
intronic	WASF2	chr1	27783430	27783430	T	C	114	Alu	A->G	-	-	-
intronic	WASF2	chr1	27783449	27783449	T	C	128	Alu	A->G	-	-	-
intronic	WASF2	chr1	27783597	27783597	T	C	215	Alu	A->G	-	-	-
intronic	WASF2	chr1	27783607	27783607	T	C	211	Alu	A->G	-	-	-
intronic	WASF2	chr1	27784283	27784283	T	C	128	Alu	A->G	-	-	-
intronic	WASF2	chr1	27788399	27788399	T	C	237	Alu	A->G	-	-	-
intronic	WASF2	chr1	27788715	27788715	T	C	210	Alu	A->G	-	-	-
intronic	WASF2	chr1	27788729	27788729	T	C	201	Alu	A->G	-	-	-
intronic	WASF2	chr1	27788754	27788754	T	C	237	Alu	A->G	-	-	-
intronic	WASF2	chr1	27788766	27788766	T	C	137	Alu	A->G	-	-	-
intronic	WASF2	chr1	27789468	27789468	T	C	233	Alu	A->G	-	-	-
intronic	WASF2	chr1	27789469	27789469	T	C	137	Alu	A->G	-	-	-
intronic	WASF2	chr1	27789469	27789469	T	C	233	Alu	A->G	-	-	-
intronic	WASF2	chr1	27789469	27789469	T	C	237	Alu	A->G	-	-	-
intronic	WASF2	chr1	27789475	27789475	T	C	233	Alu	A->G	-	-	-
intronic	WASF2	chr1	27790420	27790420	T	C	75	Alu	A->G	-	-	-
intronic	WASF2	chr1	27790431	27790431	T	C	137	Alu	A->G	-	-	-
intronic	WASF2	chr1	27805554	27805554	T	C	137	Alu	A->G	-	-	-
intronic	AHDC1	chr1	27865802	27865802	T	C	70	Alu	A->G	-	-	-
intronic	AHDC1	chr1	27905441	27905441	T	C	70	Alu	A->G	-	-	-
intronic	AHDC1	chr1	27905479	27905479	T	C	70	Alu	A->G	-	-	-
intronic	STX12	chr1	28104142	28104142	A	G	128	Alu	A->G	+	-	-
intronic	STX12	chr1	28124780	28124780	A	G	109	Alu	A->G	+	-	-
intronic	STX12	chr1	28124787	28124787	A	G	109	Alu	A->G	+	-	-
intronic	STX12	chr1	28125036	28125036	A	G	75	Alu	A->G	+	-	-
intronic	STX12	chr1	28127655	28127655	A	G	231	Alu	A->G	+	-	-
intronic	STX12	chr1	28127655	28127655	A	G	232	Alu	A->G	+	-	-
intronic	STX12	chr1	28127660	28127660	A	G	206	Alu	A->G	+	-	-
intronic	STX12	chr1	28127771	28127771	A	G	128	Alu	A->G	+	-	-
intronic	STX12	chr1	28127793	28127793	A	G	75	Alu	A->G	+	-	-
intronic	STX12	chr1	28135659	28135659	A	G	114	Alu	A->G	+	-	-
intronic	STX12	chr1	28135724	28135724	A	G	114	Alu	A->G	+	-	-
intronic	STX12	chr1	28140765	28140765	A	G	211	Alu	A->G	+	-	-
intronic	STX12	chr1	28144604	28144604	A	G	137	Alu	A->G	+	-	-
intronic	STX12	chr1	28144833	28144833	A	G	212	Alu	A->G	+	-	-
intronic	STX12	chr1	28145283	28145283	A	G	215	Alu	A->G	+	-	-
intronic	THEMIS2	chr1	28200655	28200655	A	G	233	Alu	A->G	+	-	-
intronic	SMPDL3B	chr1	28272753	28272753	A	G	128	Alu	A->G	+	-	-
intronic	EYA3	chr1	28333658	28333658	T	C	231	Alu	A->G	-	-	-
intronic	EYA3	chr1	28333665	28333665	T	C	212	Alu	A->G	-	-	-
intronic	EYA3	chr1	28333740	28333740	T	C	233	Alu	A->G	-	-	-
intronic	EYA3	chr1	28334086	28334086	T	C	212	Alu	A->G	-	-	-
intronic	EYA3	chr1	28334132	28334132	T	C	155	Alu	A->G	-	-	-
intronic	EYA3	chr1	28346463	28346463	T	C	237	Alu	A->G	-	-	-
intronic	EYA3	chr1	28348175	28348175	T	C	212	Alu	A->G	-	-	-
intronic	EYA3	chr1	28386370	28386370	T	C	155	Alu	A->G	-	-	-
intronic	EYA3	chr1	28386390	28386390	T	C	155	Alu	A->G	-	-	-
intronic	EYA3	chr1	28386390	28386390	T	C	70	Alu	A->G	-	-	-
intronic	EYA3	chr1	28389950	28389950	T	C	232	Alu	A->G	-	-	-
intronic	EYA3	chr1	28390152	28390152	T	C	109	Alu	A->G	-	-	-
intronic	EYA3	chr1	28403863	28403863	T	C	155	Alu	A->G	-	-	-
intronic	EYA3	chr1	28405196	28405196	T	C	75	Alu	A->G	-	-	-
intronic	EYA3	chr1	28411335	28411335	T	C	109	Alu	A->G	-	-	-
intronic	SESN2	chr1	28590683	28590683	A	G	70	Alu	A->G	+	-	-
intronic	MED18	chr1	28656519	28656519	A	G	201	Alu	A->G	+	-	-
intronic	MED18	chr1	28656607	28656607	A	G	75	Alu	A->G	+	-	-
UTR3	MED18	chr1	28661576	28661576	A	G	211	Alu	A->G	+	-	-
UTR3	MED18	chr1	28661576	28661576	A	G	232	Alu	A->G	+	-	-
UTR3	MED18	chr1	28661692	28661692	A	G	206	Alu	A->G	+	-	-
UTR3	MED18	chr1	28661694	28661694	A	G	210	Alu	A->G	+	-	-
UTR3	MED18	chr1	28661727	28661727	A	G	201	Alu	A->G	+	-	-
UTR3	MED18	chr1	28661733	28661733	A	G	206	Alu	A->G	+	-	-
UTR3	MED18	chr1	28661750	28661750	A	G	210	Alu	A->G	+	-	-
UTR3	MED18	chr1	28661813	28661813	A	G	230	Alu	A->G	+	-	-
UTR3	MED18	chr1	28661831	28661831	A	G	210	Alu	A->G	+	-	-
UTR3	MED18	chr1	28661831	28661831	A	G	230	Alu	A->G	+	-	-
UTR3	MED18	chr1	28662072	28662072	A	G	211	Alu	A->G	+	-	-
UTR3	MED18	chr1	28662105	28662105	A	G	211	Alu	A->G	+	-	-
UTR3	MED18	chr1	28662199	28662199	A	G	109	Alu	A->G	+	-	-
UTR3	MED18	chr1	28662199	28662199	A	G	137	Alu	A->G	+	-	-
UTR3	MED18	chr1	28662199	28662199	A	G	210	Alu	A->G	+	-	-
UTR3	MED18	chr1	28662199	28662199	A	G	233	Alu	A->G	+	-	-
UTR3	MED18	chr1	28662199	28662199	A	G	70	Alu	A->G	+	-	-
UTR3	MED18	chr1	28662254	28662254	A	G	237	Alu	A->G	+	-	-
UTR3	MED18	chr1	28662323	28662323	A	G	234	Alu	A->G	+	-	-
intronic	PHACTR4	chr1	28701742	28701742	A	G	212	Alu	A->G	+	-	-
intronic	PHACTR4	chr1	28713545	28713545	A	G	70	Alu	A->G	+	-	-
intronic	PHACTR4	chr1	28727220	28727220	A	G	233	Alu	A->G	+	-	-
intronic	PHACTR4	chr1	28735014	28735014	A	G	237	Alu	A->G	+	-	-
intronic	PHACTR4	chr1	28741073	28741073	A	G	114	Alu	A->G	+	-	-
intronic	PHACTR4	chr1	28741124	28741124	A	G	155	Alu	A->G	+	-	-
intronic	PHACTR4	chr1	28741124	28741124	A	G	233	Alu	A->G	+	-	-
intronic	PHACTR4	chr1	28741165	28741165	A	G	128	Alu	A->G	+	-	-
intronic	PHACTR4	chr1	28741165	28741165	A	G	235	Alu	A->G	+	-	-
intronic	PHACTR4	chr1	28741165	28741165	A	G	70	Alu	A->G	+	-	-
intronic	PHACTR4	chr1	28741516	28741516	A	G	70	Alu	A->G	+	-	-
intronic	PHACTR4	chr1	28744745	28744745	A	G	128	Alu	A->G	+	-	-
intronic	PHACTR4	chr1	28745201	28745201	A	G	70	Alu	A->G	+	-	-
intronic	PHACTR4	chr1	28745242	28745242	A	G	212	Alu	A->G	+	-	-
intronic	PHACTR4	chr1	28772325	28772325	A	G	109	Alu	A->G	+	-	-
intronic	PHACTR4	chr1	28773785	28773785	A	G	211	Alu	A->G	+	-	-
intronic	PHACTR4	chr1	28775009	28775009	A	G	128	Alu	A->G	+	-	-
intronic	PHACTR4	chr1	28775548	28775548	A	G	128	Alu	A->G	+	-	-
intronic	PHACTR4	chr1	28775548	28775548	A	G	206	Alu	A->G	+	-	-
intronic	PHACTR4	chr1	28775603	28775603	A	G	211	Alu	A->G	+	-	-
intronic	PHACTR4	chr1	28777566	28777566	A	G	109	Alu	A->G	+	-	-
intronic	PHACTR4	chr1	28777599	28777599	A	G	109	Alu	A->G	+	-	-
intronic	PHACTR4	chr1	28780449	28780449	A	G	109	Alu	A->G	+	-	-
intronic	PHACTR4	chr1	28780545	28780545	A	G	128	Alu	A->G	+	-	-
intronic	PHACTR4	chr1	28780598	28780598	A	G	237	Alu	A->G	+	-	-
intronic	PHACTR4	chr1	28799206	28799206	A	G	230	Alu	A->G	+	-	-
intronic	PHACTR4	chr1	28799732	28799732	A	G	128	Alu	A->G	+	-	-
intronic	PHACTR4	chr1	28806356	28806356	A	G	70	Alu	A->G	+	-	-
intronic	PHACTR4	chr1	28808030	28808030	A	G	155	Alu	A->G	+	-	-
intronic	PHACTR4	chr1	28808030	28808030	A	G	156	Alu	A->G	+	-	-
intronic	PHACTR4	chr1	28808030	28808030	A	G	75	Alu	A->G	+	-	-
intronic	PHACTR4	chr1	28808073	28808073	A	G	232	Alu	A->G	+	-	-
intronic	PHACTR4	chr1	28808073	28808073	A	G	75	Alu	A->G	+	-	-
intronic	PHACTR4	chr1	28808100	28808100	A	G	137	Alu	A->G	+	-	-
intronic	PHACTR4	chr1	28808142	28808142	A	G	236	Alu	A->G	+	-	-
intronic	PHACTR4	chr1	28808150	28808150	A	G	236	Alu	A->G	+	-	-
intronic	PHACTR4	chr1	28808155	28808155	A	G	75	Alu	A->G	+	-	-
intronic	PHACTR4	chr1	28808179	28808179	A	G	206	Alu	A->G	+	-	-
intronic	PHACTR4	chr1	28808179	28808179	A	G	212	Alu	A->G	+	-	-
intronic	PHACTR4	chr1	28808179	28808179	A	G	233	Alu	A->G	+	-	-
intronic	PHACTR4	chr1	28808181	28808181	A	G	137	Alu	A->G	+	-	-
intronic	PHACTR4	chr1	28808181	28808181	A	G	212	Alu	A->G	+	-	-
intronic	PHACTR4	chr1	28808227	28808227	A	G	232	Alu	A->G	+	-	-
intronic	PHACTR4	chr1	28808234	28808234	A	G	128	Alu	A->G	+	-	-
intronic	PHACTR4	chr1	28808234	28808234	A	G	137	Alu	A->G	+	-	-
intronic	PHACTR4	chr1	28808552	28808552	A	G	128	Alu	A->G	+	-	-
intronic	PHACTR4	chr1	28808552	28808552	A	G	75	Alu	A->G	+	-	-
intronic	PHACTR4	chr1	28809784	28809784	A	G	70	Alu	A->G	+	-	-
intronic	PHACTR4	chr1	28810740	28810740	A	G	70	Alu	A->G	+	-	-
intronic	PHACTR4	chr1	28813952	28813952	A	G	128	Alu	A->G	+	-	-
intronic	PHACTR4	chr1	28819885	28819885	A	G	155	Alu	A->G	+	-	-
UTR3	PHACTR4	chr1	28824360	28824360	A	G	234	Alu	A->G	+	-	-
UTR3	PHACTR4	chr1	28824774	28824774	A	G	211	non-Alu	A->G	+	-	-
UTR3	PHACTR4	chr1	28825370	28825370	A	G	211	Alu	A->G	+	-	-
UTR3	PHACTR4	chr1	28825370	28825370	A	G	70	Alu	A->G	+	-	-
UTR3	PHACTR4	chr1	28825370	28825370	A	G	75	Alu	A->G	+	-	-
UTR3	PHACTR4	chr1	28825381	28825381	A	G	234	Alu	A->G	+	-	-
UTR3	PHACTR4	chr1	28825396	28825396	A	G	114	Alu	A->G	+	-	-
UTR3	PHACTR4	chr1	28825396	28825396	A	G	128	Alu	A->G	+	-	-
UTR3	PHACTR4	chr1	28825396	28825396	A	G	235	Alu	A->G	+	-	-
UTR3	PHACTR4	chr1	28825418	28825418	A	G	109	Alu	A->G	+	-	-
UTR3	PHACTR4	chr1	28825427	28825427	A	G	232	Alu	A->G	+	-	-
UTR3	PHACTR4	chr1	28825449	28825449	A	G	235	Alu	A->G	+	-	-
UTR3	PHACTR4	chr1	28825505	28825505	A	G	155	Alu	A->G	+	-	-
UTR3	PHACTR4	chr1	28825673	28825673	A	G	211	Alu	A->G	+	-	-
UTR3	PHACTR4	chr1	28825760	28825760	A	G	237	Alu	A->G	+	-	-
UTR3	PHACTR4	chr1	28825781	28825781	A	G	237	Alu	A->G	+	-	-
UTR3	PHACTR4	chr1	28825847	28825847	A	G	210	Alu	A->G	+	-	-
UTR3	PHACTR4	chr1	28825927	28825927	A	G	155	Alu	A->G	+	-	-
UTR3	PHACTR4	chr1	28826015	28826015	A	G	156	Alu	A->G	+	-	-
UTR3	PHACTR4	chr1	28826015	28826015	A	G	75	Alu	A->G	+	-	-
UTR3	PHACTR4	chr1	28826031	28826031	A	G	137	Alu	A->G	+	-	-
UTR3	PHACTR4	chr1	28826085	28826085	A	G	156	Alu	A->G	+	-	-
UTR3	PHACTR4	chr1	28826118	28826118	A	G	210	Alu	A->G	+	-	-
UTR3	PHACTR4	chr1	28826128	28826128	A	G	155	Alu	A->G	+	-	-
UTR3	PHACTR4	chr1	28826128	28826128	A	G	201	Alu	A->G	+	-	-
UTR3	PHACTR4	chr1	28826250	28826250	A	G	155	Alu	A->G	+	-	-
UTR3	PHACTR4	chr1	28826573	28826573	C	G	210	non-Alu	C->G	+	-	-
ncRNA_exonic	SNHG3	chr1	28836872	28836872	A	G	109	Alu	A->G	+	-	-
ncRNA_exonic	SNHG3	chr1	28836872	28836872	A	G	234	Alu	A->G	+	-	-
intronic	RCC1	chr1	28840365	28840365	A	G	210	Alu	A->G	+	-	-
intronic	RCC1	chr1	28840560	28840560	A	G	109	Alu	A->G	+	-	-
intronic	RCC1	chr1	28840608	28840608	A	G	155	Alu	A->G	+	-	-
intronic	RCC1	chr1	28840644	28840644	A	G	114	Alu	A->G	+	-	-
intronic	RCC1	chr1	28840644	28840644	A	G	128	Alu	A->G	+	-	-
intronic	RCC1	chr1	28841608	28841608	A	G	109	Alu	A->G	+	-	-
intronic	RCC1	chr1	28847471	28847471	A	G	109	Alu	A->G	+	-	-
intronic	RCC1	chr1	28847512	28847512	A	G	109	Alu	A->G	+	-	-
intronic	RCC1	chr1	28853188	28853188	A	G	70	Alu	A->G	+	-	-
intronic	RCC1	chr1	28854268	28854268	A	G	70	Alu	A->G	+	-	-
intronic	TRNAU1AP	chr1	28880625	28880625	A	G	70	Alu	A->G	+	-	-
intronic	TRNAU1AP	chr1	28881167	28881167	A	G	109	Alu	A->G	+	-	-
intronic	TRNAU1AP	chr1	28896056	28896056	A	G	70	Alu	A->G	+	-	-
intronic	TRNAU1AP	chr1	28896973	28896973	A	G	232	Alu	A->G	+	-	-
intronic	TRNAU1AP	chr1	28897034	28897034	A	G	70	Alu	A->G	+	-	-
intronic	TRNAU1AP	chr1	28901023	28901023	A	G	211	Alu	A->G	+	-	-
intronic	TRNAU1AP	chr1	28901747	28901747	A	G	109	Alu	A->G	+	-	-
intronic	TRNAU1AP	chr1	28901747	28901747	A	G	215	Alu	A->G	+	-	-
intronic	TRNAU1AP	chr1	28901747	28901747	A	G	232	Alu	A->G	+	-	-
intronic	TRNAU1AP	chr1	28902453	28902453	A	G	201	Alu	A->G	+	-	-
intronic	TRNAU1AP	chr1	28902453	28902453	A	G	211	Alu	A->G	+	-	-
intronic	TRNAU1AP	chr1	28903493	28903493	A	G	155	Alu	A->G	+	-	-
intronic	TRNAU1AP	chr1	28903493	28903493	A	G	211	Alu	A->G	+	-	-
intronic	TRNAU1AP	chr1	28903493	28903493	A	G	233	Alu	A->G	+	-	-
intronic	TRNAU1AP	chr1	28903543	28903543	A	G	211	Alu	A->G	+	-	-
intronic	TAF12	chr1	28936592	28936592	T	C	128	Alu	A->G	-	-	-
intronic	TAF12	chr1	28962084	28962084	T	C	212	Alu	A->G	-	-	-
intronic	TAF12	chr1	28962084	28962084	T	C	70	Alu	A->G	-	-	-
intronic	GMEB1	chr1	29001981	29001981	A	G	212	Alu	A->G	+	-	-
intronic	GMEB1	chr1	29002005	29002005	A	G	70	Alu	A->G	+	-	-
intronic	GMEB1	chr1	29008871	29008871	A	G	70	Alu	A->G	+	-	-
intronic	GMEB1	chr1	29008985	29008985	A	G	70	Alu	A->G	+	-	-
intronic	GMEB1	chr1	29013797	29013797	A	G	233	Alu	A->G	+	-	-
UTR3	GMEB1	chr1	29041856	29041856	A	G	128	Alu	A->G	+	-	-
downstream	GMEB1	chr1	29042349	29042349	A	G	70	Alu	.	.	-	-
intergenic	GMEB1(dist=1704),YTHDF2(dist=19314)	chr1	29043819	29043819	A	G	155	Alu	.	.	-	-
intronic	YTHDF2	chr1	29077449	29077449	A	G	155	Alu	A->G	+	-	-
intronic	YTHDF2	chr1	29077484	29077484	A	G	156	Alu	A->G	+	-	-
intronic	YTHDF2	chr1	29077498	29077498	A	G	233	Alu	A->G	+	-	-
intronic	YTHDF2	chr1	29077498	29077498	A	G	237	Alu	A->G	+	-	-
intronic	YTHDF2	chr1	29079373	29079373	A	G	236	Alu	A->G	+	-	-
intronic	YTHDF2	chr1	29079411	29079411	A	G	70	Alu	A->G	+	-	-
intronic	YTHDF2	chr1	29079755	29079755	A	G	155	Alu	A->G	+	-	-
intronic	YTHDF2	chr1	29079755	29079755	A	G	212	Alu	A->G	+	-	-
intronic	YTHDF2	chr1	29079852	29079852	A	G	109	Alu	A->G	+	-	-
intronic	YTHDF2	chr1	29080854	29080854	A	G	233	Alu	A->G	+	-	-
intronic	YTHDF2	chr1	29081133	29081133	A	G	128	Alu	A->G	+	-	-
intronic	EPB41	chr1	29218337	29218337	A	G	128	Alu	A->G	+	-	-
intronic	EPB41	chr1	29218339	29218339	A	G	128	Alu	A->G	+	-	-
intronic	EPB41	chr1	29218424	29218424	A	G	70	Alu	A->G	+	-	-
intronic	EPB41	chr1	29218482	29218482	A	G	128	Alu	A->G	+	-	-
intronic	EPB41	chr1	29219058	29219058	A	G	70	Alu	A->G	+	-	-
intronic	EPB41	chr1	29231781	29231781	A	G	70	Alu	A->G	+	-	-
intronic	EPB41	chr1	29235446	29235446	A	G	70	Alu	A->G	+	-	-
intronic	EPB41	chr1	29236126	29236126	A	G	70	Alu	A->G	+	-	-
intronic	EPB41	chr1	29271422	29271422	A	G	75	Alu	A->G	+	-	-
intronic	EPB41	chr1	29271518	29271518	A	G	114	Alu	A->G	+	-	-
intronic	EPB41	chr1	29316527	29316527	A	G	212	Alu	A->G	+	-	-
intronic	EPB41	chr1	29317996	29317996	A	G	233	Alu	A->G	+	-	-
intronic	EPB41	chr1	29337367	29337367	A	G	114	Alu	A->G	+	-	-
intronic	EPB41	chr1	29337367	29337367	A	G	128	Alu	A->G	+	-	-
intronic	EPB41	chr1	29349928	29349928	A	G	128	Alu	A->G	+	-	-
intronic	EPB41	chr1	29349928	29349928	A	G	212	Alu	A->G	+	-	-
intronic	EPB41	chr1	29349928	29349928	A	G	237	Alu	A->G	+	-	-
intronic	EPB41	chr1	29349999	29349999	A	G	237	Alu	A->G	+	-	-
intronic	EPB41	chr1	29381160	29381160	A	G	109	Alu	A->G	+	-	-
intronic	EPB41	chr1	29381160	29381160	A	G	75	Alu	A->G	+	-	-
intronic	EPB41	chr1	29381161	29381161	A	G	75	Alu	A->G	+	-	-
intronic	EPB41	chr1	29381215	29381215	A	G	237	Alu	A->G	+	-	-
intronic	EPB41	chr1	29382589	29382589	A	G	128	Alu	A->G	+	-	-
intronic	EPB41	chr1	29383059	29383059	A	G	232	Alu	A->G	+	-	-
intronic	EPB41	chr1	29383611	29383611	A	G	206	Alu	A->G	+	-	-
intronic	EPB41	chr1	29383617	29383617	A	G	70	Alu	A->G	+	-	-
intronic	EPB41	chr1	29393272	29393272	A	G	237	Alu	A->G	+	-	-
intronic	EPB41	chr1	29399490	29399490	G	T	114	Alu	G->T	+	-	-
intronic	EPB41	chr1	29401548	29401548	A	G	128	Alu	A->G	+	-	-
intronic	EPB41	chr1	29401548	29401548	A	G	156	Alu	A->G	+	-	-
intronic	EPB41	chr1	29401548	29401548	A	G	206	Alu	A->G	+	-	-
intronic	EPB41	chr1	29408186	29408186	A	G	212	Alu	A->G	+	-	-
intronic	EPB41	chr1	29416732	29416732	A	G	70	Alu	A->G	+	-	-
intronic	EPB41	chr1	29425907	29425907	A	G	128	Alu	A->G	+	-	-
intronic	EPB41	chr1	29425941	29425941	A	G	128	Alu	A->G	+	-	-
UTR3	EPB41	chr1	29444850	29444850	C	T	109	Alu	C->T	+	-	-
intronic	SRSF4	chr1	29498932	29498932	T	C	206	Alu	A->G	-	-	-
intronic	SRSF4	chr1	29499063	29499063	T	C	75	Alu	A->G	-	-	-
intronic	SRSF4	chr1	29499099	29499099	T	C	230	Alu	A->G	-	-	-
intronic	SRSF4	chr1	29499099	29499099	T	C	235	Alu	A->G	-	-	-
intronic	SRSF4	chr1	29499747	29499747	T	C	109	Alu	A->G	-	-	-
intronic	SRSF4	chr1	29499764	29499764	T	C	211	Alu	A->G	-	-	-
intronic	SRSF4	chr1	29499764	29499764	T	C	230	Alu	A->G	-	-	-
intronic	SRSF4	chr1	29499788	29499788	T	C	211	Alu	A->G	-	-	-
intronic	SRSF4	chr1	29499814	29499814	T	C	230	Alu	A->G	-	-	-
intronic	SRSF4	chr1	29499861	29499861	T	C	114	Alu	A->G	-	-	-
intronic	SRSF4	chr1	29500077	29500077	T	C	201	Alu	A->G	-	-	-
intronic	SRSF4	chr1	29500077	29500077	T	C	211	Alu	A->G	-	-	-
intronic	SRSF4	chr1	29500077	29500077	T	C	230	Alu	A->G	-	-	-
intronic	SRSF4	chr1	29500086	29500086	T	C	109	Alu	A->G	-	-	-
intronic	SRSF4	chr1	29500086	29500086	T	C	201	Alu	A->G	-	-	-
intronic	SRSF4	chr1	29500086	29500086	T	C	75	Alu	A->G	-	-	-
intronic	SRSF4	chr1	29500216	29500216	T	C	109	Alu	A->G	-	-	-
intronic	SRSF4	chr1	29500216	29500216	T	C	128	Alu	A->G	-	-	-
intronic	SRSF4	chr1	29500216	29500216	T	C	155	Alu	A->G	-	-	-
intronic	SRSF4	chr1	29500257	29500257	T	C	128	Alu	A->G	-	-	-
intronic	SRSF4	chr1	29500257	29500257	T	C	155	Alu	A->G	-	-	-
intronic	SRSF4	chr1	29500257	29500257	T	C	156	Alu	A->G	-	-	-
intronic	SRSF4	chr1	29500257	29500257	T	C	211	Alu	A->G	-	-	-
intronic	SRSF4	chr1	29500456	29500456	T	C	109	Alu	A->G	-	-	-
intronic	SRSF4	chr1	29500484	29500484	T	C	230	Alu	A->G	-	-	-
intronic	SRSF4	chr1	29500496	29500496	T	C	137	Alu	A->G	-	-	-
intronic	SRSF4	chr1	29500579	29500579	T	C	109	Alu	A->G	-	-	-
intronic	SRSF4	chr1	29500579	29500579	T	C	201	Alu	A->G	-	-	-
intronic	SRSF4	chr1	29500601	29500601	T	C	215	Alu	A->G	-	-	-
intronic	SRSF4	chr1	29501274	29501274	T	C	233	Alu	A->G	-	-	-
intronic	SRSF4	chr1	29501817	29501817	T	C	137	Alu	A->G	-	-	-
intronic	SRSF4	chr1	29503931	29503931	T	C	75	Alu	A->G	-	-	-
UTR3	MECR	chr1	29519554	29519554	T	C	128	Alu	A->G	-	-	-
UTR3	MECR	chr1	29519554	29519554	T	C	210	Alu	A->G	-	-	-
UTR3	MECR	chr1	29519554	29519554	T	C	230	Alu	A->G	-	-	-
UTR3	MECR	chr1	29519554	29519554	T	C	235	Alu	A->G	-	-	-
UTR3	MECR	chr1	29519554	29519554	T	C	70	Alu	A->G	-	-	-
UTR3	MECR	chr1	29519639	29519639	T	C	109	Alu	A->G	-	-	-
intronic	LAPTM5	chr1	31216829	31216829	T	C	212	non-Alu	A->G	-	-	-
UTR3	SDC3	chr1	31343277	31343277	C	T	235	non-Alu	G->A	-	-	-
intronic	PUM1	chr1	31420814	31420814	T	C	109	Alu	A->G	-	-	-
intronic	PUM1	chr1	31420814	31420814	T	C	137	Alu	A->G	-	-	-
intronic	PUM1	chr1	31420814	31420814	T	C	231	Alu	A->G	-	-	-
intronic	PUM1	chr1	31420814	31420814	T	C	233	Alu	A->G	-	-	-
intronic	PUM1	chr1	31420814	31420814	T	C	236	Alu	A->G	-	-	-
intronic	PUM1	chr1	31420818	31420818	T	C	109	Alu	A->G	-	-	-
intronic	PUM1	chr1	31420818	31420818	T	C	137	Alu	A->G	-	-	-
intronic	PUM1	chr1	31420818	31420818	T	C	155	Alu	A->G	-	-	-
intronic	PUM1	chr1	31420818	31420818	T	C	206	Alu	A->G	-	-	-
intronic	PUM1	chr1	31420818	31420818	T	C	231	Alu	A->G	-	-	-
intronic	PUM1	chr1	31420818	31420818	T	C	236	Alu	A->G	-	-	-
intronic	PUM1	chr1	31420819	31420819	T	C	206	Alu	A->G	-	-	-
intronic	PUM1	chr1	31420819	31420819	T	C	70	Alu	A->G	-	-	-
intronic	PUM1	chr1	31420929	31420929	T	C	155	Alu	A->G	-	-	-
intronic	PUM1	chr1	31420945	31420945	T	C	206	Alu	A->G	-	-	-
intronic	PUM1	chr1	31420945	31420945	T	C	235	Alu	A->G	-	-	-
intronic	PUM1	chr1	31420945	31420945	T	C	237	Alu	A->G	-	-	-
intronic	PUM1	chr1	31420945	31420945	T	C	70	Alu	A->G	-	-	-
intronic	PUM1	chr1	31421415	31421415	T	C	70	Alu	A->G	-	-	-
intronic	PUM1	chr1	31448295	31448295	T	C	70	Alu	A->G	-	-	-
intronic	PUM1	chr1	31448295	31448295	T	C	75	Alu	A->G	-	-	-
intronic	PUM1	chr1	31448296	31448296	T	C	137	Alu	A->G	-	-	-
intronic	PUM1	chr1	31448323	31448323	T	C	155	Alu	A->G	-	-	-
intronic	PUM1	chr1	31448482	31448482	T	C	155	Alu	A->G	-	-	-
intronic	PUM1	chr1	31488815	31488815	T	C	211	Alu	A->G	-	-	-
intronic	PUM1	chr1	31498466	31498466	T	C	70	Alu	A->G	-	-	-
intronic	PUM1	chr1	31498514	31498514	T	C	137	Alu	A->G	-	-	-
intronic	PUM1	chr1	31498514	31498514	T	C	233	Alu	A->G	-	-	-
intronic	PUM1	chr1	31498514	31498514	T	C	236	Alu	A->G	-	-	-
intronic	PUM1	chr1	31498541	31498541	T	C	109	Alu	A->G	-	-	-
intronic	PUM1	chr1	31498541	31498541	T	C	211	Alu	A->G	-	-	-
intronic	PUM1	chr1	31498606	31498606	T	C	137	Alu	A->G	-	-	-
intronic	PUM1	chr1	31512276	31512276	T	C	128	Alu	A->G	-	-	-
intronic	PUM1	chr1	31512560	31512560	T	C	128	Alu	A->G	-	-	-
intronic	PUM1	chr1	31512718	31512718	T	C	237	Alu	A->G	-	-	-
intronic	PUM1	chr1	31516187	31516187	T	C	137	Alu	A->G	-	-	-
intronic	PUM1	chr1	31519431	31519431	T	C	155	Alu	A->G	-	-	-
intronic	PUM1	chr1	31519431	31519431	T	C	70	Alu	A->G	-	-	-
intronic	PUM1	chr1	31519492	31519492	T	C	155	Alu	A->G	-	-	-
intronic	PUM1	chr1	31519492	31519492	T	C	75	Alu	A->G	-	-	-
intronic	PUM1	chr1	31519503	31519503	T	C	155	Alu	A->G	-	-	-
intronic	PUM1	chr1	31519503	31519503	T	C	233	Alu	A->G	-	-	-
intronic	PUM1	chr1	31519551	31519551	T	C	114	Alu	A->G	-	-	-
intronic	PUM1	chr1	31519551	31519551	T	C	212	Alu	A->G	-	-	-
intronic	PUM1	chr1	31519551	31519551	T	C	70	Alu	A->G	-	-	-
intronic	PUM1	chr1	31521522	31521522	T	C	128	Alu	A->G	-	-	-
intronic	PUM1	chr1	31521522	31521522	T	C	232	Alu	A->G	-	-	-
intronic	PUM1	chr1	31521527	31521527	T	C	232	Alu	A->G	-	-	-
intronic	PUM1	chr1	31521567	31521567	T	C	128	Alu	A->G	-	-	-
intronic	PUM1	chr1	31521601	31521601	T	C	156	Alu	A->G	-	-	-
intronic	PUM1	chr1	31524396	31524396	T	C	109	Alu	A->G	-	-	-
intronic	PUM1	chr1	31526014	31526014	T	C	109	Alu	A->G	-	-	-
intronic	PUM1	chr1	31526595	31526595	T	C	128	Alu	A->G	-	-	-
intronic	PUM1	chr1	31526595	31526595	T	C	70	Alu	A->G	-	-	-
intronic	PUM1	chr1	31526602	31526602	T	C	70	Alu	A->G	-	-	-
intronic	PUM1	chr1	31529536	31529536	T	C	114	Alu	A->G	-	-	-
intronic	PUM1	chr1	31529682	31529682	T	C	128	Alu	A->G	-	-	-
intronic	PUM1	chr1	31529682	31529682	T	C	212	Alu	A->G	-	-	-
intronic	PUM1	chr1	31529682	31529682	T	C	233	Alu	A->G	-	-	-
intronic	PUM1	chr1	31529751	31529751	T	C	212	Alu	A->G	-	-	-
intronic	PUM1	chr1	31529761	31529761	T	C	212	Alu	A->G	-	-	-
intronic	PUM1	chr1	31529778	31529778	T	C	212	Alu	A->G	-	-	-
intronic	PUM1	chr1	31531600	31531600	T	C	237	Alu	A->G	-	-	-
intronic	SNRNP40	chr1	31735316	31735316	T	C	211	Alu	A->G	-	-	-
intronic	SNRNP40	chr1	31735616	31735616	T	C	75	Alu	A->G	-	-	-
intronic	SNRNP40	chr1	31736245	31736245	T	C	75	Alu	A->G	-	-	-
intronic	SNRNP40	chr1	31736307	31736307	T	C	114	Alu	A->G	-	-	-
intronic	SNRNP40	chr1	31762871	31762871	T	C	70	Alu	A->G	-	-	-
intronic	SNRNP40	chr1	31762908	31762908	T	C	128	Alu	A->G	-	-	-
intronic	SERINC2	chr1	31894874	31894874	A	G	211	Alu	A->G	+	-	-
intronic	SERINC2	chr1	31894882	31894882	A	G	128	Alu	A->G	+	-	-
intronic	SERINC2	chr1	31895274	31895274	A	G	128	Alu	A->G	+	-	-
intronic	SERINC2	chr1	31895274	31895274	A	G	155	Alu	A->G	+	-	-
intronic	SERINC2	chr1	31895275	31895275	A	G	137	Alu	A->G	+	-	-
intronic	SERINC2	chr1	31895275	31895275	A	G	75	Alu	A->G	+	-	-
intronic	SERINC2	chr1	31895286	31895286	A	G	211	Alu	A->G	+	-	-
exonic	SERINC2	chr1	31899553	31899553	G	T	114	non-Alu	G->T	+	synonymous SNV	SERINC2:NM_018565:exon6:c.G675T:p.A225A,SERINC2:NM_178865:exon6:c.G663T:p.A221A,SERINC2:NM_001199038:exon7:c.G690T:p.A230A,SERINC2:NM_001199037:exon6:c.G675T:p.A225A,SERINC2:NM_001199039:exon7:c.G498T:p.A166A,
intergenic	TINAGL1(dist=22832),HCRTR1(dist=7182)	chr1	32076119	32076119	T	C	75	Alu	.	.	-	-
intronic	PTP4A2	chr1	32386384	32386384	T	C	237	Alu	A->G	-	-	-
intronic	PTP4A2	chr1	32387841	32387841	T	C	75	Alu	A->G	-	-	-
intronic	PTP4A2	chr1	32387984	32387984	T	C	75	Alu	A->G	-	-	-
intronic	PTP4A2	chr1	32388008	32388008	T	C	137	Alu	A->G	-	-	-
intronic	PTP4A2	chr1	32388008	32388008	T	C	155	Alu	A->G	-	-	-
intronic	PTP4A2	chr1	32388037	32388037	T	C	212	Alu	A->G	-	-	-
intronic	PTP4A2	chr1	32388038	32388038	T	C	128	Alu	A->G	-	-	-
intronic	PTP4A2	chr1	32388038	32388038	T	C	237	Alu	A->G	-	-	-
intronic	PTP4A2	chr1	32388038	32388038	T	C	75	Alu	A->G	-	-	-
intronic	PTP4A2	chr1	32388040	32388040	T	C	128	Alu	A->G	-	-	-
intronic	PTP4A2	chr1	32388040	32388040	T	C	155	Alu	A->G	-	-	-
intronic	PTP4A2	chr1	32388353	32388353	T	C	109	Alu	A->G	-	-	-
intronic	PTP4A2	chr1	32388353	32388353	T	C	231	Alu	A->G	-	-	-
intronic	PTP4A2	chr1	32388353	32388353	T	C	23	Alu	A->G	-	-	-
intronic	PTP4A2	chr1	32388353	32388353	T	C	70	Alu	A->G	-	-	-
intronic	PTP4A2	chr1	32388422	32388422	T	C	114	Alu	A->G	-	-	-
intronic	PTP4A2	chr1	32388422	32388422	T	C	212	Alu	A->G	-	-	-
intronic	PTP4A2	chr1	32388489	32388489	T	C	211	Alu	A->G	-	-	-
intronic	PTP4A2	chr1	32388489	32388489	T	C	212	Alu	A->G	-	-	-
intronic	PTP4A2	chr1	32388625	32388625	T	C	155	Alu	A->G	-	-	-
intronic	PTP4A2	chr1	32388739	32388739	T	C	155	Alu	A->G	-	-	-
intronic	PTP4A2	chr1	32388816	32388816	T	C	75	Alu	A->G	-	-	-
intronic	PTP4A2	chr1	32389288	32389288	T	C	114	Alu	A->G	-	-	-
intronic	PTP4A2	chr1	32389388	32389388	T	C	128	Alu	A->G	-	-	-
intronic	PTP4A2	chr1	32389388	32389388	T	C	70	Alu	A->G	-	-	-
intronic	PTP4A2	chr1	32389388	32389388	T	C	75	Alu	A->G	-	-	-
intronic	PTP4A2	chr1	32398705	32398705	T	C	128	Alu	A->G	-	-	-
intronic	PTP4A2	chr1	32398828	32398828	T	C	155	Alu	A->G	-	-	-
intronic	PTP4A2	chr1	32398828	32398828	T	C	211	Alu	A->G	-	-	-
intronic	PTP4A2	chr1	32398828	32398828	T	C	75	Alu	A->G	-	-	-
intronic	PTP4A2	chr1	32401547	32401547	T	C	70	Alu	A->G	-	-	-
intronic	PTP4A2	chr1	32401547	32401547	T	C	75	Alu	A->G	-	-	-
intronic	KHDRBS1	chr1	32481570	32481570	A	G	201	Alu	A->G	+	-	-
intronic	KHDRBS1	chr1	32481676	32481676	A	G	109	Alu	A->G	+	-	-
intronic	KHDRBS1	chr1	32481742	32481742	A	G	114	Alu	A->G	+	-	-
intronic	KHDRBS1	chr1	32484664	32484664	A	G	109	Alu	A->G	+	-	-
intronic	KHDRBS1	chr1	32484664	32484664	A	G	75	Alu	A->G	+	-	-
intronic	KHDRBS1	chr1	32484949	32484949	A	G	233	Alu	A->G	+	-	-
intronic	KHDRBS1	chr1	32484949	32484949	A	G	75	Alu	A->G	+	-	-
intronic	KHDRBS1	chr1	32485756	32485756	A	G	211	Alu	A->G	+	-	-
intronic	KHDRBS1	chr1	32485952	32485952	A	G	137	Alu	A->G	+	-	-
intronic	KHDRBS1	chr1	32485952	32485952	A	G	75	Alu	A->G	+	-	-
ncRNA_intronic	NONHSAG000925	chr1	32518205	32518205	A	G	75	Alu	A->G	+	-	-
ncRNA_intronic	NONHSAG000925	chr1	32524270	32524270	A	G	128	Alu	A->G	+	-	-
ncRNA_intronic	NONHSAG000925	chr1	32524270	32524270	A	G	211	Alu	A->G	+	-	-
ncRNA_intronic	NONHSAG000925	chr1	32524538	32524538	A	G	137	Alu	A->G	+	-	-
ncRNA_intronic	NONHSAG000925	chr1	32524538	32524538	A	G	155	Alu	A->G	+	-	-
ncRNA_intronic	NONHSAG000925	chr1	32524538	32524538	A	G	232	Alu	A->G	+	-	-
ncRNA_intronic	NONHSAG000925	chr1	32524587	32524587	A	G	211	Alu	A->G	+	-	-
ncRNA_intronic	NONHSAG000925	chr1	32524638	32524638	A	G	215	Alu	A->G	+	-	-
intergenic	NONHSAG000925(dist=4789),TMEM39B(dist=7261)	chr1	32531242	32531242	A	G	70	Alu	.	.	-	-
intergenic	NONHSAG000925(dist=4805),TMEM39B(dist=7245)	chr1	32531258	32531258	A	G	109	Alu	.	.	-	-
intergenic	NONHSAG000925(dist=4805),TMEM39B(dist=7245)	chr1	32531258	32531258	A	G	233	Alu	.	.	-	-
intergenic	NONHSAG000925(dist=4811),TMEM39B(dist=7239)	chr1	32531264	32531264	A	G	233	Alu	.	.	-	-
intergenic	NONHSAG000925(dist=5334),TMEM39B(dist=6716)	chr1	32531787	32531787	A	G	155	Alu	.	.	-	-
intronic	KPNA6	chr1	32584140	32584140	A	G	211	Alu	A->G	+	-	-
intronic	KPNA6	chr1	32588333	32588333	A	G	137	Alu	A->G	+	-	-
intronic	KPNA6	chr1	32588333	32588333	A	G	215	Alu	A->G	+	-	-
intronic	KPNA6	chr1	32588333	32588333	A	G	233	Alu	A->G	+	-	-
intronic	KPNA6	chr1	32588333	32588333	A	G	75	Alu	A->G	+	-	-
intronic	KPNA6	chr1	32588366	32588366	A	G	75	Alu	A->G	+	-	-
intronic	KPNA6	chr1	32589182	32589182	A	G	70	Alu	A->G	+	-	-
intronic	KPNA6	chr1	32589449	32589449	A	G	128	Alu	A->G	+	-	-
intronic	KPNA6	chr1	32590225	32590225	A	G	137	Alu	A->G	+	-	-
intronic	KPNA6	chr1	32590225	32590225	A	G	215	Alu	A->G	+	-	-
intronic	KPNA6	chr1	32590225	32590225	A	G	233	Alu	A->G	+	-	-
intronic	KPNA6	chr1	32590465	32590465	A	G	237	Alu	A->G	+	-	-
intronic	KPNA6	chr1	32598711	32598711	A	G	75	Alu	A->G	+	-	-
intronic	KPNA6	chr1	32599412	32599412	A	G	128	Alu	A->G	+	-	-
intronic	KPNA6	chr1	32599431	32599431	A	G	128	Alu	A->G	+	-	-
intronic	KPNA6	chr1	32599526	32599526	A	G	237	Alu	A->G	+	-	-
intronic	KPNA6	chr1	32599760	32599760	A	G	70	Alu	A->G	+	-	-
intronic	KPNA6	chr1	32599984	32599984	A	G	155	Alu	A->G	+	-	-
intronic	KPNA6	chr1	32600000	32600000	A	G	75	Alu	A->G	+	-	-
intronic	KPNA6	chr1	32600017	32600017	A	G	75	Alu	A->G	+	-	-
intronic	KPNA6	chr1	32600032	32600032	A	G	233	Alu	A->G	+	-	-
intronic	KPNA6	chr1	32603615	32603615	A	G	70	Alu	A->G	+	-	-
intronic	KPNA6	chr1	32603615	32603615	A	G	75	Alu	A->G	+	-	-
intronic	KPNA6	chr1	32603961	32603961	A	G	128	Alu	A->G	+	-	-
intronic	KPNA6	chr1	32607730	32607730	A	G	128	Alu	A->G	+	-	-
intronic	KPNA6	chr1	32607750	32607750	A	G	128	Alu	A->G	+	-	-
intronic	KPNA6	chr1	32608849	32608849	A	G	211	Alu	A->G	+	-	-
intronic	KPNA6	chr1	32608849	32608849	A	G	232	Alu	A->G	+	-	-
intronic	KPNA6	chr1	32608902	32608902	A	G	215	Alu	A->G	+	-	-
intronic	KPNA6	chr1	32608928	32608928	A	G	109	Alu	A->G	+	-	-
intronic	KPNA6	chr1	32608929	32608929	A	G	109	Alu	A->G	+	-	-
intronic	KPNA6	chr1	32608929	32608929	A	G	128	Alu	A->G	+	-	-
intronic	KPNA6	chr1	32608929	32608929	A	G	137	Alu	A->G	+	-	-
intronic	KPNA6	chr1	32608929	32608929	A	G	212	Alu	A->G	+	-	-
intronic	KPNA6	chr1	32608929	32608929	A	G	232	Alu	A->G	+	-	-
intronic	KPNA6	chr1	32609021	32609021	A	G	232	Alu	A->G	+	-	-
intronic	KPNA6	chr1	32609021	32609021	A	G	70	Alu	A->G	+	-	-
intronic	KPNA6	chr1	32619041	32619041	A	G	201	Alu	A->G	+	-	-
intronic	KPNA6	chr1	32619065	32619065	A	G	109	Alu	A->G	+	-	-
intronic	KPNA6	chr1	32631196	32631196	A	G	109	Alu	A->G	+	-	-
intronic	KPNA6	chr1	32631209	32631209	A	G	128	Alu	A->G	+	-	-
intronic	KPNA6	chr1	32633632	32633632	A	G	75	Alu	A->G	+	-	-
intronic	TXLNA	chr1	32648407	32648407	A	G	109	Alu	A->G	+	-	-
intronic	TXLNA	chr1	32648407	32648407	A	G	128	Alu	A->G	+	-	-
intronic	TXLNA	chr1	32648407	32648407	A	G	75	Alu	A->G	+	-	-
intronic	TXLNA	chr1	32648444	32648444	A	G	70	Alu	A->G	+	-	-
intronic	TXLNA	chr1	32648545	32648545	A	G	212	Alu	A->G	+	-	-
intronic	DCDC2B	chr1	32676413	32676413	T	C	212	Alu	T->C	+	-	-
intronic	DCDC2B	chr1	32678764	32678764	T	C	212	Alu	T->C	+	-	-
intronic	DCDC2B	chr1	32679384	32679384	T	C	155	Alu	T->C	+	-	-
intronic	DCDC2B	chr1	32679526	32679526	T	C	206	Alu	T->C	+	-	-
intronic	EIF3I	chr1	32691115	32691115	A	G	212	Alu	A->G	+	-	-
intronic	EIF3I	chr1	32692835	32692835	A	G	128	Alu	A->G	+	-	-
intronic	EIF3I	chr1	32695760	32695760	T	C	235	Alu	T->C	+	-	-
intronic	EIF3I	chr1	32696185	32696185	A	G	109	Alu	A->G	+	-	-
intronic	EIF3I	chr1	32696185	32696185	A	G	137	Alu	A->G	+	-	-
intronic	EIF3I	chr1	32696325	32696325	T	C	155	Alu	T->C	+	-	-
intronic	LCK	chr1	32724730	32724730	A	G	70	Alu	A->G	+	-	-
intronic	LCK	chr1	32734614	32734614	A	G	237	Alu	A->G	+	-	-
intronic	HDAC1	chr1	32766088	32766088	A	G	75	Alu	A->G	+	-	-
intronic	HDAC1	chr1	32776330	32776330	A	G	137	Alu	A->G	+	-	-
intronic	HDAC1	chr1	32776330	32776330	A	G	212	Alu	A->G	+	-	-
intronic	HDAC1	chr1	32776330	32776330	A	G	75	Alu	A->G	+	-	-
intronic	HDAC1	chr1	32786324	32786324	A	G	75	Alu	A->G	+	-	-
intronic	HDAC1	chr1	32786325	32786325	A	G	75	Alu	A->G	+	-	-
intronic	HDAC1	chr1	32786381	32786381	A	G	75	Alu	A->G	+	-	-
intronic	HDAC1	chr1	32786451	32786451	A	G	232	Alu	A->G	+	-	-
UTR3	BSDC1	chr1	32833539	32833539	T	C	128	non-Alu	A->G	-	-	-
UTR3	BSDC1	chr1	32833541	32833541	T	C	234	non-Alu	A->G	-	-	-
intronic	BSDC1	chr1	32834396	32834396	T	C	70	Alu	A->G	-	-	-
intronic	BSDC1	chr1	32834575	32834575	T	C	75	Alu	A->G	-	-	-
intronic	BSDC1	chr1	32834579	32834579	T	C	75	Alu	A->G	-	-	-
intronic	ZBTB8A	chr1	33013480	33013480	A	G	75	Alu	A->G	+	-	-
UTR3	ZBTB8A	chr1	33067675	33067675	A	G	128	Alu	A->G	+	-	-
UTR3	ZBTB8A	chr1	33067676	33067676	A	G	128	Alu	A->G	+	-	-
UTR3	ZBTB8A	chr1	33067744	33067744	A	G	201	Alu	A->G	+	-	-
UTR3	ZBTB8A	chr1	33070632	33070632	A	G	201	Alu	A->G	+	-	-
UTR3	ZBTB8A	chr1	33071027	33071027	A	G	234	Alu	A->G	+	-	-
UTR3	ZBTB8A	chr1	33071043	33071043	A	G	234	Alu	A->G	+	-	-
intronic	ZBTB8OS	chr1	33091589	33091589	T	C	128	Alu	A->G	-	-	-
intronic	ZBTB8OS	chr1	33091653	33091653	T	C	70	Alu	A->G	-	-	-
intronic	ZBTB8OS	chr1	33091701	33091701	T	C	70	Alu	A->G	-	-	-
intronic	ZBTB8OS	chr1	33091746	33091746	T	C	70	Alu	A->G	-	-	-
intronic	ZBTB8OS	chr1	33093387	33093387	T	C	237	Alu	A->G	-	-	-
intronic	ZBTB8OS	chr1	33095625	33095625	T	C	70	Alu	A->G	-	-	-
intronic	ZBTB8OS	chr1	33097741	33097741	T	C	137	Alu	A->G	-	-	-
intronic	ZBTB8OS	chr1	33097810	33097810	T	C	206	Alu	A->G	-	-	-
intronic	ZBTB8OS	chr1	33104013	33104013	T	C	128	Alu	A->G	-	-	-
intronic	ZBTB8OS	chr1	33104013	33104013	T	C	233	Alu	A->G	-	-	-
intronic	ZBTB8OS	chr1	33104020	33104020	T	C	128	Alu	A->G	-	-	-
intronic	ZBTB8OS	chr1	33104020	33104020	T	C	233	Alu	A->G	-	-	-
intronic	ZBTB8OS	chr1	33104063	33104063	T	C	235	Alu	A->G	-	-	-
intronic	ZBTB8OS	chr1	33104257	33104257	T	C	128	Alu	A->G	-	-	-
intronic	ZBTB8OS	chr1	33106986	33106986	T	C	212	Alu	A->G	-	-	-
intronic	ZBTB8OS	chr1	33107012	33107012	T	C	70	Alu	A->G	-	-	-
intronic	ZBTB8OS	chr1	33107400	33107400	T	C	233	Alu	A->G	-	-	-
intronic	ZBTB8OS	chr1	33109193	33109193	T	C	155	Alu	A->G	-	-	-
intronic	ZBTB8OS	chr1	33109208	33109208	T	C	155	Alu	A->G	-	-	-
intronic	ZBTB8OS	chr1	33109235	33109235	T	C	206	Alu	A->G	-	-	-
intronic	ZBTB8OS	chr1	33109235	33109235	T	C	212	Alu	A->G	-	-	-
intronic	ZBTB8OS	chr1	33109235	33109235	T	C	70	Alu	A->G	-	-	-
intronic	ZBTB8OS	chr1	33109261	33109261	T	C	206	Alu	A->G	-	-	-
intronic	ZBTB8OS	chr1	33110113	33110113	T	C	70	non-Alu	A->G	-	-	-
intronic	ZBTB8OS	chr1	33110421	33110421	T	C	114	Alu	A->G	-	-	-
intronic	ZBTB8OS	chr1	33110421	33110421	T	C	155	Alu	A->G	-	-	-
intronic	ZBTB8OS	chr1	33110421	33110421	T	C	233	Alu	A->G	-	-	-
intronic	ZBTB8OS	chr1	33110421	33110421	T	C	75	Alu	A->G	-	-	-
intronic	ZBTB8OS	chr1	33110668	33110668	T	C	70	Alu	A->G	-	-	-
intronic	ZBTB8OS	chr1	33110696	33110696	T	C	235	Alu	A->G	-	-	-
intronic	ZBTB8OS	chr1	33111027	33111027	T	C	211	Alu	A->G	-	-	-
intronic	RBBP4	chr1	33131054	33131054	A	G	114	Alu	A->G	+	-	-
intronic	RBBP4	chr1	33131054	33131054	A	G	128	Alu	A->G	+	-	-
intronic	RBBP4	chr1	33131132	33131132	A	G	70	Alu	A->G	+	-	-
intronic	RBBP4	chr1	33140603	33140603	A	G	233	Alu	A->G	+	-	-
intronic	RBBP4	chr1	33141436	33141436	A	G	155	Alu	A->G	+	-	-
intronic	RBBP4	chr1	33141751	33141751	A	G	137	Alu	A->G	+	-	-
intronic	RBBP4	chr1	33141957	33141957	A	G	206	Alu	A->G	+	-	-
intronic	RBBP4	chr1	33141957	33141957	A	G	75	Alu	A->G	+	-	-
intronic	RBBP4	chr1	33142024	33142024	A	G	137	Alu	A->G	+	-	-
intronic	RBBP4	chr1	33142024	33142024	A	G	208	Alu	A->G	+	-	-
intronic	RBBP4	chr1	33142024	33142024	A	G	234	Alu	A->G	+	-	-
intronic	RBBP4	chr1	33142024	33142024	A	G	235	Alu	A->G	+	-	-
intronic	RBBP4	chr1	33142044	33142044	A	G	215	Alu	A->G	+	-	-
intronic	RBBP4	chr1	33142064	33142064	A	G	215	Alu	A->G	+	-	-
intronic	RBBP4	chr1	33142064	33142064	A	G	231	Alu	A->G	+	-	-
intronic	RBBP4	chr1	33142136	33142136	A	G	128	Alu	A->G	+	-	-
intronic	RBBP4	chr1	33142423	33142423	A	G	233	Alu	A->G	+	-	-
intronic	RBBP4	chr1	33142423	33142423	A	G	23	Alu	A->G	+	-	-
intronic	RBBP4	chr1	33142978	33142978	A	T	201	non-Alu	A->T	+	-	-
intronic	RBBP4	chr1	33144640	33144640	A	G	201	Alu	A->G	+	-	-
intronic	RBBP4	chr1	33144640	33144640	A	G	235	Alu	A->G	+	-	-
intronic	RBBP4	chr1	33144702	33144702	A	G	211	Alu	A->G	+	-	-
UTR3	RBBP4	chr1	33148006	33148006	A	G	230	Alu	A->G	+	-	-
UTR3	RBBP4	chr1	33148118	33148118	A	G	23	Alu	A->G	+	-	-
UTR3	RBBP4	chr1	33148119	33148119	A	G	109	Alu	A->G	+	-	-
UTR3	RBBP4	chr1	33148124	33148124	A	G	109	Alu	A->G	+	-	-
UTR3	RBBP4	chr1	33148282	33148282	A	G	155	Alu	A->G	+	-	-
UTR3	RBBP4	chr1	33148621	33148621	A	G	230	Alu	A->G	+	-	-
UTR3	RBBP4	chr1	33148763	33148763	A	G	231	Alu	A->G	+	-	-
UTR3	RBBP4	chr1	33148789	33148789	A	G	155	Alu	A->G	+	-	-
UTR3	RBBP4	chr1	33148789	33148789	A	G	210	Alu	A->G	+	-	-
UTR3	RBBP4	chr1	33148789	33148789	A	G	211	Alu	A->G	+	-	-
UTR3	RBBP4	chr1	33148789	33148789	A	G	235	Alu	A->G	+	-	-
UTR3	RBBP4	chr1	33149334	33149334	A	G	211	Alu	A->G	+	-	-
UTR3	RBBP4	chr1	33149400	33149400	A	G	210	Alu	A->G	+	-	-
UTR3	RBBP4	chr1	33149495	33149495	A	G	230	Alu	A->G	+	-	-
UTR3	RBBP4	chr1	33149502	33149502	A	G	137	Alu	A->G	+	-	-
[truncated: 65,853 more rows]

## Sheet: Table S5
Supplementary Table 5: All hypo-editing sites in primaty tumors(hypo-PT)
Region	Gene	Chr	Start	End	Referent allele	Editing allele	Normal sample(E)	Alu region	Editing type	Strand	Type	Information
ncRNA_exonic	LOC729737,NONHSAG000011	chr1	137635	137635	T	C	233	non-Alu	A->G	-	-	-
intergenic	NONHSAG000053(dist=18032),NONHSAG000055(dist=10172)	chr1	830315	830315	T	C	237	Alu	.	.	-	-
intronic	C1orf159	chr1	1033587	1033587	T	C	201	Alu	A->G	-	-	-
intronic	C1orf159	chr1	1033594	1033594	T	C	201	Alu	A->G	-	-	-
intronic	SDF4	chr1	1156878	1156878	T	C	75	non-Alu	A->G	-	-	-
intronic	CPSF3L	chr1	1251540	1251540	T	C	235	Alu	A->G	-	-	-
intronic	CPSF3L	chr1	1251631	1251631	T	C	233	Alu	A->G	-	-	-
intronic	CPSF3L	chr1	1251844	1251844	T	C	75	Alu	A->G	-	-	-
intronic	CPSF3L	chr1	1251914	1251914	T	C	231	Alu	A->G	-	-	-
intronic	CPSF3L	chr1	1252221	1252221	T	C	215	Alu	A->G	-	-	-
intronic	CPSF3L	chr1	1252441	1252441	T	C	109	Alu	A->G	-	-	-
intronic	CPSF3L	chr1	1252441	1252441	T	C	236	Alu	A->G	-	-	-
intronic	CPSF3L	chr1	1252441	1252441	T	C	70	Alu	A->G	-	-	-
intronic	CPSF3L	chr1	1252443	1252443	T	C	109	Alu	A->G	-	-	-
intronic	CPSF3L	chr1	1252443	1252443	T	C	236	Alu	A->G	-	-	-
intronic	CPSF3L	chr1	1252568	1252568	A	G	137	Alu	T->C	-	-	-
intronic	CPSF3L	chr1	1252654	1252654	A	G	156	Alu	T->C	-	-	-
intronic	CPSF3L	chr1	1253335	1253335	T	C	234	Alu	A->G	-	-	-
intronic	CPSF3L	chr1	1253339	1253339	A	G	237	Alu	T->C	-	-	-
intronic	CPSF3L	chr1	1253357	1253357	T	C	128	Alu	A->G	-	-	-
intronic	CPSF3L	chr1	1253357	1253357	T	C	235	Alu	A->G	-	-	-
intronic	CPSF3L	chr1	1253365	1253365	A	G	235	Alu	T->C	-	-	-
intronic	CPSF3L	chr1	1253365	1253365	A	G	237	Alu	T->C	-	-	-
intronic	CPSF3L	chr1	1253419	1253419	T	C	233	Alu	A->G	-	-	-
intronic	CPSF3L	chr1	1253419	1253419	T	C	235	Alu	A->G	-	-	-
intronic	CPSF3L	chr1	1253422	1253422	T	C	215	Alu	A->G	-	-	-
intronic	CPSF3L	chr1	1253422	1253422	T	C	233	Alu	A->G	-	-	-
intronic	CPSF3L	chr1	1253424	1253424	T	C	236	Alu	A->G	-	-	-
intronic	CPSF3L	chr1	1253435	1253435	A	G	206	Alu	T->C	-	-	-
intronic	CPSF3L	chr1	1253511	1253511	A	G	211	Alu	T->C	-	-	-
intronic	CPSF3L	chr1	1253511	1253511	A	G	236	Alu	T->C	-	-	-
intronic	CPSF3L	chr1	1253512	1253512	A	G	155	Alu	T->C	-	-	-
intronic	CPSF3L	chr1	1253512	1253512	A	G	215	Alu	T->C	-	-	-
intronic	CPSF3L	chr1	1253512	1253512	A	G	75	Alu	T->C	-	-	-
intronic	CPSF3L	chr1	1253524	1253524	A	G	155	Alu	T->C	-	-	-
intronic	CPSF3L	chr1	1253803	1253803	T	C	137	Alu	A->G	-	-	-
intronic	CPSF3L	chr1	1253803	1253803	T	C	210	Alu	A->G	-	-	-
intronic	CPSF3L	chr1	1253803	1253803	T	C	215	Alu	A->G	-	-	-
intronic	CPSF3L	chr1	1253870	1253870	A	G	201	Alu	T->C	-	-	-
intronic	MRPL20	chr1	1338118	1338118	T	C	201	Alu	A->G	-	-	-
intronic	MRPL20	chr1	1338191	1338191	T	C	233	Alu	A->G	-	-	-
intronic	MRPL20	chr1	1338397	1338397	T	C	231	Alu	A->G	-	-	-
intronic	MRPL20	chr1	1338397	1338397	T	C	70	Alu	A->G	-	-	-
intronic	MRPL20	chr1	1338425	1338425	T	C	233	Alu	A->G	-	-	-
intronic	MRPL20	chr1	1338448	1338448	T	C	201	Alu	A->G	-	-	-
intronic	MRPL20	chr1	1338724	1338724	T	C	201	Alu	A->G	-	-	-
intronic	MRPL20	chr1	1338762	1338762	T	C	156	Alu	A->G	-	-	-
intronic	MRPL20	chr1	1338762	1338762	T	C	211	Alu	A->G	-	-	-
intronic	MRPL20	chr1	1338784	1338784	T	C	156	Alu	A->G	-	-	-
intronic	MRPL20	chr1	1338895	1338895	T	C	236	Alu	A->G	-	-	-
intronic	MRPL20	chr1	1339414	1339414	T	C	230	Alu	A->G	-	-	-
intronic	MRPL20	chr1	1339446	1339446	T	C	201	Alu	A->G	-	-	-
intronic	MRPL20	chr1	1339732	1339732	C	T	75	Alu	G->A	-	-	-
intronic	MRPL20	chr1	1339768	1339768	T	C	155	Alu	A->G	-	-	-
intronic	MRPL20	chr1	1339768	1339768	T	C	237	Alu	A->G	-	-	-
intronic	MRPL20	chr1	1340145	1340145	T	C	236	Alu	A->G	-	-	-
intronic	ATAD3B	chr1	1418458	1418458	A	G	237	Alu	A->G	+	-	-
intronic	ATAD3B	chr1	1418727	1418727	A	G	211	Alu	A->G	+	-	-
intronic	ATAD3B	chr1	1418757	1418757	A	G	235	Alu	A->G	+	-	-
intronic	ATAD3B	chr1	1419641	1419641	A	G	235	Alu	A->G	+	-	-
UTR5	SSU72	chr1	1509947	1509947	C	G	212	non-Alu	G->C	-	-	-
UTR3	SLC35E2B	chr1	1595006	1595006	T	C	128	Alu	A->G	-	-	-
UTR3	SLC35E2B	chr1	1595048	1595048	T	C	235	Alu	A->G	-	-	-
UTR3	SLC35E2B	chr1	1595540	1595540	T	C	236	Alu	A->G	-	-	-
UTR3	SLC35E2	chr1	1663181	1663181	T	C	206	Alu	A->G	-	-	-
UTR3	SLC35E2	chr1	1663268	1663268	T	C	237	Alu	A->G	-	-	-
intronic	SLC35E2	chr1	1664582	1664582	T	C	128	Alu	A->G	-	-	-
intronic	GNB1	chr1	1739326	1739326	T	C	156	Alu	A->G	-	-	-
intronic	GNB1	chr1	1742617	1742617	T	C	114	Alu	A->G	-	-	-
intronic	GNB1	chr1	1742617	1742617	T	C	237	Alu	A->G	-	-	-
intronic	GNB1	chr1	1751070	1751070	T	C	201	Alu	A->G	-	-	-
intronic	GNB1	chr1	1753509	1753509	T	C	155	Alu	A->G	-	-	-
intronic	GNB1	chr1	1753960	1753960	T	C	156	Alu	A->G	-	-	-
intronic	GNB1	chr1	1776756	1776756	T	C	237	Alu	A->G	-	-	-
intronic	GNB1	chr1	1781675	1781675	T	C	155	Alu	A->G	-	-	-
intronic	GNB1	chr1	1794107	1794107	T	C	215	Alu	A->G	-	-	-
intronic	GNB1	chr1	1797510	1797510	T	C	237	Alu	A->G	-	-	-
intronic	GNB1	chr1	1802787	1802787	T	C	211	Alu	A->G	-	-	-
intronic	GNB1	chr1	1803456	1803456	C	T	234	Alu	G->A	-	-	-
intronic	GNB1	chr1	1807023	1807023	T	C	211	Alu	A->G	-	-	-
intronic	GNB1	chr1	1813042	1813042	T	C	114	Alu	A->G	-	-	-
intronic	GNB1	chr1	1813042	1813042	T	C	155	Alu	A->G	-	-	-
intronic	GNB1	chr1	1813042	1813042	T	C	211	Alu	A->G	-	-	-
intronic	GNB1	chr1	1813111	1813111	T	C	155	Alu	A->G	-	-	-
intronic	GNB1	chr1	1815501	1815501	T	C	215	Alu	A->G	-	-	-
intronic	GNB1	chr1	1815695	1815695	T	C	137	Alu	A->G	-	-	-
intronic	GNB1	chr1	1816813	1816813	T	C	211	Alu	A->G	-	-	-
intronic	GNB1	chr1	1817751	1817751	T	C	211	Alu	A->G	-	-	-
intronic	GNB1	chr1	1818217	1818217	T	C	128	Alu	A->G	-	-	-
intronic	PRKCZ	chr1	2016172	2016172	A	G	211	Alu	A->G	+	-	-
intronic	PRKCZ	chr1	2051959	2051959	C	T	211	Alu	C->T	+	-	-
UTR3	C1orf86	chr1	2124186	2124186	A	G	75	Alu	T->C	-	-	-
intronic	MORN1	chr1	2298206	2298206	T	C	234	Alu	A->G	-	-	-
intronic	MORN1	chr1	2302324	2302324	T	C	128	Alu	A->G	-	-	-
intronic	MEGF6	chr1	3429854	3429854	T	C	201	Alu	A->G	-	-	-
intronic	MEGF6	chr1	3430435	3430435	T	C	232	Alu	A->G	-	-	-
intronic	LRRC47	chr1	3698846	3698846	A	G	156	Alu	T->C	-	-	-
intronic	LRRC47	chr1	3699933	3699933	A	G	70	Alu	T->C	-	-	-
intronic	LRRC47	chr1	3702647	3702647	T	C	201	Alu	A->G	-	-	-
UTR3	CEP104	chr1	3729341	3729341	T	C	215	Alu	A->G	-	-	-
UTR3	CEP104	chr1	3729378	3729378	T	C	232	Alu	A->G	-	-	-
intronic	KCNAB2	chr1	6120772	6120772	A	G	237	Alu	A->G	+	-	-
UTR3	RNF207	chr1	6279969	6279969	A	G	233	Alu	A->G	+	-	-
UTR3	ICMT	chr1	6282236	6282236	T	C	234	Alu	A->G	-	-	-
UTR3	ICMT	chr1	6282383	6282383	T	C	75	Alu	A->G	-	-	-
UTR3	ICMT	chr1	6282401	6282401	T	C	75	Alu	A->G	-	-	-
UTR3	ICMT	chr1	6282420	6282420	T	C	235	Alu	A->G	-	-	-
UTR3	ICMT	chr1	6283305	6283305	T	C	231	Alu	A->G	-	-	-
UTR3	ICMT	chr1	6283306	6283306	T	C	210	Alu	A->G	-	-	-
UTR3	NOL9	chr1	6582149	6582149	T	C	232	Alu	A->G	-	-	-
UTR3	NOL9	chr1	6582161	6582161	T	C	128	Alu	A->G	-	-	-
UTR3	NOL9	chr1	6582176	6582176	T	C	109	Alu	A->G	-	-	-
UTR3	NOL9	chr1	6582176	6582176	T	C	235	Alu	A->G	-	-	-
UTR3	NOL9	chr1	6582221	6582221	T	C	235	Alu	A->G	-	-	-
UTR3	NOL9	chr1	6583383	6583383	T	C	109	Alu	A->G	-	-	-
intronic	NOL9	chr1	6608344	6608344	T	C	232	Alu	A->G	-	-	-
intronic	NOL9	chr1	6608479	6608479	T	C	155	Alu	A->G	-	-	-
intronic	NOL9	chr1	6608479	6608479	T	C	75	Alu	A->G	-	-	-
intronic	DNAJC11	chr1	6707305	6707305	T	C	201	Alu	A->G	-	-	-
intronic	DNAJC11	chr1	6707331	6707331	T	C	114	Alu	A->G	-	-	-
intronic	DNAJC11	chr1	6707331	6707331	T	C	211	Alu	A->G	-	-	-
intronic	DNAJC11	chr1	6707415	6707415	T	C	114	Alu	A->G	-	-	-
intronic	DNAJC11	chr1	6707416	6707416	T	C	114	Alu	A->G	-	-	-
intronic	DNAJC11	chr1	6707416	6707416	T	C	237	Alu	A->G	-	-	-
intronic	DNAJC11	chr1	6709928	6709928	T	C	201	Alu	A->G	-	-	-
intronic	DNAJC11	chr1	6709931	6709931	T	C	201	Alu	A->G	-	-	-
intronic	DNAJC11	chr1	6709932	6709932	T	C	201	Alu	A->G	-	-	-
intronic	DNAJC11	chr1	6709932	6709932	T	C	70	Alu	A->G	-	-	-
intronic	DNAJC11	chr1	6754115	6754115	T	C	155	Alu	A->G	-	-	-
intronic	CAMTA1	chr1	6904531	6904531	A	G	237	Alu	A->G	+	-	-
intronic	CAMTA1	chr1	7770448	7770448	A	G	128	Alu	A->G	+	-	-
intronic	PER3	chr1	7900485	7900485	T	C	211	Alu	T->C	+	-	-
intronic	PARK7	chr1	8028114	8028114	A	G	237	Alu	A->G	+	-	-
intronic	PARK7	chr1	8028115	8028115	A	G	237	Alu	A->G	+	-	-
intergenic	PARK7(dist=13705),NONHSAG000279(dist=3742)	chr1	8059047	8059047	T	C	137	Alu	.	.	-	-
intronic	RERE	chr1	8461584	8461584	T	C	201	Alu	A->G	-	-	-
intronic	RERE	chr1	8461585	8461585	T	C	233	Alu	A->G	-	-	-
intronic	RERE	chr1	8464015	8464015	T	C	201	Alu	A->G	-	-	-
intronic	RERE	chr1	8464015	8464015	T	C	233	Alu	A->G	-	-	-
intronic	RERE	chr1	8464028	8464028	T	C	236	Alu	A->G	-	-	-
intronic	RERE	chr1	8464230	8464230	T	C	237	Alu	A->G	-	-	-
intronic	RERE	chr1	8464328	8464328	T	C	237	Alu	A->G	-	-	-
intronic	RERE	chr1	8464329	8464329	T	C	212	Alu	A->G	-	-	-
intronic	RERE	chr1	8464415	8464415	T	C	230	Alu	A->G	-	-	-
intronic	RERE	chr1	8634640	8634640	T	C	232	Alu	A->G	-	-	-
intronic	RERE	chr1	8635732	8635732	T	C	137	Alu	A->G	-	-	-
intronic	RERE	chr1	8635741	8635741	T	C	231	Alu	A->G	-	-	-
intronic	RERE	chr1	8661290	8661290	T	C	231	Alu	A->G	-	-	-
intronic	RERE	chr1	8661349	8661349	T	C	114	Alu	A->G	-	-	-
intronic	RERE	chr1	8667307	8667307	T	C	237	Alu	A->G	-	-	-
intronic	RERE	chr1	8667945	8667945	T	C	128	Alu	A->G	-	-	-
intronic	RERE	chr1	8786349	8786349	T	C	232	Alu	A->G	-	-	-
intronic	RERE	chr1	8786375	8786375	T	C	109	Alu	A->G	-	-	-
intronic	RERE	chr1	8834686	8834686	T	C	155	Alu	A->G	-	-	-
intronic	RERE	chr1	8835374	8835374	T	C	237	Alu	A->G	-	-	-
intronic	RERE	chr1	8835386	8835386	T	C	231	Alu	A->G	-	-	-
intronic	RERE	chr1	8835543	8835543	T	C	232	Alu	A->G	-	-	-
intronic	RERE	chr1	8835574	8835574	T	C	70	Alu	A->G	-	-	-
intronic	RERE	chr1	8835591	8835591	T	C	237	Alu	A->G	-	-	-
intronic	RERE	chr1	8836881	8836881	T	C	75	Alu	A->G	-	-	-
intronic	RERE	chr1	8836943	8836943	T	C	211	Alu	A->G	-	-	-
intronic	RERE	chr1	8859644	8859644	T	C	232	Alu	A->G	-	-	-
intronic	RERE	chr1	8873901	8873901	T	C	155	Alu	A->G	-	-	-
intronic	ENO1	chr1	8937279	8937279	A	C	211	Alu	T->G	-	-	-
intergenic	NONHSAG000307(dist=12499),GPR157(dist=3465)	chr1	9161011	9161011	T	C	128	Alu	.	.	-	-
intergenic	NONHSAG000307(dist=13836),GPR157(dist=2128)	chr1	9162348	9162348	T	C	206	Alu	.	.	-	-
intronic	GPR157	chr1	9185384	9185384	T	C	70	Alu	A->G	-	-	-
ncRNA_intronic	NONHSAG000310	chr1	9226079	9226079	T	C	201	Alu	A->G	-	-	-
ncRNA_intronic	NONHSAG000310	chr1	9226109	9226109	T	C	155	Alu	A->G	-	-	-
ncRNA_intronic	NONHSAG000310	chr1	9226143	9226143	T	C	128	Alu	A->G	-	-	-
ncRNA_intronic	NONHSAG000310	chr1	9226334	9226334	T	C	211	Alu	A->G	-	-	-
ncRNA_intronic	NONHSAG000310	chr1	9226335	9226335	T	C	211	Alu	A->G	-	-	-
ncRNA_intronic	NONHSAG000310	chr1	9229583	9229583	T	C	237	Alu	A->G	-	-	-
ncRNA_intronic	NONHSAG000310	chr1	9233355	9233355	T	C	237	Alu	A->G	-	-	-
ncRNA_intronic	NONHSAG000310	chr1	9233384	9233384	T	C	70	Alu	A->G	-	-	-
ncRNA_intronic	NONHSAG000310	chr1	9235912	9235912	T	C	211	Alu	A->G	-	-	-
ncRNA_intronic	NONHSAG000310	chr1	9236236	9236236	T	C	211	Alu	A->G	-	-	-
intronic	H6PD	chr1	9296621	9296621	A	G	137	Alu	A->G	+	-	-
UTR3	H6PD	chr1	9325787	9325787	A	G	206	Alu	A->G	+	-	-
UTR3	H6PD	chr1	9327088	9327088	A	G	230	Alu	A->G	+	-	-
UTR3	H6PD	chr1	9328027	9328027	A	G	155	non-Alu	A->G	+	-	-
UTR3	H6PD	chr1	9328046	9328046	A	G	210	Alu	A->G	+	-	-
UTR3	H6PD	chr1	9328047	9328047	A	G	206	Alu	A->G	+	-	-
UTR3	H6PD	chr1	9328047	9328047	A	G	212	Alu	A->G	+	-	-
intronic	PIK3CD	chr1	9725168	9725168	A	G	70	Alu	A->G	+	-	-
intronic	PIK3CD	chr1	9737981	9737981	A	G	237	Alu	A->G	+	-	-
intronic	CLSTN1	chr1	9823077	9823077	T	C	237	Alu	A->G	-	-	-
ncRNA_exonic	NONHSAG000329	chr1	9987443	9987443	T	C	235	Alu	A->G	-	-	-
upstream	NONHSAG000329	chr1	9987524	9987524	T	C	137	Alu	.	.	-	-
upstream	NONHSAG000329	chr1	9987615	9987615	T	C	235	Alu	.	.	-	-
upstream	NONHSAG000329	chr1	9987814	9987814	T	C	211	Alu	.	.	-	-
upstream	NONHSAG000329	chr1	9987844	9987844	T	C	234	Alu	.	.	-	-
upstream	NONHSAG000329	chr1	9987847	9987847	T	C	201	Alu	.	.	-	-
upstream	NONHSAG000329	chr1	9987853	9987853	T	C	212	Alu	.	.	-	-
upstream	NONHSAG000329	chr1	9987990	9987990	T	C	114	Alu	.	.	-	-
upstream	NONHSAG000329	chr1	9987990	9987990	T	C	212	Alu	.	.	-	-
upstream	NONHSAG000329	chr1	9988003	9988003	T	C	114	Alu	.	.	-	-
upstream	NONHSAG000329	chr1	9988113	9988113	T	C	231	Alu	.	.	-	-
upstream	NONHSAG000329	chr1	9988130	9988130	T	C	231	Alu	.	.	-	-
upstream	NONHSAG000329	chr1	9988369	9988369	T	C	234	Alu	.	.	-	-
intergenic	NONHSAG000329(dist=1282),LZIC(dist=1027)	chr1	9988749	9988749	T	C	234	Alu	.	.	-	-
intronic	LZIC	chr1	9999699	9999699	T	C	201	Alu	A->G	-	-	-
intronic	LZIC	chr1	10002235	10002235	A	G	70	Alu	T->C	-	-	-
intronic	NMNAT1	chr1	10019175	10019175	A	G	156	Alu	A->G	+	-	-
intronic	NMNAT1	chr1	10019192	10019192	A	G	156	Alu	A->G	+	-	-
intronic	NMNAT1	chr1	10019196	10019196	G	A	212	Alu	G->A	+	-	-
UTR3	NMNAT1	chr1	10042911	10042911	A	G	212	Alu	A->G	+	-	-
UTR3	NMNAT1	chr1	10043302	10043302	A	G	211	Alu	A->G	+	-	-
UTR3	NMNAT1	chr1	10043362	10043362	A	G	155	Alu	A->G	+	-	-
UTR3	NMNAT1	chr1	10043526	10043526	A	G	156	Alu	A->G	+	-	-
UTR3	NMNAT1	chr1	10044180	10044180	A	G	235	Alu	A->G	+	-	-
UTR3	NMNAT1	chr1	10044310	10044310	A	G	109	Alu	A->G	+	-	-
UTR3	NMNAT1	chr1	10044379	10044379	A	G	70	Alu	A->G	+	-	-
intronic	UBE4B	chr1	10152793	10152793	A	G	237	Alu	A->G	+	-	-
intronic	UBE4B	chr1	10171879	10171879	A	G	114	Alu	A->G	+	-	-
intronic	UBE4B	chr1	10171892	10171892	A	G	114	Alu	A->G	+	-	-
intronic	UBE4B	chr1	10185013	10185013	A	G	128	Alu	A->G	+	-	-
intronic	KIF1B	chr1	10295841	10295841	A	G	128	Alu	A->G	+	-	-
intronic	KIF1B	chr1	10296183	10296183	A	G	211	Alu	A->G	+	-	-
intronic	KIF1B	chr1	10323163	10323163	A	G	201	Alu	A->G	+	-	-
intronic	KIF1B	chr1	10343086	10343086	A	G	70	Alu	A->G	+	-	-
intergenic	KIF1B(dist=4595),NONHSAG000342(dist=3803)	chr1	10446256	10446256	A	G	211	Alu	.	.	-	-
downstream	NONHSAG000342	chr1	10450825	10450825	A	G	206	Alu	.	.	-	-
intergenic	NONHSAG000342(dist=2392),PGD(dist=6340)	chr1	10452745	10452745	A	G	75	Alu	.	.	-	-
ncRNA_intronic	NONHSAG000345	chr1	10517672	10517672	T	C	109	Alu	T->C	+	-	-
ncRNA_intronic	NONHSAG000345	chr1	10517998	10517998	T	C	233	Alu	T->C	+	-	-
ncRNA_intronic	NONHSAG000345	chr1	10518037	10518037	T	C	233	Alu	T->C	+	-	-
ncRNA_intronic	NONHSAG000345	chr1	10518037	10518037	T	C	236	Alu	T->C	+	-	-
ncRNA_intronic	NONHSAG000345	chr1	10518052	10518052	T	C	233	Alu	T->C	+	-	-
ncRNA_splicing	NONHSAG000345(NONHSAT000858:exon1:c.218+2T>C)	chr1	10518831	10518831	T	C	235	Alu	T->C	+	-	-
ncRNA_intronic	NONHSAG000345	chr1	10519048	10519048	T	C	212	Alu	T->C	+	-	-
ncRNA_exonic	NONHSAG000345	chr1	10519184	10519184	T	C	212	Alu	T->C	+	-	-
ncRNA_exonic	NONHSAG000345	chr1	10519184	10519184	T	C	235	Alu	T->C	+	-	-
ncRNA_exonic	NONHSAG000345	chr1	10519887	10519887	T	C	23	Alu	T->C	+	-	-
ncRNA_exonic	NONHSAG000345	chr1	10519888	10519888	T	C	236	Alu	T->C	+	-	-
ncRNA_exonic	NONHSAG000345	chr1	10520045	10520045	T	C	210	Alu	T->C	+	-	-
ncRNA_exonic	NONHSAG000345	chr1	10520045	10520045	T	C	235	Alu	T->C	+	-	-
downstream	DFFA,NONHSAG000345	chr1	10520136	10520136	T	C	232	Alu	.	.	-	-
downstream	DFFA,NONHSAG000345	chr1	10520258	10520258	T	C	75	Alu	.	.	-	-
downstream	DFFA,NONHSAG000345	chr1	10520383	10520383	T	C	206	Alu	.	.	-	-
downstream	DFFA,NONHSAG000345	chr1	10520383	10520383	T	C	215	Alu	.	.	-	-
downstream	DFFA,NONHSAG000345	chr1	10520487	10520487	T	C	233	Alu	.	.	-	-
UTR3	DFFA	chr1	10520725	10520725	T	C	235	Alu	A->G	-	-	-
UTR3	DFFA	chr1	10520866	10520866	T	C	234	Alu	A->G	-	-	-
UTR3	DFFA	chr1	10521130	10521130	T	C	237	Alu	A->G	-	-	-
UTR3	DFFA	chr1	10521136	10521136	T	C	234	Alu	A->G	-	-	-
UTR3	DFFA	chr1	10521162	10521162	T	C	137	Alu	A->G	-	-	-
UTR3	DFFA	chr1	10521170	10521170	T	C	232	Alu	A->G	-	-	-
UTR3	DFFA	chr1	10521172	10521172	T	C	236	Alu	A->G	-	-	-
UTR3	DFFA	chr1	10521260	10521260	T	C	234	Alu	A->G	-	-	-
intronic	PEX14	chr1	10560695	10560695	A	G	211	Alu	A->G	+	-	-
intronic	PEX14	chr1	10618274	10618274	A	G	237	Alu	A->G	+	-	-
intronic	PEX14	chr1	10618536	10618536	A	G	155	Alu	A->G	+	-	-
intronic	PEX14	chr1	10618577	10618577	A	G	201	Alu	A->G	+	-	-
intronic	PEX14	chr1	10618591	10618591	A	G	237	Alu	A->G	+	-	-
intronic	PEX14	chr1	10618610	10618610	A	G	201	Alu	A->G	+	-	-
intronic	CASZ1	chr1	10810371	10810371	T	C	155	Alu	A->G	-	-	-
intronic	MASP2	chr1	11089073	11089073	A	G	237	Alu	T->C	-	-	-
intronic	MASP2	chr1	11089813	11089813	A	G	236	Alu	T->C	-	-	-
exonic	SRM	chr1	11115889	11115889	G	A	114	non-Alu	C->T	-	synonymous SNV	SRM:NM_003132:exon6:c.C714T:p.I238I,
UTR3	MTHFR	chr1	11845892	11845892	T	C	156	Alu	A->G	-	-	-
intronic	MTHFR	chr1	11859921	11859921	T	C	211	Alu	A->G	-	-	-
intronic	PLOD1	chr1	12008575	12008575	A	G	201	Alu	A->G	+	-	-
intronic	PLOD1	chr1	12008609	12008609	A	G	156	Alu	A->G	+	-	-
intronic	TNFRSF1B	chr1	12256179	12256179	A	G	212	Alu	A->G	+	-	-
intronic	TNFRSF1B	chr1	12257927	12257927	A	G	70	Alu	A->G	+	-	-
intronic	TNFRSF1B	chr1	12261128	12261128	A	G	156	Alu	A->G	+	-	-
intronic	TNFRSF1B	chr1	12261128	12261128	A	G	231	Alu	A->G	+	-	-
intronic	TNFRSF1B	chr1	12261128	12261128	A	G	236	Alu	A->G	+	-	-
intronic	VPS13D	chr1	12316185	12316185	A	G	201	Alu	A->G	+	-	-
intronic	VPS13D	chr1	12316185	12316185	A	G	206	Alu	A->G	+	-	-
intronic	VPS13D	chr1	12316185	12316185	A	G	75	Alu	A->G	+	-	-
intronic	VPS13D	chr1	12411766	12411766	A	G	237	Alu	A->G	+	-	-
intronic	VPS13D	chr1	12412294	12412294	A	G	201	Alu	A->G	+	-	-
UTR3	VPS13D	chr1	12570070	12570070	C	T	212	non-Alu	C->T	+	-	-
intergenic	VPS13D(dist=6031),NONHSAG000398(dist=9378)	chr1	12578129	12578129	A	G	237	Alu	.	.	-	-
exonic	DHRS3	chr1	12638856	12638856	G	A	212	non-Alu	C->T	-	synonymous SNV	DHRS3:NM_004753:exon4:c.C588T:p.F196F,
intronic	DHRS3	chr1	12670189	12670189	T	C	235	Alu	A->G	-	-	-
intronic	KAZN	chr1	14980441	14980441	A	G	211	non-Alu	A->G	+	-	-
intronic	KAZN	chr1	14980441	14980441	A	G	75	non-Alu	A->G	+	-	-
intronic	KAZN	chr1	14980857	14980857	A	G	70	non-Alu	A->G	+	-	-
intronic	KAZN	chr1	15023745	15023745	A	G	211	Alu	A->G	+	-	-
intronic	KAZN	chr1	15201600	15201600	A	G	212	Alu	A->G	+	-	-
intronic	TMEM51	chr1	15527560	15527560	A	G	211	non-Alu	A->G	+	-	-
downstream	FHAD1	chr1	15725579	15725579	A	G	201	Alu	.	.	-	-
intronic	CELA2B	chr1	15816493	15816493	T	C	210	Alu	T->C	+	-	-
intronic	CELA2B	chr1	15816497	15816497	T	C	236	Alu	T->C	+	-	-
intronic	CELA2B	chr1	15816507	15816507	T	C	109	Alu	T->C	+	-	-
intronic	CELA2B	chr1	15816507	15816507	T	C	201	Alu	T->C	+	-	-
intronic	CELA2B	chr1	15816582	15816582	T	C	211	Alu	T->C	+	-	-
intronic	DDI2	chr1	15955926	15955926	A	G	137	Alu	A->G	+	-	-
intronic	DDI2	chr1	15956013	15956013	A	G	128	Alu	A->G	+	-	-
intronic	DDI2	chr1	15961634	15961634	A	G	156	Alu	A->G	+	-	-
intronic	DDI2	chr1	15981992	15981992	A	G	156	Alu	A->G	+	-	-
intronic	DDI2	chr1	15982169	15982169	A	G	70	Alu	A->G	+	-	-
intergenic	RSC1A1(dist=2306),NONHSAG000442(dist=2243)	chr1	15990523	15990523	T	C	109	non-Alu	.	.	-	-
intronic	PLEKHM2	chr1	16015488	16015488	A	G	201	Alu	A->G	+	-	-
intronic	PLEKHM2	chr1	16015662	16015662	A	G	237	Alu	A->G	+	-	-
intronic	FBLIM1	chr1	16104840	16104840	A	G	211	Alu	A->G	+	-	-
intergenic	UQCRHL(dist=24603),NONHSAG000448(dist=1763)	chr1	16158797	16158797	T	C	70	Alu	.	.	-	-
intergenic	UQCRHL(dist=25055),NONHSAG000448(dist=1311)	chr1	16159249	16159249	T	C	75	Alu	.	.	-	-
intronic	SPEN	chr1	16205295	16205295	A	G	201	Alu	A->G	+	-	-
intronic	SPEN	chr1	16205329	16205329	A	G	201	Alu	A->G	+	-	-
intronic	SPEN	chr1	16205398	16205398	A	G	155	Alu	A->G	+	-	-
intronic	SPEN	chr1	16205398	16205398	A	G	212	Alu	A->G	+	-	-
intronic	SPEN	chr1	16205417	16205417	A	G	155	Alu	A->G	+	-	-
intronic	SPEN	chr1	16205715	16205715	A	G	155	Alu	A->G	+	-	-
intronic	SPEN	chr1	16205725	16205725	A	G	70	Alu	A->G	+	-	-
intronic	SPEN	chr1	16227941	16227941	A	G	237	Alu	A->G	+	-	-
intronic	SPEN	chr1	16240339	16240339	A	G	233	Alu	A->G	+	-	-
intergenic	NONHSAG000462(dist=1054),NONHSAG000463(dist=3290)	chr1	16489432	16489432	A	G	114	Alu	.	.	-	-
intergenic	NONHSAG000466(dist=1309),RSG1(dist=2351)	chr1	16555831	16555831	T	C	206	Alu	.	.	-	-
intergenic	NONHSAG000466(dist=1403),RSG1(dist=2257)	chr1	16555925	16555925	T	C	128	Alu	.	.	-	-
intronic	FBXO42	chr1	16608378	16608378	T	C	201	Alu	A->G	-	-	-
intronic	FBXO42	chr1	16608832	16608832	T	C	211	Alu	A->G	-	-	-
intronic	FBXO42	chr1	16608849	16608849	T	C	211	Alu	A->G	-	-	-
intronic	FBXO42	chr1	16635132	16635132	T	C	155	Alu	A->G	-	-	-
intronic	FBXO42	chr1	16635700	16635700	T	C	232	Alu	A->G	-	-	-
intronic	FBXO42	chr1	16635777	16635777	T	C	212	Alu	A->G	-	-	-
intronic	FBXO42	chr1	16636281	16636281	T	C	155	Alu	A->G	-	-	-
intronic	FBXO42	chr1	16636770	16636770	T	C	211	Alu	A->G	-	-	-
intronic	FBXO42	chr1	16665528	16665528	T	C	156	Alu	A->G	-	-	-
intronic	FBXO42	chr1	16670916	16670916	T	C	137	Alu	A->G	-	-	-
intronic	SZRD1	chr1	16696257	16696257	A	G	114	Alu	A->G	+	-	-
intronic	SZRD1	chr1	16703960	16703960	A	G	70	Alu	A->G	+	-	-
intronic	SZRD1	chr1	16707642	16707642	A	G	70	Alu	A->G	+	-	-
intronic	NECAP2	chr1	16784329	16784329	T	C	155	Alu	T->C	+	-	-
intronic	NECAP2	chr1	16784422	16784422	T	C	128	Alu	T->C	+	-	-
intronic	NECAP2	chr1	16785003	16785003	T	C	232	Alu	T->C	+	-	-
intronic	NECAP2	chr1	16785003	16785003	T	C	233	Alu	T->C	+	-	-
upstream;downstream	NONHSAG000473;NECAP2	chr1	16787054	16787054	T	C	234	Alu	.	.	-	-
upstream;downstream	NONHSAG000473;NECAP2	chr1	16787177	16787177	A	G	201	Alu	.	.	-	-
upstream;downstream	NONHSAG000473;NECAP2	chr1	16787319	16787319	A	G	128	Alu	.	.	-	-
upstream;downstream	NONHSAG000473;NECAP2	chr1	16787319	16787319	A	G	232	Alu	.	.	-	-
ncRNA_exonic	NONHSAG000473	chr1	16787506	16787506	A	G	215	Alu	A->G	+	-	-
ncRNA_exonic	NONHSAG000473	chr1	16787923	16787923	T	C	235	Alu	T->C	+	-	-
ncRNA_exonic	NONHSAG000473	chr1	16787923	16787923	T	C	236	Alu	T->C	+	-	-
ncRNA_exonic	NONHSAG000473	chr1	16787941	16787941	T	C	231	Alu	T->C	+	-	-
ncRNA_exonic	NONHSAG000473	chr1	16788006	16788006	T	C	236	Alu	T->C	+	-	-
ncRNA_exonic	NONHSAG000473	chr1	16788018	16788018	T	C	236	Alu	T->C	+	-	-
ncRNA_exonic	NONHSAG000473	chr1	16789761	16789761	T	C	206	Alu	T->C	+	-	-
ncRNA_intronic	NONHSAG000473	chr1	16790072	16790072	T	C	156	Alu	T->C	+	-	-
ncRNA_intronic	NONHSAG000473	chr1	16790232	16790232	T	C	211	Alu	T->C	+	-	-
ncRNA_intronic	NONHSAG000473	chr1	16790389	16790389	T	C	211	Alu	T->C	+	-	-
ncRNA_intronic	NONHSAG000473	chr1	16790389	16790389	T	C	232	Alu	T->C	+	-	-
ncRNA_intronic	NONHSAG000473	chr1	16791273	16791273	T	C	212	Alu	T->C	+	-	-
ncRNA_intronic	NONHSAG000473	chr1	16791367	16791367	T	C	212	Alu	T->C	+	-	-
ncRNA_intronic	NONHSAG000473	chr1	16791859	16791859	T	C	137	Alu	T->C	+	-	-
ncRNA_intronic	NONHSAG000473	chr1	16791859	16791859	T	C	233	Alu	T->C	+	-	-
ncRNA_intronic	NONHSAG000473	chr1	16792023	16792023	T	C	237	Alu	T->C	+	-	-
ncRNA_intronic	NONHSAG000473	chr1	16792785	16792785	T	C	235	Alu	T->C	+	-	-
ncRNA_intronic	NONHSAG000473	chr1	16793000	16793000	T	C	234	Alu	T->C	+	-	-
ncRNA_intronic	NONHSAG000473	chr1	16793653	16793653	T	C	201	Alu	T->C	+	-	-
ncRNA_intronic	CROCCP3	chr1	16797505	16797505	T	C	235	Alu	A->G	-	-	-
ncRNA_intronic	CROCCP3,NONHSAG000475	chr1	16805926	16805926	T	C	70	Alu	A->G	-	-	-
ncRNA_intronic	CROCCP3,NONHSAG000475	chr1	16806196	16806196	T	C	155	Alu	A->G	-	-	-
ncRNA_intronic	CROCCP3,NONHSAG000475	chr1	16806222	16806222	T	C	237	Alu	A->G	-	-	-
ncRNA_intronic	CROCCP3,NONHSAG000475	chr1	16808178	16808178	T	C	212	Alu	A->G	-	-	-
ncRNA_exonic	NONHSAG000476	chr1	16823286	16823286	T	C	231	Alu	A->G	-	-	-
ncRNA_exonic	NONHSAG000476	chr1	16824243	16824243	T	C	156	Alu	A->G	-	-	-
ncRNA_exonic	NONHSAG000476	chr1	16824260	16824260	T	C	215	Alu	A->G	-	-	-
ncRNA_exonic	NONHSAG000476	chr1	16824305	16824305	T	C	212	Alu	A->G	-	-	-
UTR3	NBPF1	chr1	16889413	16889413	T	C	206	non-Alu	A->G	-	-	-
UTR3	NBPF1	chr1	16889566	16889566	T	C	234	non-Alu	A->G	-	-	-
UTR3	NBPF1	chr1	16889642	16889642	T	C	75	non-Alu	A->G	-	-	-
ncRNA_exonic	NONHSAG000483,NONHSAG000484	chr1	16947469	16947469	T	C	128	Alu	A->G	-	-	-
ncRNA_exonic	NONHSAG000483,NONHSAG000484	chr1	16947530	16947530	T	C	109	Alu	A->G	-	-	-
intronic	SDHB	chr1	17369107	17369107	T	C	201	Alu	A->G	-	-	-
intronic	SDHB	chr1	17369216	17369216	T	C	155	Alu	A->G	-	-	-
intronic	SDHB	chr1	17376252	17376252	T	C	70	Alu	A->G	-	-	-
intronic	SDHB	chr1	17376330	17376330	T	C	155	Alu	A->G	-	-	-
intronic	SDHB	chr1	17376335	17376335	T	C	237	Alu	A->G	-	-	-
intronic	SDHB	chr1	17376361	17376361	T	C	211	Alu	A->G	-	-	-
exonic	ARHGEF10L	chr1	17949614	17949614	T	C	231	non-Alu	T->C	+	nonsynonymous SNV	ARHGEF10L:NM_001011722:exon10:c.T1027C:p.S343P,ARHGEF10L:NM_018125:exon12:c.T1144C:p.S382P,
downstream	EMC1	chr1	19541368	19541368	A	G	201	Alu	.	.	-	-
downstream	EMC1	chr1	19541368	19541368	A	G	237	Alu	.	.	-	-
downstream	EMC1	chr1	19541538	19541538	T	C	212	Alu	.	.	-	-
downstream	EMC1	chr1	19541660	19541660	A	G	237	Alu	.	.	-	-
UTR3	EMC1	chr1	19542305	19542305	T	C	156	Alu	A->G	-	-	-
UTR3	EMC1	chr1	19542305	19542305	T	C	235	Alu	A->G	-	-	-
UTR3	EMC1	chr1	19542333	19542333	T	C	233	Alu	A->G	-	-	-
UTR3	EMC1	chr1	19542450	19542450	T	C	114	Alu	A->G	-	-	-
UTR3	EMC1	chr1	19542597	19542597	A	G	109	Alu	T->C	-	-	-
UTR3	EMC1	chr1	19542597	19542597	A	G	137	Alu	T->C	-	-	-
UTR3	EMC1	chr1	19542597	19542597	A	G	70	Alu	T->C	-	-	-
UTR3	EMC1	chr1	19542609	19542609	T	C	210	Alu	A->G	-	-	-
UTR3	EMC1	chr1	19542621	19542621	T	C	109	Alu	A->G	-	-	-
UTR3	EMC1	chr1	19542631	19542631	T	C	212	Alu	A->G	-	-	-
UTR3	EMC1	chr1	19542631	19542631	T	C	236	Alu	A->G	-	-	-
UTR3	EMC1	chr1	19542679	19542679	T	C	236	Alu	A->G	-	-	-
UTR3	EMC1	chr1	19542685	19542685	T	C	23	Alu	A->G	-	-	-
UTR3	EMC1	chr1	19543780	19543780	A	G	234	Alu	T->C	-	-	-
UTR3	EMC1	chr1	19543850	19543850	T	C	206	Alu	A->G	-	-	-
UTR3	EMC1	chr1	19543921	19543921	T	C	210	Alu	A->G	-	-	-
UTR3	EMC1	chr1	19543973	19543973	T	C	235	Alu	A->G	-	-	-
UTR3	MRTO4	chr1	19586455	19586455	A	G	206	Alu	A->G	+	-	-
downstream	AKR7A2	chr1	19628420	19628420	T	C	114	Alu	.	.	-	-
UTR3	AKR7A2	chr1	19629239	19629239	T	C	201	Alu	A->G	-	-	-
intronic	CAPZB	chr1	19691373	19691373	T	C	211	Alu	A->G	-	-	-
intronic	CAPZB	chr1	19691580	19691580	T	C	201	Alu	A->G	-	-	-
intronic	CAPZB	chr1	19691613	19691613	T	C	70	Alu	A->G	-	-	-
intronic	CAPZB	chr1	19786974	19786974	T	C	155	Alu	A->G	-	-	-
intronic	CAPZB	chr1	19791014	19791014	T	C	156	Alu	A->G	-	-	-
intronic	CAPZB	chr1	19800587	19800587	T	C	70	Alu	A->G	-	-	-
intronic	CAPZB	chr1	19800735	19800735	T	C	70	Alu	A->G	-	-	-
intronic	MINOS1,MINOS1-NBL1	chr1	19927864	19927864	A	G	201	Alu	A->G	+	-	-
intronic	MINOS1,MINOS1-NBL1	chr1	19932283	19932283	A	G	237	Alu	A->G	+	-	-
intronic	MINOS1,MINOS1-NBL1	chr1	19933001	19933001	A	G	70	Alu	A->G	+	-	-
UTR3	MINOS1	chr1	19954615	19954615	A	G	234	Alu	A->G	+	-	-
UTR3	MINOS1	chr1	19954653	19954653	A	G	212	Alu	A->G	+	-	-
UTR3	MINOS1	chr1	19954702	19954702	A	G	212	Alu	A->G	+	-	-
UTR3	MINOS1	chr1	19954712	19954712	A	G	232	Alu	A->G	+	-	-
UTR3	MINOS1	chr1	19955069	19955069	A	G	212	Alu	A->G	+	-	-
UTR3	MINOS1	chr1	19955097	19955097	A	G	70	Alu	A->G	+	-	-
intronic	TMCO4	chr1	20036419	20036419	T	C	201	Alu	A->G	-	-	-
intronic	TMCO4	chr1	20068390	20068390	T	C	114	Alu	A->G	-	-	-
intronic	TMCO4	chr1	20086721	20086721	T	C	201	Alu	A->G	-	-	-
intronic	TMCO4	chr1	20086745	20086745	T	C	155	Alu	A->G	-	-	-
intronic	TMCO4	chr1	20087048	20087048	T	C	156	Alu	A->G	-	-	-
intronic	TMCO4	chr1	20089725	20089725	T	C	155	Alu	A->G	-	-	-
intergenic	UBXN10(dist=3300),NONHSAG000567(dist=2242)	chr1	20523242	20523242	A	G	201	Alu	.	.	-	-
ncRNA_intronic	PINK1-AS	chr1	20972522	20972522	T	C	156	Alu	A->G	-	-	-
ncRNA_intronic	PINK1-AS	chr1	20972522	20972522	T	C	237	Alu	A->G	-	-	-
ncRNA_intronic	PINK1-AS	chr1	20972562	20972562	T	C	230	Alu	A->G	-	-	-
ncRNA_intronic	PINK1-AS	chr1	20972594	20972594	T	C	128	Alu	A->G	-	-	-
ncRNA_intronic	PINK1-AS	chr1	20972666	20972666	T	C	235	Alu	A->G	-	-	-
ncRNA_intronic	PINK1-AS	chr1	20972787	20972787	T	C	211	Alu	A->G	-	-	-
ncRNA_intronic	PINK1-AS	chr1	20973682	20973682	T	C	156	Alu	A->G	-	-	-
ncRNA_intronic	PINK1-AS	chr1	20974088	20974088	T	C	232	Alu	A->G	-	-	-
ncRNA_intronic	PINK1-AS	chr1	20974195	20974195	T	C	235	Alu	A->G	-	-	-
ncRNA_intronic	PINK1-AS	chr1	20974408	20974408	T	C	201	Alu	A->G	-	-	-
ncRNA_exonic	PINK1-AS	chr1	20976023	20976023	T	C	233	Alu	A->G	-	-	-
intronic	HP1BP3	chr1	21077449	21077449	T	C	237	Alu	A->G	-	-	-
intronic	HP1BP3	chr1	21077599	21077599	T	C	155	Alu	A->G	-	-	-
intronic	HP1BP3	chr1	21081804	21081804	T	C	210	Alu	A->G	-	-	-
intronic	HP1BP3	chr1	21083340	21083340	T	C	236	Alu	A->G	-	-	-
intronic	HP1BP3	chr1	21085040	21085040	T	C	211	Alu	A->G	-	-	-
intronic	HP1BP3	chr1	21085345	21085345	T	C	201	Alu	A->G	-	-	-
intronic	HP1BP3	chr1	21085362	21085362	T	C	233	Alu	A->G	-	-	-
intronic	HP1BP3	chr1	21085771	21085771	T	C	233	Alu	A->G	-	-	-
intronic	HP1BP3	chr1	21086467	21086467	T	C	109	Alu	A->G	-	-	-
intronic	HP1BP3	chr1	21087266	21087266	T	C	232	Alu	A->G	-	-	-
intronic	HP1BP3	chr1	21101369	21101369	T	C	210	Alu	A->G	-	-	-
intronic	EIF4G3	chr1	21240438	21240438	T	C	237	Alu	A->G	-	-	-
intronic	EIF4G3	chr1	21266445	21266445	T	C	156	Alu	A->G	-	-	-
intronic	EIF4G3	chr1	21266463	21266463	T	C	212	Alu	A->G	-	-	-
intronic	EIF4G3	chr1	21294881	21294881	T	C	201	Alu	A->G	-	-	-
intronic	EIF4G3	chr1	21368596	21368596	T	C	128	Alu	A->G	-	-	-
intronic	EIF4G3	chr1	21456660	21456660	T	C	155	Alu	A->G	-	-	-
intronic	EIF4G3	chr1	21456660	21456660	T	C	156	Alu	A->G	-	-	-
intronic	EIF4G3	chr1	21477936	21477936	T	C	201	Alu	A->G	-	-	-
intronic	EIF4G3	chr1	21477936	21477936	T	C	70	Alu	A->G	-	-	-
intronic	EIF4G3	chr1	21477960	21477960	T	C	201	Alu	A->G	-	-	-
intronic	EIF4G3	chr1	21478004	21478004	T	C	137	Alu	A->G	-	-	-
intronic	EIF4G3	chr1	21483925	21483925	T	C	211	Alu	A->G	-	-	-
intronic	EIF4G3	chr1	21484067	21484067	T	C	211	Alu	A->G	-	-	-
intronic	EIF4G3	chr1	21484793	21484793	T	C	156	Alu	A->G	-	-	-
intronic	EIF4G3	chr1	21484927	21484927	T	C	156	Alu	A->G	-	-	-
intronic	EIF4G3	chr1	21485147	21485147	T	C	237	Alu	A->G	-	-	-
intronic	ECE1	chr1	21602604	21602604	T	C	70	Alu	A->G	-	-	-
intronic	ECE1	chr1	21609573	21609573	T	C	75	Alu	A->G	-	-	-
intronic	ECE1	chr1	21632922	21632922	T	C	201	Alu	A->G	-	-	-
intronic	ECE1	chr1	21650371	21650371	T	C	155	Alu	A->G	-	-	-
intronic	ECE1	chr1	21656831	21656831	T	C	237	Alu	A->G	-	-	-
intronic	ECE1	chr1	21656927	21656927	T	C	212	Alu	A->G	-	-	-
intronic	ECE1	chr1	21656927	21656927	T	C	237	Alu	A->G	-	-	-
intronic	ECE1	chr1	21656927	21656927	T	C	75	Alu	A->G	-	-	-
intronic	ECE1	chr1	21657565	21657565	T	C	70	Alu	A->G	-	-	-
intronic	ECE1	chr1	21658018	21658018	T	C	237	Alu	A->G	-	-	-
UTR3	NBPF3	chr1	21810693	21810693	A	G	234	non-Alu	A->G	+	-	-
intronic	USP48	chr1	22012364	22012364	T	C	137	Alu	A->G	-	-	-
intronic	USP48	chr1	22012364	22012364	T	C	155	Alu	A->G	-	-	-
intronic	USP48	chr1	22012364	22012364	T	C	211	Alu	A->G	-	-	-
intronic	USP48	chr1	22017248	22017248	T	C	156	Alu	A->G	-	-	-
intronic	USP48	chr1	22047299	22047299	T	C	114	Alu	A->G	-	-	-
intronic	USP48	chr1	22060382	22060382	T	C	128	Alu	A->G	-	-	-
intronic	USP48	chr1	22060428	22060428	T	C	128	Alu	A->G	-	-	-
intronic	HSPG2	chr1	22256012	22256012	T	C	156	Alu	A->G	-	-	-
intronic	CDC42	chr1	22386659	22386659	A	G	237	Alu	A->G	+	-	-
downstream	C1QA	chr1	22966297	22966297	A	G	215	Alu	.	.	-	-
intronic	KDM1A	chr1	23363542	23363542	A	G	201	Alu	A->G	+	-	-
ncRNA_intronic	NONHSAG000648	chr1	23627419	23627419	T	C	237	Alu	A->G	-	-	-
ncRNA_intronic	NONHSAG000648	chr1	23627419	23627419	T	C	75	Alu	A->G	-	-	-
intronic	HNRNPR	chr1	23660517	23660517	T	C	201	Alu	A->G	-	-	-
intronic	HNRNPR	chr1	23660620	23660620	T	C	114	Alu	A->G	-	-	-
ncRNA_exonic	NONHSAG000650	chr1	23705063	23705063	T	C	114	Alu	A->G	-	-	-
intronic	TCEA3	chr1	23708806	23708806	T	C	114	Alu	A->G	-	-	-
intronic	ASAP3	chr1	23790191	23790191	T	C	128	Alu	A->G	-	-	-
intronic	ASAP3	chr1	23792087	23792087	T	C	212	Alu	A->G	-	-	-
intronic	ASAP3	chr1	23792091	23792091	T	C	156	Alu	A->G	-	-	-
intronic	ASAP3	chr1	23800654	23800654	T	C	201	Alu	A->G	-	-	-
intronic	ASAP3	chr1	23801355	23801355	T	C	201	Alu	A->G	-	-	-
intergenic	NONHSAG000666(dist=10142),NONHSAG000667(dist=6327)	chr1	24043566	24043566	A	G	232	Alu	.	.	-	-
intergenic	NONHSAG000666(dist=10225),NONHSAG000667(dist=6244)	chr1	24043649	24043649	A	G	237	Alu	.	.	-	-
downstream	NONHSAG000667	chr1	24051754	24051754	A	G	211	Alu	.	.	-	-
ncRNA_intronic	TCEB3-AS1	chr1	24091867	24091867	T	C	155	Alu	A->G	-	-	-
UTR3	STPG1	chr1	24683684	24683684	C	A	201	non-Alu	G->T	-	-	-
intronic	NIPAL3	chr1	24760355	24760355	A	G	137	non-Alu	A->G	+	-	-
intronic	RCAN3	chr1	24859223	24859223	A	G	155	Alu	A->G	+	-	-
intronic	RCAN3	chr1	24859251	24859251	A	G	75	Alu	A->G	+	-	-
intronic	CLIC4	chr1	25073904	25073904	A	G	211	Alu	A->G	+	-	-
intronic	CLIC4	chr1	25074366	25074366	A	G	231	Alu	A->G	+	-	-
intronic	CLIC4	chr1	25074448	25074448	A	G	128	Alu	A->G	+	-	-
intronic	CLIC4	chr1	25081362	25081362	A	G	212	Alu	A->G	+	-	-
intronic	CLIC4	chr1	25081376	25081376	A	G	70	Alu	A->G	+	-	-
intronic	CLIC4	chr1	25081659	25081659	A	G	201	Alu	A->G	+	-	-
intronic	CLIC4	chr1	25082042	25082042	A	G	232	Alu	A->G	+	-	-
intronic	CLIC4	chr1	25123944	25123944	A	G	155	Alu	A->G	+	-	-
intronic	CLIC4	chr1	25123944	25123944	A	G	201	Alu	A->G	+	-	-
intronic	CLIC4	chr1	25150144	25150144	A	G	237	Alu	A->G	+	-	-
intergenic	NONHSAG000722(dist=2634),RSRP1(dist=5748)	chr1	25562992	25562992	A	G	237	Alu	.	.	-	-
intergenic	RSRP1(dist=4470),NONHSAG000724(dist=1150)	chr1	25578455	25578455	T	C	237	Alu	.	.	-	-
intronic	RHD	chr1	25641048	25641048	T	C	137	Alu	T->C	+	-	-
intronic	RHD	chr1	25641439	25641439	T	C	237	Alu	T->C	+	-	-
intronic	RHD	chr1	25646616	25646616	T	C	70	Alu	T->C	+	-	-
UTR3	RHD	chr1	25655922	25655922	T	C	155	Alu	T->C	+	-	-
intronic	AUNIP	chr1	26159881	26159881	A	G	206	Alu	T->C	-	-	-
intergenic	PAQR7(dist=3024),STMN1(dist=9909)	chr1	26200768	26200768	T	C	211	Alu	.	.	-	-
intergenic	PAQR7(dist=3024),STMN1(dist=9909)	chr1	26200768	26200768	T	C	237	Alu	.	.	-	-
intergenic	PAQR7(dist=3025),STMN1(dist=9908)	chr1	26200769	26200769	T	C	201	Alu	.	.	-	-
intergenic	PAQR7(dist=3025),STMN1(dist=9908)	chr1	26200769	26200769	T	C	237	Alu	.	.	-	-
intronic	DHDDS	chr1	26767919	26767919	A	G	237	Alu	A->G	+	-	-
intronic	DHDDS	chr1	26767925	26767925	A	G	201	Alu	A->G	+	-	-
intronic	RPS6KA1	chr1	26875118	26875118	A	G	109	Alu	A->G	+	-	-
intronic	RPS6KA1	chr1	26875215	26875215	A	G	156	Alu	A->G	+	-	-
intronic	RPS6KA1	chr1	26895486	26895486	A	G	128	Alu	A->G	+	-	-
intronic	ARID1A	chr1	27047111	27047111	A	G	237	Alu	A->G	+	-	-
intronic	ARID1A	chr1	27063707	27063707	A	G	201	Alu	A->G	+	-	-
intronic	ARID1A	chr1	27063809	27063809	A	G	75	Alu	A->G	+	-	-
intronic	ARID1A	chr1	27064667	27064667	A	G	230	Alu	A->G	+	-	-
intronic	ARID1A	chr1	27082940	27082940	A	G	114	Alu	A->G	+	-	-
intronic	ARID1A	chr1	27082940	27082940	A	G	237	Alu	A->G	+	-	-
intronic	ARID1A	chr1	27083052	27083052	C	T	114	Alu	C->T	+	-	-
intronic	ARID1A	chr1	27104676	27104676	A	G	237	Alu	A->G	+	-	-
ncRNA_intronic	NONHSAG000786	chr1	27202822	27202822	T	C	212	Alu	T->C	+	-	-
ncRNA_intronic	NONHSAG000786	chr1	27202831	27202831	T	C	235	Alu	T->C	+	-	-
ncRNA_intronic	NONHSAG000786	chr1	27202835	27202835	T	C	114	Alu	T->C	+	-	-
ncRNA_intronic	NONHSAG000786	chr1	27202835	27202835	T	C	156	Alu	T->C	+	-	-
ncRNA_intronic	NONHSAG000786	chr1	27202902	27202902	T	C	114	Alu	T->C	+	-	-
ncRNA_intronic	NONHSAG000786	chr1	27202982	27202982	T	C	114	Alu	T->C	+	-	-
ncRNA_intronic	NONHSAG000786	chr1	27202990	27202990	T	C	114	Alu	T->C	+	-	-
ncRNA_intronic	NONHSAG000786	chr1	27204270	27204270	T	C	232	Alu	T->C	+	-	-
ncRNA_intronic	NONHSAG000786	chr1	27204282	27204282	T	C	206	Alu	T->C	+	-	-
ncRNA_intronic	NONHSAG000786	chr1	27204282	27204282	T	C	215	Alu	T->C	+	-	-
ncRNA_intronic	NONHSAG000786	chr1	27204282	27204282	T	C	235	Alu	T->C	+	-	-
ncRNA_intronic	NONHSAG000786	chr1	27204282	27204282	T	C	75	Alu	T->C	+	-	-
ncRNA_intronic	NONHSAG000786	chr1	27204283	27204283	T	C	235	Alu	T->C	+	-	-
ncRNA_intronic	NONHSAG000786	chr1	27204301	27204301	T	C	210	Alu	T->C	+	-	-
ncRNA_intronic	NONHSAG000786	chr1	27204424	27204424	T	C	231	Alu	T->C	+	-	-
ncRNA_intronic	NONHSAG000786	chr1	27204424	27204424	T	C	233	Alu	T->C	+	-	-
ncRNA_intronic	NONHSAG000786	chr1	27204437	27204437	T	C	206	Alu	T->C	+	-	-
ncRNA_intronic	NONHSAG000786	chr1	27204447	27204447	T	C	233	Alu	T->C	+	-	-
intronic	TRNP1	chr1	27323646	27323646	A	G	155	Alu	A->G	+	-	-
intronic	SLC9A1	chr1	27460229	27460229	G	A	212	non-Alu	C->T	-	-	-
intronic	WDTC1	chr1	27566156	27566156	A	G	137	Alu	A->G	+	-	-
downstream	SYTL1	chr1	27680587	27680587	T	C	233	Alu	.	.	-	-
downstream	MAP3K6,SYTL1	chr1	27680702	27680702	T	C	201	Alu	.	.	-	-
downstream	MAP3K6,SYTL1	chr1	27680900	27680900	T	C	233	Alu	.	.	-	-
downstream	MAP3K6,SYTL1	chr1	27680900	27680900	T	C	235	Alu	.	.	-	-
intronic	WASF2	chr1	27746503	27746503	T	C	201	Alu	A->G	-	-	-
intronic	WASF2	chr1	27746570	27746570	T	C	155	Alu	A->G	-	-	-
intronic	WASF2	chr1	27747152	27747152	T	C	156	Alu	A->G	-	-	-
intronic	WASF2	chr1	27780813	27780813	T	C	156	Alu	A->G	-	-	-
intronic	WASF2	chr1	27781135	27781135	T	C	212	Alu	A->G	-	-	-
intronic	WASF2	chr1	27783387	27783387	T	C	201	Alu	A->G	-	-	-
intronic	WASF2	chr1	27783430	27783430	T	C	109	Alu	A->G	-	-	-
intronic	WASF2	chr1	27783495	27783495	T	C	201	Alu	A->G	-	-	-
intronic	WASF2	chr1	27783495	27783495	T	C	75	Alu	A->G	-	-	-
intronic	WASF2	chr1	27788095	27788095	T	C	114	Alu	A->G	-	-	-
intronic	WASF2	chr1	27788095	27788095	T	C	201	Alu	A->G	-	-	-
intronic	WASF2	chr1	27788367	27788367	T	C	114	Alu	A->G	-	-	-
intronic	WASF2	chr1	27789468	27789468	T	C	211	Alu	A->G	-	-	-
intronic	WASF2	chr1	27789550	27789550	T	C	114	Alu	A->G	-	-	-
intronic	WASF2	chr1	27790420	27790420	T	C	235	Alu	A->G	-	-	-
intronic	WASF2	chr1	27790485	27790485	T	C	237	Alu	A->G	-	-	-
intronic	WASF2	chr1	27805554	27805554	T	C	212	Alu	A->G	-	-	-
exonic	AHDC1	chr1	27876352	27876352	G	A	230	non-Alu	C->T	-	nonsynonymous SNV	AHDC1:NM_001029882:exon6:c.C2275T:p.P759S,
exonic	FGR	chr1	27941983	27941983	T	A	137	non-Alu	A->T	-	nonsynonymous SNV	FGR:NM_001042747:exon9:c.A980T:p.E327V,FGR:NM_001042729:exon9:c.A980T:p.E327V,FGR:NM_005248:exon9:c.A980T:p.E327V,
intronic	STX12	chr1	28124366	28124366	G	A	128	non-Alu	G->A	+	-	-
intronic	STX12	chr1	28124792	28124792	A	G	156	Alu	A->G	+	-	-
intronic	STX12	chr1	28125077	28125077	A	G	128	Alu	A->G	+	-	-
intronic	STX12	chr1	28135635	28135635	A	G	70	Alu	A->G	+	-	-
intronic	STX12	chr1	28135680	28135680	A	G	114	Alu	A->G	+	-	-
intronic	STX12	chr1	28140765	28140765	A	G	109	Alu	A->G	+	-	-
intronic	STX12	chr1	28141174	28141174	A	G	201	Alu	A->G	+	-	-
intronic	STX12	chr1	28144656	28144656	A	G	156	Alu	A->G	+	-	-
intronic	STX12	chr1	28144656	28144656	A	G	210	Alu	A->G	+	-	-
intronic	STX12	chr1	28145218	28145218	A	G	231	Alu	A->G	+	-	-
intronic	STX12	chr1	28145218	28145218	A	G	236	Alu	A->G	+	-	-
intronic	STX12	chr1	28145221	28145221	A	G	237	Alu	A->G	+	-	-
intronic	STX12	chr1	28145573	28145573	A	G	215	Alu	A->G	+	-	-
intronic	STX12	chr1	28145659	28145659	A	G	128	Alu	A->G	+	-	-
intronic	STX12	chr1	28145659	28145659	A	G	237	Alu	A->G	+	-	-
intronic	THEMIS2	chr1	28204540	28204540	A	G	128	Alu	A->G	+	-	-
intronic	THEMIS2	chr1	28208174	28208174	A	G	211	Alu	A->G	+	-	-
intronic	RPA2	chr1	28229970	28229970	A	G	201	Alu	T->C	-	-	-
intronic	RPA2	chr1	28229970	28229970	A	G	70	Alu	T->C	-	-	-
intronic	SMPDL3B	chr1	28270272	28270272	A	G	114	Alu	A->G	+	-	-
intronic	EYA3	chr1	28333657	28333657	T	C	233	Alu	A->G	-	-	-
intronic	EYA3	chr1	28333658	28333658	T	C	109	Alu	A->G	-	-	-
intronic	EYA3	chr1	28334049	28334049	T	C	156	Alu	A->G	-	-	-
UTR3	MED18	chr1	28661705	28661705	A	G	230	Alu	A->G	+	-	-
UTR3	MED18	chr1	28661739	28661739	A	G	206	Alu	A->G	+	-	-
UTR3	MED18	chr1	28661831	28661831	A	G	206	Alu	A->G	+	-	-
UTR3	MED18	chr1	28661831	28661831	A	G	215	Alu	A->G	+	-	-
UTR3	MED18	chr1	28662057	28662057	A	G	235	Alu	A->G	+	-	-
UTR3	MED18	chr1	28662072	28662072	A	G	215	Alu	A->G	+	-	-
UTR3	MED18	chr1	28662105	28662105	A	G	215	Alu	A->G	+	-	-
UTR3	MED18	chr1	28662105	28662105	A	G	235	Alu	A->G	+	-	-
UTR3	MED18	chr1	28662105	28662105	A	G	75	Alu	A->G	+	-	-
UTR3	MED18	chr1	28662254	28662254	A	G	230	Alu	A->G	+	-	-
intronic	PHACTR4	chr1	28735014	28735014	A	G	128	Alu	A->G	+	-	-
intronic	PHACTR4	chr1	28741516	28741516	A	G	232	Alu	A->G	+	-	-
intronic	PHACTR4	chr1	28741517	28741517	A	G	201	Alu	A->G	+	-	-
intronic	PHACTR4	chr1	28741651	28741651	A	G	155	Alu	A->G	+	-	-
intronic	PHACTR4	chr1	28744745	28744745	A	G	75	Alu	A->G	+	-	-
intronic	PHACTR4	chr1	28745287	28745287	A	G	201	Alu	A->G	+	-	-
intronic	PHACTR4	chr1	28775712	28775712	A	G	211	Alu	A->G	+	-	-
intronic	PHACTR4	chr1	28775738	28775738	A	G	109	Alu	A->G	+	-	-
intronic	PHACTR4	chr1	28775760	28775760	A	G	232	Alu	A->G	+	-	-
intronic	PHACTR4	chr1	28798577	28798577	A	G	201	Alu	A->G	+	-	-
intronic	PHACTR4	chr1	28808100	28808100	A	G	156	Alu	A->G	+	-	-
intronic	PHACTR4	chr1	28808146	28808146	A	G	128	Alu	A->G	+	-	-
intronic	PHACTR4	chr1	28808149	28808149	A	G	211	Alu	A->G	+	-	-
intronic	PHACTR4	chr1	28810639	28810639	A	G	156	Alu	A->G	+	-	-
intronic	PHACTR4	chr1	28810740	28810740	A	G	201	Alu	A->G	+	-	-
intronic	PHACTR4	chr1	28810740	28810740	A	G	211	Alu	A->G	+	-	-
UTR3	PHACTR4	chr1	28824025	28824025	A	G	230	Alu	A->G	+	-	-
UTR3	PHACTR4	chr1	28825317	28825317	A	G	232	Alu	A->G	+	-	-
UTR3	PHACTR4	chr1	28825317	28825317	A	G	237	Alu	A->G	+	-	-
UTR3	PHACTR4	chr1	28825331	28825331	A	G	237	Alu	A->G	+	-	-
UTR3	PHACTR4	chr1	28825404	28825404	A	G	128	Alu	A->G	+	-	-
UTR3	PHACTR4	chr1	28825404	28825404	A	G	156	Alu	A->G	+	-	-
UTR3	PHACTR4	chr1	28825404	28825404	A	G	210	Alu	A->G	+	-	-
UTR3	PHACTR4	chr1	28825404	28825404	A	G	211	Alu	A->G	+	-	-
UTR3	PHACTR4	chr1	28825404	28825404	A	G	231	Alu	A->G	+	-	-
UTR3	PHACTR4	chr1	28825419	28825419	A	G	128	Alu	A->G	+	-	-
UTR3	PHACTR4	chr1	28825466	28825466	A	G	109	Alu	A->G	+	-	-
UTR3	PHACTR4	chr1	28825466	28825466	A	G	128	Alu	A->G	+	-	-
UTR3	PHACTR4	chr1	28825466	28825466	A	G	233	Alu	A->G	+	-	-
UTR3	PHACTR4	chr1	28825787	28825787	A	G	210	Alu	A->G	+	-	-
UTR3	PHACTR4	chr1	28825899	28825899	A	G	231	Alu	A->G	+	-	-
UTR3	PHACTR4	chr1	28826015	28826015	A	G	215	Alu	A->G	+	-	-
UTR3	PHACTR4	chr1	28826118	28826118	A	G	231	Alu	A->G	+	-	-
UTR3	PHACTR4	chr1	28826118	28826118	A	G	235	Alu	A->G	+	-	-
UTR3	PHACTR4	chr1	28826144	28826144	A	G	211	Alu	A->G	+	-	-
UTR3	PHACTR4	chr1	28826144	28826144	A	G	215	Alu	A->G	+	-	-
UTR3	PHACTR4	chr1	28826150	28826150	A	G	231	Alu	A->G	+	-	-
UTR3	RCC1	chr1	28864871	28864871	C	T	109	non-Alu	C->T	+	-	-
intronic	TRNAU1AP	chr1	28881099	28881099	A	G	114	Alu	A->G	+	-	-
intronic	TAF12	chr1	28936587	28936587	T	C	128	Alu	A->G	-	-	-
intronic	GMEB1	chr1	29007812	29007812	A	G	201	Alu	A->G	+	-	-
UTR3	GMEB1	chr1	29041856	29041856	A	G	211	Alu	A->G	+	-	-
UTR3	GMEB1	chr1	29041856	29041856	A	G	237	Alu	A->G	+	-	-
intergenic	GMEB1(dist=1726),YTHDF2(dist=19292)	chr1	29043841	29043841	A	G	232	Alu	.	.	-	-
intronic	YTHDF2	chr1	29077462	29077462	A	G	211	Alu	A->G	+	-	-
intronic	YTHDF2	chr1	29077484	29077484	A	G	211	Alu	A->G	+	-	-
intronic	YTHDF2	chr1	29077485	29077485	A	G	201	Alu	A->G	+	-	-
intronic	YTHDF2	chr1	29080854	29080854	A	G	212	Alu	A->G	+	-	-
intronic	EPB41	chr1	29218346	29218346	A	G	155	Alu	A->G	+	-	-
intronic	EPB41	chr1	29236074	29236074	A	G	232	Alu	A->G	+	-	-
intronic	EPB41	chr1	29271405	29271405	A	G	128	Alu	A->G	+	-	-
intronic	EPB41	chr1	29317961	29317961	A	G	70	Alu	A->G	+	-	-
intronic	EPB41	chr1	29381160	29381160	A	G	156	Alu	A->G	+	-	-
intronic	EPB41	chr1	29381161	29381161	A	G	237	Alu	A->G	+	-	-
intronic	EPB41	chr1	29381215	29381215	A	G	137	Alu	A->G	+	-	-
intronic	EPB41	chr1	29381215	29381215	A	G	156	Alu	A->G	+	-	-
intronic	EPB41	chr1	29381241	29381241	A	G	155	Alu	A->G	+	-	-
intronic	EPB41	chr1	29381241	29381241	A	G	201	Alu	A->G	+	-	-
intronic	EPB41	chr1	29381276	29381276	A	G	201	Alu	A->G	+	-	-
intronic	EPB41	chr1	29383300	29383300	A	G	231	Alu	A->G	+	-	-
intronic	EPB41	chr1	29383634	29383634	A	G	201	Alu	A->G	+	-	-
intronic	EPB41	chr1	29393315	29393315	A	G	235	Alu	A->G	+	-	-
intronic	SRSF4	chr1	29479863	29479863	T	C	114	Alu	A->G	-	-	-
intronic	SRSF4	chr1	29500077	29500077	T	C	232	Alu	A->G	-	-	-
intronic	SRSF4	chr1	29500216	29500216	T	C	208	Alu	A->G	-	-	-
intronic	SRSF4	chr1	29500444	29500444	T	C	137	Alu	A->G	-	-	-
intronic	SRSF4	chr1	29500444	29500444	T	C	75	Alu	A->G	-	-	-
intronic	SRSF4	chr1	29501816	29501816	T	C	237	Alu	A->G	-	-	-
intronic	SRSF4	chr1	29501817	29501817	T	C	201	Alu	A->G	-	-	-
UTR3	MECR	chr1	29519736	29519736	T	C	70	Alu	A->G	-	-	-
intronic	LAPTM5	chr1	31216821	31216821	T	C	233	non-Alu	A->G	-	-	-
intronic	LAPTM5	chr1	31216829	31216829	T	C	70	non-Alu	A->G	-	-	-
intronic	PUM1	chr1	31420899	31420899	T	C	201	Alu	A->G	-	-	-
intronic	PUM1	chr1	31460141	31460141	T	C	201	Alu	A->G	-	-	-
intronic	PUM1	chr1	31498466	31498466	T	C	201	Alu	A->G	-	-	-
intronic	PUM1	chr1	31498505	31498505	T	C	237	Alu	A->G	-	-	-
intronic	PUM1	chr1	31498514	31498514	T	C	232	Alu	A->G	-	-	-
intronic	PUM1	chr1	31498531	31498531	T	C	155	Alu	A->G	-	-	-
intronic	PUM1	chr1	31521593	31521593	T	C	211	Alu	A->G	-	-	-
intronic	PUM1	chr1	31522444	31522444	T	C	233	Alu	A->G	-	-	-
intronic	PUM1	chr1	31526485	31526485	T	C	201	Alu	A->G	-	-	-
intronic	SNRNP40	chr1	31736244	31736244	T	C	114	Alu	A->G	-	-	-
intronic	SNRNP40	chr1	31736293	31736293	T	C	155	Alu	A->G	-	-	-
intronic	SNRNP40	chr1	31758332	31758332	T	C	237	Alu	A->G	-	-	-
intronic	TINAGL1	chr1	32051670	32051670	C	T	230	non-Alu	C->T	+	-	-
intronic	PTP4A2	chr1	32388815	32388815	T	C	155	Alu	A->G	-	-	-
intergenic	NONHSAG000925(dist=4438),TMEM39B(dist=7612)	chr1	32530891	32530891	A	G	237	Alu	.	.	-	-
intronic	KPNA6	chr1	32588437	32588437	A	G	211	Alu	A->G	+	-	-
intronic	KPNA6	chr1	32589140	32589140	A	G	114	Alu	A->G	+	-	-
intronic	KPNA6	chr1	32589894	32589894	A	G	232	Alu	A->G	+	-	-
intronic	KPNA6	chr1	32590575	32590575	A	G	232	Alu	A->G	+	-	-
intronic	KPNA6	chr1	32599018	32599018	A	G	128	Alu	A->G	+	-	-
intronic	KPNA6	chr1	32599588	32599588	A	G	212	Alu	A->G	+	-	-
intronic	KPNA6	chr1	32599589	32599589	A	G	201	Alu	A->G	+	-	-
intronic	KPNA6	chr1	32600013	32600013	A	G	212	Alu	A->G	+	-	-
intronic	KPNA6	chr1	32600064	32600064	A	G	237	Alu	A->G	+	-	-
intronic	KPNA6	chr1	32607680	32607680	A	G	155	Alu	A->G	+	-	-
intronic	KPNA6	chr1	32608744	32608744	A	G	155	Alu	A->G	+	-	-
intronic	KPNA6	chr1	32608826	32608826	A	G	201	Alu	A->G	+	-	-
intronic	KPNA6	chr1	32608826	32608826	A	G	206	Alu	A->G	+	-	-
intronic	KPNA6	chr1	32608902	32608902	A	G	230	Alu	A->G	+	-	-
intronic	KPNA6	chr1	32633115	32633115	A	G	201	non-Alu	A->G	+	-	-
intronic	TXLNA	chr1	32648407	32648407	A	G	212	Alu	A->G	+	-	-
intronic	TXLNA	chr1	32648444	32648444	A	G	128	Alu	A->G	+	-	-
intronic	TXLNA	chr1	32648444	32648444	A	G	212	Alu	A->G	+	-	-
intronic	DCDC2B	chr1	32678559	32678559	T	C	155	Alu	T->C	+	-	-
intronic	DCDC2B	chr1	32678622	32678622	T	C	201	Alu	T->C	+	-	-
intronic	DCDC2B	chr1	32679383	32679383	T	C	155	Alu	T->C	+	-	-
intronic	DCDC2B	chr1	32679384	32679384	T	C	156	Alu	T->C	+	-	-
intronic	DCDC2B	chr1	32679450	32679450	T	C	155	Alu	T->C	+	-	-
intronic	DCDC2B	chr1	32679450	32679450	T	C	156	Alu	T->C	+	-	-
intronic	DCDC2B	chr1	32679464	32679464	T	C	70	Alu	T->C	+	-	-
intronic	DCDC2B	chr1	32679526	32679526	T	C	155	Alu	T->C	+	-	-
intronic	EIF3I	chr1	32695733	32695733	T	C	211	Alu	T->C	+	-	-
intronic	EIF3I	chr1	32695733	32695733	T	C	75	Alu	T->C	+	-	-
intronic	EIF3I	chr1	32695744	32695744	T	C	232	Alu	T->C	+	-	-
intronic	EIF3I	chr1	32695760	32695760	T	C	155	Alu	T->C	+	-	-
intronic	EIF3I	chr1	32695761	32695761	T	C	201	Alu	T->C	+	-	-
intronic	EIF3I	chr1	32695879	32695879	T	C	233	Alu	T->C	+	-	-
intronic	EIF3I	chr1	32695894	32695894	T	C	211	Alu	T->C	+	-	-
intronic	EIF3I	chr1	32695894	32695894	T	C	237	Alu	T->C	+	-	-
intronic	EIF3I	chr1	32695951	32695951	T	C	155	Alu	T->C	+	-	-
intronic	EIF3I	chr1	32696184	32696184	T	C	233	Alu	T->C	+	-	-
intronic	EIF3I	chr1	32696245	32696245	T	C	232	Alu	T->C	+	-	-
intronic	EIF3I	chr1	32696245	32696245	T	C	23	Alu	T->C	+	-	-
intronic	EIF3I	chr1	32696389	32696389	T	C	231	Alu	T->C	+	-	-
intronic	EIF3I	chr1	32696403	32696403	T	C	75	Alu	T->C	+	-	-
ncRNA_intronic	MTMR9LP,NONHSAG000938	chr1	32702762	32702762	T	C	206	Alu	A->G	-	-	-
intergenic	NONHSAG000939(dist=1846),FAM167B(dist=2349)	chr1	32710469	32710469	A	G	70	Alu	.	.	-	-
intronic	LCK	chr1	32723629	32723629	A	G	211	Alu	A->G	+	-	-
intronic	HDAC1	chr1	32786232	32786232	A	G	70	Alu	A->G	+	-	-
UTR3	BSDC1	chr1	32833540	32833540	T	C	156	non-Alu	A->G	-	-	-
UTR3	BSDC1	chr1	32833541	32833541	T	C	233	non-Alu	A->G	-	-	-
intronic	ZBTB8A	chr1	33033623	33033623	A	G	156	Alu	A->G	+	-	-
intronic	ZBTB8A	chr1	33041368	33041368	A	G	70	Alu	A->G	+	-	-
UTR3	ZBTB8A	chr1	33067675	33067675	A	G	233	Alu	A->G	+	-	-
UTR3	ZBTB8A	chr1	33067702	33067702	A	G	156	Alu	A->G	+	-	-
intronic	ZBTB8OS	chr1	33091746	33091746	T	C	237	Alu	A->G	-	-	-
intronic	ZBTB8OS	chr1	33097727	33097727	T	C	237	Alu	A->G	-	-	-
intronic	ZBTB8OS	chr1	33097741	33097741	T	C	233	Alu	A->G	-	-	-
intronic	ZBTB8OS	chr1	33097865	33097865	T	C	237	Alu	A->G	-	-	-
intronic	ZBTB8OS	chr1	33098099	33098099	T	C	75	Alu	A->G	-	-	-
intronic	ZBTB8OS	chr1	33098139	33098139	T	C	70	Alu	A->G	-	-	-
intronic	ZBTB8OS	chr1	33100634	33100634	T	C	233	Alu	A->G	-	-	-
intronic	ZBTB8OS	chr1	33104020	33104020	T	C	237	Alu	A->G	-	-	-
intronic	ZBTB8OS	chr1	33104080	33104080	T	C	201	Alu	A->G	-	-	-
intronic	ZBTB8OS	chr1	33104080	33104080	T	C	75	Alu	A->G	-	-	-
intronic	ZBTB8OS	chr1	33108924	33108924	T	C	156	Alu	A->G	-	-	-
intronic	ZBTB8OS	chr1	33108946	33108946	T	C	128	Alu	A->G	-	-	-
intronic	ZBTB8OS	chr1	33109333	33109333	T	C	201	Alu	A->G	-	-	-
intronic	ZBTB8OS	chr1	33109333	33109333	T	C	237	Alu	A->G	-	-	-
intronic	ZBTB8OS	chr1	33110231	33110231	T	C	237	Alu	A->G	-	-	-
intronic	ZBTB8OS	chr1	33110254	33110254	T	C	211	Alu	A->G	-	-	-
intronic	RBBP4	chr1	33141557	33141557	A	G	155	Alu	A->G	+	-	-
intronic	RBBP4	chr1	33142469	33142469	A	G	211	Alu	A->G	+	-	-
UTR3	RBBP4	chr1	33147915	33147915	A	G	232	Alu	A->G	+	-	-
UTR3	RBBP4	chr1	33147934	33147934	A	G	137	Alu	A->G	+	-	-
UTR3	RBBP4	chr1	33148118	33148118	A	G	206	Alu	A->G	+	-	-
UTR3	RBBP4	chr1	33148251	33148251	A	G	155	Alu	A->G	+	-	-
UTR3	RBBP4	chr1	33148621	33148621	A	G	137	Alu	A->G	+	-	-
UTR3	RBBP4	chr1	33148789	33148789	A	G	212	Alu	A->G	+	-	-
UTR3	RBBP4	chr1	33148789	33148789	A	G	233	Alu	A->G	+	-	-
UTR3	RBBP4	chr1	33149400	33149400	A	G	206	Alu	A->G	+	-	-
UTR3	RBBP4	chr1	33149414	33149414	A	G	234	Alu	A->G	+	-	-
UTR3	RBBP4	chr1	33149443	33149443	A	G	233	Alu	A->G	+	-	-
UTR3	RBBP4	chr1	33149496	33149496	A	G	75	Alu	A->G	+	-	-
UTR3	RBBP4	chr1	33149508	33149508	A	G	75	Alu	A->G	+	-	-
intronic	YARS	chr1	33261157	33261157	T	C	235	Alu	A->G	-	-	-
intronic	YARS	chr1	33268847	33268847	T	C	114	Alu	A->G	-	-	-
intronic	S100PBP	chr1	33302584	33302584	A	G	156	Alu	A->G	+	-	-
intronic	S100PBP	chr1	33302584	33302584	A	G	234	Alu	A->G	+	-	-
intronic	S100PBP	chr1	33303111	33303111	A	G	235	Alu	A->G	+	-	-
intronic	S100PBP	chr1	33303116	33303116	A	G	201	Alu	A->G	+	-	-
intronic	S100PBP	chr1	33303814	33303814	A	G	237	Alu	A->G	+	-	-
intronic	S100PBP	chr1	33303829	33303829	A	G	128	Alu	A->G	+	-	-
intronic	S100PBP	chr1	33303855	33303855	A	G	233	Alu	A->G	+	-	-
intronic	S100PBP	chr1	33303889	33303889	A	G	156	Alu	A->G	+	-	-
intronic	S100PBP	chr1	33306498	33306498	A	G	114	Alu	A->G	+	-	-
intronic	S100PBP	chr1	33306506	33306506	A	G	211	Alu	A->G	+	-	-
intronic	S100PBP	chr1	33306515	33306515	A	G	212	Alu	A->G	+	-	-
intronic	S100PBP	chr1	33306584	33306584	A	G	201	Alu	A->G	+	-	-
intronic	S100PBP	chr1	33306584	33306584	A	G	232	Alu	A->G	+	-	-
intronic	S100PBP	chr1	33306615	33306615	A	G	155	Alu	A->G	+	-	-
intronic	S100PBP	chr1	33307076	33307076	A	G	234	Alu	A->G	+	-	-
intronic	S100PBP	chr1	33307183	33307183	A	G	128	Alu	A->G	+	-	-
intronic	S100PBP	chr1	33307669	33307669	A	G	75	Alu	A->G	+	-	-
intronic	S100PBP	chr1	33307691	33307691	A	G	201	Alu	A->G	+	-	-
intronic	S100PBP	chr1	33307691	33307691	A	G	235	Alu	A->G	+	-	-
intronic	S100PBP	chr1	33308432	33308432	A	G	231	Alu	A->G	+	-	-
intronic	S100PBP	chr1	33308471	33308471	A	G	75	Alu	A->G	+	-	-
intronic	S100PBP	chr1	33313654	33313654	A	G	128	Alu	A->G	+	-	-
intronic	S100PBP	chr1	33317224	33317224	A	G	114	Alu	A->G	+	-	-
intronic	S100PBP	chr1	33317767	33317767	A	G	70	Alu	A->G	+	-	-
ncRNA_intronic	NONHSAG000965	chr1	33396131	33396131	T	C	206	Alu	T->C	+	-	-
intronic	RNF19B	chr1	33419583	33419583	T	C	70	Alu	A->G	-	-	-
intronic	RNF19B	chr1	33419700	33419700	T	C	237	Alu	A->G	-	-	-
intronic	RNF19B	chr1	33419792	33419792	T	C	201	Alu	A->G	-	-	-
intronic	AK2	chr1	33495260	33495260	T	C	211	Alu	A->G	-	-	-
exonic	ZNF362	chr1	33745945	33745945	C	T	210	non-Alu	C->T	+	synonymous SNV	ZNF362:NM_152493:exon5:c.C570T:p.S190S,
intronic	PHC2	chr1	33801495	33801495	T	C	235	Alu	A->G	-	-	-
intronic	ZMYM6	chr1	35481745	35481745	T	C	128	Alu	A->G	-	-	-
intergenic	ZMYM1(dist=1561),NONHSAG001009(dist=4603)	chr1	35583020	35583020	A	G	233	Alu	.	.	-	-
intergenic	ZMYM1(dist=1562),NONHSAG001009(dist=4602)	chr1	35583021	35583021	A	G	232	Alu	.	.	-	-
intergenic	ZMYM1(dist=1562),NONHSAG001009(dist=4602)	chr1	35583021	35583021	A	G	233	Alu	.	.	-	-
intergenic	ZMYM1(dist=1566),NONHSAG001009(dist=4598)	chr1	35583025	35583025	A	G	233	Alu	.	.	-	-
intergenic	ZMYM1(dist=1996),NONHSAG001009(dist=4168)	chr1	35583455	35583455	A	G	114	Alu	.	.	-	-
intergenic	ZMYM1(dist=1996),NONHSAG001009(dist=4168)	chr1	35583455	35583455	A	G	230	Alu	.	.	-	-
intergenic	ZMYM1(dist=2194),NONHSAG001009(dist=3970)	chr1	35583653	35583653	A	G	75	Alu	.	.	-	-
intergenic	ZMYM1(dist=2656),NONHSAG001009(dist=3508)	chr1	35584115	35584115	A	G	201	Alu	.	.	-	-
intronic	ZMYM4	chr1	35811990	35811990	A	G	201	Alu	A->G	+	-	-
intronic	KIAA0319L	chr1	36014774	36014774	T	C	114	Alu	A->G	-	-	-
UTR3	PSMB2	chr1	36065477	36065477	T	C	235	Alu	A->G	-	-	-
UTR3	PSMB2	chr1	36065489	36065489	T	C	233	Alu	A->G	-	-	-
UTR3	PSMB2	chr1	36065504	36065504	T	C	215	Alu	A->G	-	-	-
UTR3	PSMB2	chr1	36065504	36065504	T	C	70	Alu	A->G	-	-	-
UTR3	PSMB2	chr1	36065562	36065562	T	C	70	Alu	A->G	-	-	-
UTR3	PSMB2	chr1	36066783	36066783	T	C	128	Alu	A->G	-	-	-
UTR3	PSMB2	chr1	36066783	36066783	T	C	155	Alu	A->G	-	-	-
UTR3	PSMB2	chr1	36066890	36066890	T	C	156	Alu	A->G	-	-	-
UTR3	PSMB2	chr1	36066909	36066909	T	C	206	Alu	A->G	-	-	-
UTR3	PSMB2	chr1	36067022	36067022	T	C	236	non-Alu	A->G	-	-	-
UTR3	PSMB2	chr1	36067886	36067886	T	C	201	Alu	A->G	-	-	-
UTR3	PSMB2	chr1	36067886	36067886	T	C	233	Alu	A->G	-	-	-
UTR3	PSMB2	chr1	36067886	36067886	T	C	234	Alu	A->G	-	-	-
UTR3	PSMB2	chr1	36068184	36068184	T	C	206	Alu	A->G	-	-	-
UTR3	PSMB2	chr1	36068231	36068231	T	C	233	Alu	A->G	-	-	-
UTR3	PSMB2	chr1	36068237	36068237	T	C	233	Alu	A->G	-	-	-
UTR3	PSMB2	chr1	36068275	36068275	T	C	114	Alu	A->G	-	-	-
UTR3	PSMB2	chr1	36068275	36068275	T	C	233	Alu	A->G	-	-	-
UTR3	PSMB2	chr1	36068276	36068276	T	C	231	Alu	A->G	-	-	-
UTR3	PSMB2	chr1	36068278	36068278	T	C	233	Alu	A->G	-	-	-
UTR3	PSMB2	chr1	36068281	36068281	T	C	206	Alu	A->G	-	-	-
intronic	AGO4	chr1	36276557	36276557	A	G	201	Alu	A->G	+	-	-
intronic	AGO4	chr1	36276686	36276686	A	G	201	Alu	A->G	+	-	-
intronic	AGO4	chr1	36276988	36276988	A	G	211	Alu	A->G	+	-	-
intronic	AGO4	chr1	36277464	36277464	A	G	201	Alu	A->G	+	-	-
intronic	AGO4	chr1	36278267	36278267	A	G	231	Alu	A->G	+	-	-
intronic	AGO4	chr1	36279555	36279555	A	G	128	Alu	A->G	+	-	-
intronic	AGO4	chr1	36282190	36282190	A	G	155	Alu	A->G	+	-	-
intronic	AGO4	chr1	36282257	36282257	A	G	201	Alu	A->G	+	-	-
intronic	AGO4	chr1	36286085	36286085	A	G	201	Alu	A->G	+	-	-
intronic	AGO4	chr1	36292741	36292741	A	G	128	Alu	A->G	+	-	-
intronic	AGO4	chr1	36292866	36292866	A	G	156	Alu	A->G	+	-	-
intronic	AGO4	chr1	36294260	36294260	A	G	233	Alu	A->G	+	-	-
intronic	AGO4	chr1	36295209	36295209	A	G	75	Alu	A->G	+	-	-
intronic	AGO4	chr1	36295277	36295277	A	G	155	Alu	A->G	+	-	-
intronic	AGO4	chr1	36295282	36295282	A	G	155	Alu	A->G	+	-	-
intronic	AGO4	chr1	36295356	36295356	A	G	206	Alu	A->G	+	-	-
intronic	AGO4	chr1	36295365	36295365	A	G	75	Alu	A->G	+	-	-
intronic	AGO4	chr1	36295506	36295506	A	G	206	Alu	A->G	+	-	-
intronic	AGO4	chr1	36295595	36295595	A	G	230	Alu	A->G	+	-	-
intronic	AGO4	chr1	36295671	36295671	A	G	235	Alu	A->G	+	-	-
intronic	AGO4	chr1	36295689	36295689	A	G	236	Alu	A->G	+	-	-
intronic	AGO4	chr1	36296798	36296798	A	G	114	Alu	A->G	+	-	-
intronic	AGO4	chr1	36296816	36296816	A	G	137	Alu	A->G	+	-	-
intronic	AGO3	chr1	36453349	36453349	C	A	128	non-Alu	C->A	+	-	-
intronic	AGO3	chr1	36461307	36461307	A	G	230	Alu	A->G	+	-	-
intronic	AGO3	chr1	36461835	36461835	A	G	211	Alu	A->G	+	-	-
intronic	AGO3	chr1	36462110	36462110	A	G	236	Alu	A->G	+	-	-
intronic	AGO3	chr1	36462116	36462116	A	G	235	Alu	A->G	+	-	-
intronic	AGO3	chr1	36462677	36462677	A	G	70	Alu	A->G	+	-	-
intronic	AGO3	chr1	36462826	36462826	A	G	114	Alu	A->G	+	-	-
intronic	AGO3	chr1	36488278	36488278	A	G	128	Alu	A->G	+	-	-
intronic	AGO3	chr1	36488412	36488412	A	G	70	Alu	A->G	+	-	-
intronic	AGO3	chr1	36498612	36498612	A	G	155	Alu	A->G	+	-	-
intronic	AGO3	chr1	36506396	36506396	A	G	232	Alu	A->G	+	-	-
intronic	AGO3	chr1	36506449	36506449	A	G	114	Alu	A->G	+	-	-
intronic	AGO3	chr1	36512645	36512645	A	G	70	Alu	A->G	+	-	-
intronic	AGO3	chr1	36513322	36513322	A	G	128	Alu	A->G	+	-	-
intronic	AGO3	chr1	36514355	36514355	A	G	232	Alu	A->G	+	-	-
intronic	AGO3	chr1	36514390	36514390	A	G	155	Alu	A->G	+	-	-
intronic	AGO3	chr1	36514948	36514948	A	G	156	Alu	A->G	+	-	-
intronic	AGO3	chr1	36514948	36514948	A	G	235	Alu	A->G	+	-	-
intronic	AGO3	chr1	36514948	36514948	A	G	237	Alu	A->G	+	-	-
intronic	TRAPPC3	chr1	36604952	36604952	T	C	232	Alu	A->G	-	-	-
intronic	TRAPPC3	chr1	36604962	36604962	T	C	114	Alu	A->G	-	-	-
intronic	MAP7D1	chr1	36642645	36642645	A	G	210	Alu	A->G	+	-	-
intronic	THRAP3	chr1	36698930	36698930	A	G	201	Alu	A->G	+	-	-
intronic	THRAP3	chr1	36701666	36701666	A	G	215	Alu	A->G	+	-	-
intronic	THRAP3	chr1	36706620	36706620	A	G	114	Alu	A->G	+	-	-
intronic	THRAP3	chr1	36721254	36721254	A	G	237	Alu	A->G	+	-	-
intronic	THRAP3	chr1	36725782	36725782	A	G	114	Alu	A->G	+	-	-
intronic	THRAP3	chr1	36742297	36742297	A	G	201	Alu	A->G	+	-	-
intronic	THRAP3	chr1	36742297	36742297	A	G	206	Alu	A->G	+	-	-
intronic	THRAP3	chr1	36742378	36742378	A	G	211	Alu	A->G	+	-	-
intergenic	EVA1B(dist=4557),STK40(dist=10908)	chr1	36794312	36794312	A	G	237	Alu	.	.	-	-
UTR3	STK40	chr1	36805233	36805233	A	T	208	non-Alu	T->A	-	-	-
intronic	STK40	chr1	36830695	36830695	T	C	201	Alu	A->G	-	-	-
intronic	STK40	chr1	36830704	36830704	T	C	206	Alu	A->G	-	-	-
intronic	STK40	chr1	36842645	36842645	T	C	211	Alu	A->G	-	-	-
intronic	CSF3R	chr1	36943033	36943033	T	C	206	Alu	A->G	-	-	-
intronic	CSF3R	chr1	36943056	36943056	T	C	230	Alu	A->G	-	-	-
intronic	CSF3R	chr1	36943150	36943150	T	C	231	Alu	A->G	-	-	-
intronic	CSF3R	chr1	36943432	36943432	T	C	215	Alu	A->G	-	-	-
intronic	CSF3R	chr1	36943457	36943457	T	C	201	Alu	A->G	-	-	-
intronic	CSF3R	chr1	36943471	36943471	T	C	201	Alu	A->G	-	-	-
intronic	CSF3R	chr1	36944018	36944018	T	C	215	Alu	A->G	-	-	-
intronic	CSF3R	chr1	36944189	36944189	T	C	128	Alu	A->G	-	-	-
intronic	CSF3R	chr1	36944189	36944189	T	C	210	Alu	A->G	-	-	-
intronic	CSF3R	chr1	36944369	36944369	T	C	109	Alu	A->G	-	-	-
intronic	CSF3R	chr1	36944369	36944369	T	C	233	Alu	A->G	-	-	-
intronic	CSF3R	chr1	36944370	36944370	T	C	235	Alu	A->G	-	-	-
intronic	CSF3R	chr1	36944400	36944400	T	C	215	Alu	A->G	-	-	-
intronic	CSF3R	chr1	36944400	36944400	T	C	230	Alu	A->G	-	-	-
intronic	CSF3R	chr1	36944400	36944400	T	C	233	Alu	A->G	-	-	-
ncRNA_intronic	LINC01137,NONHSAG001064	chr1	37929094	37929094	T	C	201	Alu	A->G	-	-	-
intronic	MEAF6	chr1	37973972	37973972	T	C	128	Alu	A->G	-	-	-
intronic	MEAF6	chr1	37973982	37973982	T	C	201	Alu	A->G	-	-	-
intronic	MEAF6	chr1	37974646	37974646	T	C	212	Alu	A->G	-	-	-
exonic	MEAF6	chr1	37980284	37980284	G	A	237	non-Alu	C->T	-	nonsynonymous SNV	MEAF6:NM_001270875:exon1:c.C64T:p.L22F,MEAF6:NM_022756:exon1:c.C64T:p.L22F,MEAF6:NM_001270876:exon1:c.C64T:p.L22F,
UTR3	INPP5B	chr1	38327135	38327135	T	C	234	Alu	A->G	-	-	-
UTR3	INPP5B	chr1	38327339	38327339	T	C	235	Alu	A->G	-	-	-
UTR3	INPP5B	chr1	38327578	38327578	T	C	109	Alu	A->G	-	-	-
UTR3	INPP5B	chr1	38327645	38327645	T	C	128	Alu	A->G	-	-	-
UTR3	INPP5B	chr1	38327645	38327645	T	C	233	Alu	A->G	-	-	-
intronic	INPP5B	chr1	38350174	38350174	T	C	237	Alu	A->G	-	-	-
intronic	INPP5B	chr1	38382033	38382033	T	C	155	Alu	A->G	-	-	-
intronic	INPP5B	chr1	38394103	38394103	T	C	201	Alu	A->G	-	-	-
intronic	INPP5B	chr1	38394116	38394116	T	C	237	Alu	A->G	-	-	-
intergenic	SF3A3(dist=2920),FHL3(dist=3761)	chr1	38458681	38458681	T	C	201	Alu	.	.	-	-
intronic	FHL3	chr1	38468647	38468647	T	C	201	Alu	A->G	-	-	-
ncRNA_intronic	GJA9-MYCBP	chr1	39332863	39332863	A	G	201	Alu	T->C	-	-	-
ncRNA_intronic	GJA9-MYCBP	chr1	39332864	39332864	A	G	232	Alu	T->C	-	-	-
ncRNA_intronic	GJA9-MYCBP	chr1	39335583	39335583	A	G	237	Alu	T->C	-	-	-
ncRNA_intronic	GJA9-MYCBP	chr1	39336834	39336834	A	G	201	Alu	T->C	-	-	-
intergenic	GJA9-MYCBP(dist=2699),RHBDL2(dist=1482)	chr1	39349997	39349997	A	G	70	Alu	.	.	-	-
intronic	RHBDL2	chr1	39369888	39369888	A	G	155	Alu	T->C	-	-	-
intronic	RHBDL2	chr1	39369955	39369955	A	G	128	Alu	T->C	-	-	-
intronic	AKIRIN1	chr1	39459382	39459382	A	G	114	Alu	A->G	+	-	-
intronic	AKIRIN1	chr1	39459621	39459621	A	G	128	Alu	A->G	+	-	-
intronic	AKIRIN1	chr1	39460448	39460448	A	G	233	Alu	A->G	+	-	-
intronic	AKIRIN1	chr1	39460455	39460455	A	G	233	Alu	A->G	+	-	-
ncRNA_intronic	NONHSAG001107	chr1	39509001	39509001	A	G	212	Alu	A->G	+	-	-
ncRNA_intronic	NONHSAG001107	chr1	39509554	39509554	A	G	75	Alu	A->G	+	-	-
ncRNA_intronic	NONHSAG001107	chr1	39509597	39509597	A	G	232	Alu	A->G	+	-	-
ncRNA_exonic	NONHSAG001107	chr1	39509859	39509859	A	G	235	Alu	A->G	+	-	-
downstream	NONHSAG001107	chr1	39509961	39509961	A	G	211	Alu	.	.	-	-
downstream	NONHSAG001108	chr1	39514359	39514359	A	G	236	Alu	.	.	-	-
intergenic	NONHSAG001108(dist=1356),NONHSAG001109(dist=18539)	chr1	39515484	39515484	A	G	233	Alu	.	.	-	-
intergenic	NONHSAG001108(dist=2016),NONHSAG001109(dist=17879)	chr1	39516144	39516144	A	G	201	Alu	.	.	-	-
intergenic	NONHSAG001108(dist=3180),NONHSAG001109(dist=16715)	chr1	39517308	39517308	A	G	234	Alu	.	.	-	-
intergenic	NONHSAG001108(dist=3420),NONHSAG001109(dist=16475)	chr1	39517548	39517548	A	G	215	Alu	.	.	-	-
intergenic	NONHSAG001108(dist=4645),NONHSAG001109(dist=15250)	chr1	39518773	39518773	A	G	137	Alu	.	.	-	-
intergenic	NONHSAG001108(dist=4658),NONHSAG001109(dist=15237)	chr1	39518786	39518786	A	G	137	Alu	.	.	-	-
intergenic	NONHSAG001108(dist=6528),NONHSAG001109(dist=13367)	chr1	39520656	39520656	A	G	210	Alu	.	.	-	-
intergenic	NONHSAG001108(dist=7509),NONHSAG001109(dist=12386)	chr1	39521637	39521637	A	G	237	Alu	.	.	-	-
intergenic	NONHSAG001108(dist=7658),NONHSAG001109(dist=12237)	chr1	39521786	39521786	A	G	212	Alu	.	.	-	-
intergenic	NONHSAG001108(dist=7799),NONHSAG001109(dist=12096)	chr1	39521927	39521927	A	G	201	Alu	.	.	-	-
intergenic	NONHSAG001108(dist=11912),NONHSAG001109(dist=7983)	chr1	39526040	39526040	A	G	201	Alu	.	.	-	-
intergenic	NONHSAG001108(dist=12287),NONHSAG001109(dist=7608)	chr1	39526415	39526415	A	G	201	Alu	.	.	-	-
intergenic	NONHSAG001108(dist=12309),NONHSAG001109(dist=7586)	chr1	39526437	39526437	A	G	212	Alu	.	.	-	-
intergenic	NONHSAG001108(dist=13195),NONHSAG001109(dist=6700)	chr1	39527323	39527323	A	G	201	Alu	.	.	-	-
intergenic	NONHSAG001108(dist=13265),NONHSAG001109(dist=6630)	chr1	39527393	39527393	A	G	201	Alu	.	.	-	-
intronic	MACF1	chr1	39604078	39604078	A	G	114	Alu	A->G	+	-	-
intronic	MACF1	chr1	39604136	39604136	A	G	232	Alu	A->G	+	-	-
intronic	MACF1	chr1	39605773	39605773	A	G	70	Alu	A->G	+	-	-
intronic	MACF1	chr1	39612035	39612035	A	G	236	Alu	A->G	+	-	-
intronic	MACF1	chr1	39614984	39614984	A	G	156	Alu	A->G	+	-	-
intronic	MACF1	chr1	39614984	39614984	A	G	231	Alu	A->G	+	-	-
intronic	MACF1	chr1	39627284	39627284	A	G	201	Alu	A->G	+	-	-
intronic	MACF1	chr1	39627935	39627935	A	G	233	Alu	A->G	+	-	-
intronic	MACF1	chr1	39628916	39628916	A	G	137	Alu	A->G	+	-	-
intronic	MACF1	chr1	39632014	39632014	A	G	237	Alu	A->G	+	-	-
intronic	MACF1	chr1	39632789	39632789	A	G	211	Alu	A->G	+	-	-
intronic	MACF1	chr1	39632823	39632823	A	G	211	Alu	A->G	+	-	-
intronic	MACF1	chr1	39632896	39632896	A	G	70	Alu	A->G	+	-	-
intronic	MACF1	chr1	39632908	39632908	A	G	70	Alu	A->G	+	-	-
intronic	MACF1	chr1	39633299	39633299	A	G	70	Alu	A->G	+	-	-
intronic	MACF1	chr1	39635012	39635012	A	G	128	Alu	A->G	+	-	-
intronic	MACF1	chr1	39635012	39635012	A	G	237	Alu	A->G	+	-	-
intronic	MACF1	chr1	39635013	39635013	A	G	114	Alu	A->G	+	-	-
intronic	MACF1	chr1	39635013	39635013	A	G	237	Alu	A->G	+	-	-
intronic	MACF1	chr1	39635170	39635170	A	G	201	Alu	A->G	+	-	-
intronic	MACF1	chr1	39638782	39638782	A	G	211	Alu	A->G	+	-	-
intronic	MACF1	chr1	39638847	39638847	A	G	114	Alu	A->G	+	-	-
intronic	MACF1	chr1	39647583	39647583	A	G	231	Alu	A->G	+	-	-
intronic	MACF1	chr1	39647583	39647583	A	G	233	Alu	A->G	+	-	-
intronic	MACF1	chr1	39647647	39647647	A	G	137	Alu	A->G	+	-	-
intronic	MACF1	chr1	39647729	39647729	A	G	201	Alu	A->G	+	-	-
intronic	MACF1	chr1	39658703	39658703	A	G	155	Alu	A->G	+	-	-
intronic	MACF1	chr1	39658703	39658703	A	G	230	Alu	A->G	+	-	-
intronic	MACF1	chr1	39664429	39664429	A	G	237	Alu	A->G	+	-	-
intronic	MACF1	chr1	39664470	39664470	A	G	215	Alu	A->G	+	-	-
intronic	MACF1	chr1	39664482	39664482	A	G	128	Alu	A->G	+	-	-
intronic	MACF1	chr1	39666206	39666206	A	G	114	Alu	A->G	+	-	-
intronic	MACF1	chr1	39666286	39666286	A	G	75	Alu	A->G	+	-	-
intronic	MACF1	chr1	39666484	39666484	A	G	114	Alu	A->G	+	-	-
intronic	MACF1	chr1	39666492	39666492	A	G	237	Alu	A->G	+	-	-
intronic	MACF1	chr1	39675506	39675506	A	G	237	Alu	A->G	+	-	-
intronic	MACF1	chr1	39683082	39683082	A	G	201	Alu	A->G	+	-	-
intronic	MACF1	chr1	39683293	39683293	A	G	109	Alu	A->G	+	-	-
intronic	MACF1	chr1	39683293	39683293	A	G	237	Alu	A->G	+	-	-
intronic	MACF1	chr1	39683293	39683293	A	G	70	Alu	A->G	+	-	-
intronic	MACF1	chr1	39683734	39683734	A	G	128	Alu	A->G	+	-	-
intronic	MACF1	chr1	39728025	39728025	A	G	137	Alu	A->G	+	-	-
intronic	MACF1	chr1	39762334	39762334	A	G	212	Alu	A->G	+	-	-
intronic	MACF1	chr1	39770747	39770747	A	G	137	Alu	A->G	+	-	-
intronic	MACF1	chr1	39804673	39804673	A	G	201	Alu	A->G	+	-	-
intronic	MACF1	chr1	39804723	39804723	A	G	237	Alu	A->G	+	-	-
intronic	MACF1	chr1	39804823	39804823	A	G	201	Alu	A->G	+	-	-
intronic	MACF1	chr1	39804852	39804852	A	G	201	Alu	A->G	+	-	-
intronic	MACF1	chr1	39804852	39804852	A	G	230	Alu	A->G	+	-	-
intronic	MACF1	chr1	39804852	39804852	A	G	231	Alu	A->G	+	-	-
intronic	MACF1	chr1	39842747	39842747	A	G	230	Alu	A->G	+	-	-
intronic	MACF1	chr1	39859185	39859185	A	G	114	non-Alu	A->G	+	-	-
intronic	MACF1	chr1	39870113	39870113	A	G	212	Alu	A->G	+	-	-
ncRNA_intronic	NONHSAG001118,NONHSAG001119,PPIEL	chr1	40012549	40012549	T	C	235	Alu	A->G	-	-	-
intergenic	PABPC4(dist=39648),HEYL(dist=6934)	chr1	40082169	40082169	T	C	212	Alu	.	.	-	-
intergenic	PABPC4(dist=41651),HEYL(dist=4931)	chr1	40084172	40084172	T	C	70	Alu	.	.	-	-
intergenic	PABPC4(dist=42181),HEYL(dist=4401)	chr1	40084702	40084702	T	C	230	Alu	.	.	-	-
intergenic	PABPC4(dist=42207),HEYL(dist=4375)	chr1	40084728	40084728	T	C	206	Alu	.	.	-	-
intergenic	PABPC4(dist=42207),HEYL(dist=4375)	chr1	40084728	40084728	T	C	231	Alu	.	.	-	-
intergenic	PABPC4(dist=44944),HEYL(dist=1638)	chr1	40087465	40087465	T	C	232	Alu	.	.	-	-
intronic	PPIE	chr1	40213300	40213300	A	G	234	Alu	A->G	+	-	-
intronic	PPIE	chr1	40213412	40213412	A	G	201	Alu	A->G	+	-	-
intronic	RLF	chr1	40690494	40690494	A	G	211	Alu	A->G	+	-	-
intronic	RLF	chr1	40695584	40695584	A	G	114	Alu	A->G	+	-	-
intronic	ZMPSTE24	chr1	40740820	40740820	A	G	233	Alu	A->G	+	-	-
intronic	ZMPSTE24	chr1	40743445	40743445	A	G	237	Alu	A->G	+	-	-
intronic	ZMPSTE24	chr1	40743586	40743586	A	G	201	Alu	A->G	+	-	-
intergenic	ZFP69(dist=2324),EXO5(dist=10094)	chr1	40964339	40964339	T	C	237	Alu	.	.	-	-
upstream	EXO5	chr1	40973447	40973447	T	C	70	Alu	.	.	-	-
intronic	NFYC	chr1	41163875	41163875	A	G	233	Alu	A->G	+	-	-
intronic	NFYC	chr1	41171623	41171623	A	G	211	Alu	A->G	+	-	-
intronic	NFYC	chr1	41172586	41172586	A	G	201	Alu	A->G	+	-	-
intronic	NFYC	chr1	41172586	41172586	A	G	233	Alu	A->G	+	-	-
intronic	NFYC	chr1	41173019	41173019	A	G	128	Alu	A->G	+	-	-
intronic	NFYC	chr1	41173027	41173027	A	G	156	Alu	A->G	+	-	-
intronic	SCMH1	chr1	41622707	41622707	T	C	70	Alu	A->G	-	-	-
intronic	SCMH1	chr1	41631373	41631373	T	C	234	non-Alu	A->G	-	-	-
intronic	SCMH1	chr1	41700037	41700037	T	C	237	Alu	A->G	-	-	-
intronic	SCMH1	chr1	41700419	41700419	T	C	201	Alu	A->G	-	-	-
intronic	SCMH1	chr1	41700645	41700645	T	C	201	Alu	A->G	-	-	-
intronic	HIVEP3	chr1	42017018	42017018	G	T	232	non-Alu	C->A	-	-	-
intronic	HIVEP3	chr1	42369810	42369810	T	C	233	Alu	A->G	-	-	-
intronic	FOXJ3	chr1	42766372	42766372	T	C	237	Alu	A->G	-	-	-
intronic	FOXJ3	chr1	42767004	42767004	T	C	128	Alu	A->G	-	-	-
intronic	FOXJ3	chr1	42767031	42767031	T	C	155	Alu	A->G	-	-	-
intronic	FOXJ3	chr1	42767086	42767086	T	C	212	Alu	A->G	-	-	-
intronic	FOXJ3	chr1	42767100	42767100	T	C	235	Alu	A->G	-	-	-
intronic	FOXJ3	chr1	42767111	42767111	T	C	235	Alu	A->G	-	-	-
intronic	FOXJ3	chr1	42794476	42794476	T	C	237	Alu	A->G	-	-	-
intronic	PPCS	chr1	42923506	42923506	A	G	236	Alu	A->G	+	-	-
intronic	CCDC30	chr1	43034340	43034340	A	G	232	Alu	A->G	+	-	-
intronic	PPIH	chr1	43134626	43134626	A	G	212	Alu	A->G	+	-	-
intronic	PPIH	chr1	43134631	43134631	A	G	237	Alu	A->G	+	-	-
intronic	PPIH	chr1	43138735	43138735	A	G	215	Alu	A->G	+	-	-
intronic	PPIH	chr1	43142032	43142032	A	G	234	Alu	A->G	+	-	-
intronic	ERMAP	chr1	43287427	43287427	A	G	201	Alu	A->G	+	-	-
intronic	ERMAP	chr1	43292273	43292273	A	G	201	Alu	A->G	+	-	-
intronic	SZT2	chr1	43875962	43875962	A	G	114	Alu	A->G	+	-	-
intronic	SZT2	chr1	43875962	43875962	A	G	156	Alu	A->G	+	-	-
intronic	SZT2	chr1	43875968	43875968	A	G	237	Alu	A->G	+	-	-
intronic	SZT2	chr1	43876004	43876004	A	G	128	Alu	A->G	+	-	-
intronic	KDM4A	chr1	44141623	44141623	A	G	128	Alu	A->G	+	-	-
intronic	KDM4A	chr1	44141918	44141918	A	G	210	Alu	A->G	+	-	-
intronic	KDM4A	chr1	44142755	44142755	A	G	237	Alu	A->G	+	-	-
intronic	ST3GAL3	chr1	44221622	44221622	A	G	232	Alu	A->G	+	-	-
intronic	ST3GAL3	chr1	44308097	44308097	A	G	114	non-Alu	A->G	+	-	-
intronic	ERI3	chr1	44808653	44808653	T	C	114	Alu	A->G	-	-	-
intronic	RPS8	chr1	45242861	45242861	A	G	235	Alu	A->G	+	-	-
upstream	NONHSAG001284	chr1	45281778	45281778	A	G	201	Alu	.	.	-	-
upstream	NONHSAG001284	chr1	45281842	45281842	A	G	212	Alu	.	.	-	-
upstream	NONHSAG001284	chr1	45281842	45281842	A	G	236	Alu	.	.	-	-
upstream	NONHSAG001284	chr1	45281864	45281864	A	G	236	Alu	.	.	-	-
upstream	NONHSAG001284	chr1	45281881	45281881	A	G	201	Alu	.	.	-	-
downstream	NONHSAG001284	chr1	45283513	45283513	A	G	211	Alu	.	.	-	-
downstream	NONHSAG001284	chr1	45283679	45283679	A	G	156	Alu	.	.	-	-
downstream	PTCH2	chr1	45284809	45284809	A	G	201	Alu	.	.	-	-
intronic	EIF2B3	chr1	45331495	45331495	T	C	232	Alu	A->G	-	-	-
intronic	EIF2B3	chr1	45335381	45335381	T	C	128	Alu	A->G	-	-	-
intronic	EIF2B3	chr1	45336593	45336593	T	C	233	Alu	A->G	-	-	-
intronic	EIF2B3	chr1	45336593	45336593	T	C	237	Alu	A->G	-	-	-
intronic	EIF2B3	chr1	45338320	45338320	T	C	211	Alu	A->G	-	-	-
intronic	EIF2B3	chr1	45339594	45339594	T	C	201	Alu	A->G	-	-	-
intronic	EIF2B3	chr1	45339594	45339594	T	C	232	Alu	A->G	-	-	-
intronic	EIF2B3	chr1	45339595	45339595	T	C	232	Alu	A->G	-	-	-
intronic	EIF2B3	chr1	45339611	45339611	T	C	155	Alu	A->G	-	-	-
intronic	EIF2B3	chr1	45380032	45380032	T	C	232	Alu	A->G	-	-	-
intronic	ZSWIM5	chr1	45586429	45586429	T	C	128	Alu	A->G	-	-	-
intronic	ZSWIM5	chr1	45586904	45586904	T	C	128	Alu	A->G	-	-	-
intronic	ZSWIM5	chr1	45612249	45612249	T	C	237	Alu	A->G	-	-	-
intronic	ZSWIM5	chr1	45656751	45656751	T	C	128	Alu	A->G	-	-	-
intronic	MUTYH	chr1	45803326	45803326	T	C	155	Alu	A->G	-	-	-
intronic	NASP	chr1	46075601	46075601	A	G	109	Alu	A->G	+	-	-
intronic	NASP	chr1	46075604	46075604	A	G	109	Alu	A->G	+	-	-
intronic	NASP	chr1	46077219	46077219	A	G	206	Alu	A->G	+	-	-
intronic	NASP	chr1	46077345	46077345	A	G	215	Alu	A->G	+	-	-
intronic	NASP	chr1	46077406	46077406	A	G	137	Alu	A->G	+	-	-
downstream	GPBP1L1	chr1	46092539	46092539	T	C	211	Alu	.	.	-	-
intronic	GPBP1L1	chr1	46113793	46113793	T	C	155	Alu	A->G	-	-	-
intronic	GPBP1L1	chr1	46113839	46113839	T	C	114	Alu	A->G	-	-	-
intronic	GPBP1L1	chr1	46118988	46118988	T	C	236	Alu	A->G	-	-	-
intronic	GPBP1L1	chr1	46119278	46119278	T	C	201	Alu	A->G	-	-	-
intronic	GPBP1L1	chr1	46122449	46122449	T	C	211	Alu	A->G	-	-	-
intronic	GPBP1L1	chr1	46122453	46122453	T	C	201	Alu	A->G	-	-	-
intronic	GPBP1L1	chr1	46123017	46123017	T	C	236	Alu	A->G	-	-	-
intronic	GPBP1L1	chr1	46123126	46123126	T	C	235	Alu	A->G	-	-	-
intronic	GPBP1L1	chr1	46137150	46137150	T	C	155	Alu	A->G	-	-	-
intronic	GPBP1L1	chr1	46137158	46137158	T	C	237	Alu	A->G	-	-	-
intronic	GPBP1L1	chr1	46148963	46148963	T	C	70	Alu	A->G	-	-	-
intronic	IPP	chr1	46160600	46160600	T	C	211	Alu	A->G	-	-	-
intronic	IPP	chr1	46160700	46160700	T	C	75	Alu	A->G	-	-	-
intronic	IPP	chr1	46160961	46160961	T	C	201	Alu	A->G	-	-	-
intronic	IPP	chr1	46161036	46161036	T	C	234	Alu	A->G	-	-	-
intronic	IPP	chr1	46163437	46163437	T	C	235	Alu	A->G	-	-	-
intronic	IPP	chr1	46163591	46163591	T	C	215	Alu	A->G	-	-	-
UTR3	IPP	chr1	46164555	46164555	T	C	155	Alu	A->G	-	-	-
intronic	PIK3R3	chr1	46575293	46575293	T	C	212	Alu	A->G	-	-	-
intronic	PIK3R3	chr1	46575369	46575369	T	C	237	Alu	A->G	-	-	-
intronic	PIK3R3	chr1	46575380	46575380	T	C	212	Alu	A->G	-	-	-
intronic	PIK3R3	chr1	46575869	46575869	T	C	201	Alu	A->G	-	-	-
intronic	PIK3R3	chr1	46576066	46576066	T	C	233	Alu	A->G	-	-	-
intronic	PIK3R3	chr1	46580355	46580355	T	C	156	Alu	A->G	-	-	-
intronic	PIK3R3	chr1	46580373	46580373	T	C	128	Alu	A->G	-	-	-
intronic	PIK3R3	chr1	46580510	46580510	T	C	232	Alu	A->G	-	-	-
intronic	PIK3R3	chr1	46584304	46584304	T	C	232	Alu	A->G	-	-	-
intronic	PIK3R3	chr1	46585578	46585578	T	C	237	Alu	A->G	-	-	-
intronic	PIK3R3	chr1	46585588	46585588	T	C	215	Alu	A->G	-	-	-
intronic	PIK3R3	chr1	46586162	46586162	T	C	232	Alu	A->G	-	-	-
intronic	LURAP1,POMGNT1	chr1	46679798	46679798	A	G	155	Alu	A->G	+	-	-
intronic	LRRC41	chr1	46756417	46756417	T	C	70	Alu	A->G	-	-	-
intronic	LRRC41	chr1	46756734	46756734	T	C	211	Alu	A->G	-	-	-
intronic	LRRC41	chr1	46756875	46756875	T	C	210	Alu	A->G	-	-	-
intronic	LRRC41	chr1	46759085	46759085	T	C	215	Alu	A->G	-	-	-
intronic	LRRC41	chr1	46759849	46759849	T	C	109	Alu	A->G	-	-	-
intronic	LRRC41	chr1	46760440	46760440	T	C	237	Alu	A->G	-	-	-
intronic	LRRC41	chr1	46760544	46760544	T	C	114	Alu	A->G	-	-	-
intronic	UQCRH	chr1	46770841	46770841	A	G	155	Alu	A->G	+	-	-
intronic	UQCRH	chr1	46770874	46770874	A	G	201	Alu	A->G	+	-	-
intronic	UQCRH	chr1	46771225	46771225	A	G	201	Alu	A->G	+	-	-
intronic	NSUN4	chr1	46813812	46813812	A	G	235	Alu	A->G	+	-	-
intronic	NSUN4	chr1	46813826	46813826	A	G	109	Alu	A->G	+	-	-
intronic	NSUN4	chr1	46825155	46825155	A	G	211	Alu	A->G	+	-	-
intronic	NSUN4	chr1	46825997	46825997	A	G	70	Alu	A->G	+	-	-
UTR3	NSUN4	chr1	46829698	46829698	A	G	114	Alu	A->G	+	-	-
downstream	NSUN4	chr1	46831105	46831105	A	G	215	Alu	.	.	-	-
downstream	NSUN4	chr1	46831649	46831649	A	G	156	Alu	.	.	-	-
intergenic	NONHSAG001338(dist=3595),FAAH(dist=19717)	chr1	46840222	46840222	A	G	70	Alu	.	.	-	-
ncRNA_intronic	MKNK1-AS1	chr1	47030393	47030393	T	C	237	Alu	T->C	+	-	-
intronic	MKNK1	chr1	47050190	47050190	C	T	237	non-Alu	G->A	-	-	-
downstream	NONHSAG001348	chr1	47071429	47071429	T	C	70	Alu	.	.	-	-
intronic	EFCAB14	chr1	47171603	47171603	T	C	201	Alu	A->G	-	-	-
ncRNA_intronic	CYP4Z2P	chr1	47337271	47337271	A	G	215	Alu	T->C	-	-	-
intronic	CMPK1	chr1	47816389	47816389	A	G	237	Alu	A->G	+	-	-
intronic	CMPK1	chr1	47816459	47816459	A	G	201	Alu	A->G	+	-	-
intronic	CMPK1	chr1	47816512	47816512	A	G	155	Alu	A->G	+	-	-
intronic	CMPK1	chr1	47816512	47816512	A	G	201	Alu	A->G	+	-	-
intronic	CMPK1	chr1	47816512	47816512	A	G	237	Alu	A->G	+	-	-
intergenic	NONHSAG001406(dist=11163),SPATA6(dist=19451)	chr1	48741593	48741593	T	C	128	non-Alu	.	.	-	-
intronic	SPATA6	chr1	48889397	48889397	T	C	232	Alu	A->G	-	-	-
intronic	FAF1	chr1	50924768	50924768	T	C	156	Alu	A->G	-	-	-
intronic	FAF1	chr1	51060927	51060927	T	C	237	Alu	A->G	-	-	-
intronic	FAF1	chr1	51068429	51068429	T	C	201	Alu	A->G	-	-	-
intronic	FAF1	chr1	51087210	51087210	T	C	128	Alu	A->G	-	-	-
intronic	FAF1	chr1	51087299	51087299	T	C	114	Alu	A->G	-	-	-
intronic	FAF1	chr1	51095113	51095113	T	C	211	Alu	A->G	-	-	-
intronic	FAF1	chr1	51104254	51104254	T	C	70	Alu	A->G	-	-	-
intronic	FAF1	chr1	51104311	51104311	T	C	237	Alu	A->G	-	-	-
intronic	FAF1	chr1	51104321	51104321	T	C	201	Alu	A->G	-	-	-
intronic	FAF1	chr1	51104371	51104371	T	C	201	Alu	A->G	-	-	-
intronic	FAF1	chr1	51106685	51106685	T	C	156	Alu	A->G	-	-	-
intronic	FAF1	chr1	51107624	51107624	T	C	233	Alu	A->G	-	-	-
intronic	FAF1	chr1	51107763	51107763	T	C	234	Alu	A->G	-	-	-
intronic	FAF1	chr1	51107829	51107829	T	C	230	Alu	A->G	-	-	-
intronic	FAF1	chr1	51108721	51108721	T	C	201	Alu	A->G	-	-	-
intronic	FAF1	chr1	51108721	51108721	T	C	211	Alu	A->G	-	-	-
intronic	FAF1	chr1	51109529	51109529	T	C	237	Alu	A->G	-	-	-
intronic	FAF1	chr1	51115606	51115606	T	C	233	Alu	A->G	-	-	-
intronic	FAF1	chr1	51147720	51147720	T	C	237	Alu	A->G	-	-	-
intronic	FAF1	chr1	51156221	51156221	T	C	237	Alu	A->G	-	-	-
intronic	FAF1	chr1	51216388	51216388	T	C	155	Alu	A->G	-	-	-
intronic	FAF1	chr1	51216433	51216433	T	C	156	Alu	A->G	-	-	-
intronic	FAF1	chr1	51216433	51216433	T	C	237	Alu	A->G	-	-	-
intronic	FAF1	chr1	51282066	51282066	T	C	155	Alu	A->G	-	-	-
intronic	FAF1	chr1	51420461	51420461	T	C	156	Alu	A->G	-	-	-
intronic	FAF1	chr1	51423254	51423254	T	C	201	Alu	A->G	-	-	-
intronic	FAF1	chr1	51423254	51423254	T	C	232	Alu	A->G	-	-	-
intronic	FAF1	chr1	51423262	51423262	T	C	201	Alu	A->G	-	-	-
intronic	RNF11	chr1	51719097	51719097	A	G	137	Alu	A->G	+	-	-
intergenic	RNF11(dist=6009),TTC39A(dist=7802)	chr1	51745128	51745128	T	C	234	Alu	.	.	-	-
intergenic	RNF11(dist=7233),TTC39A(dist=6578)	chr1	51746352	51746352	T	C	128	Alu	.	.	-	-
intronic	EPS15	chr1	51824603	51824603	T	C	155	Alu	A->G	-	-	-
intronic	EPS15	chr1	51824648	51824648	T	C	156	Alu	A->G	-	-	-
intronic	EPS15	chr1	51840907	51840907	T	C	155	Alu	A->G	-	-	-
intronic	EPS15	chr1	51844078	51844078	T	C	211	Alu	A->G	-	-	-
intronic	EPS15	chr1	51844111	51844111	T	C	156	Alu	A->G	-	-	-
intronic	EPS15	chr1	51850058	51850058	T	C	137	Alu	A->G	-	-	-
intronic	EPS15	chr1	51917646	51917646	T	C	114	Alu	A->G	-	-	-
intronic	EPS15	chr1	51917993	51917993	T	C	232	Alu	A->G	-	-	-
intronic	EPS15	chr1	51918093	51918093	T	C	128	Alu	A->G	-	-	-
intronic	EPS15	chr1	51959483	51959483	T	C	237	Alu	A->G	-	-	-
intronic	EPS15	chr1	51978706	51978706	T	C	237	Alu	A->G	-	-	-
intronic	EPS15	chr1	51978759	51978759	T	C	201	Alu	A->G	-	-	-
intronic	OSBPL9	chr1	52232805	52232805	C	T	237	Alu	C->T	+	-	-
intronic	NRD1	chr1	52263512	52263512	A	G	75	Alu	T->C	-	-	-
intronic	BTF3L4	chr1	52535742	52535742	A	G	128	Alu	A->G	+	-	-
intronic	BTF3L4	chr1	52541828	52541828	A	G	201	Alu	A->G	+	-	-
intronic	BTF3L4	chr1	52542142	52542142	A	G	212	Alu	A->G	+	-	-
intergenic	BTF3L4(dist=2010),ZFYVE9(dist=49368)	chr1	52558398	52558398	A	G	137	Alu	.	.	-	-
intronic	ZFYVE9	chr1	52789865	52789865	A	G	201	Alu	A->G	+	-	-
intergenic	ZFYVE9(dist=1551),CC2D1B(dist=2356)	chr1	52813909	52813909	T	C	237	Alu	.	.	-	-
intergenic	ZFYVE9(dist=1552),CC2D1B(dist=2355)	chr1	52813910	52813910	T	C	237	Alu	.	.	-	-
downstream	CC2D1B	chr1	52815730	52815730	A	G	70	Alu	.	.	-	-
UTR3	CC2D1B	chr1	52816616	52816616	A	G	234	Alu	T->C	-	-	-
UTR3	CC2D1B	chr1	52817303	52817303	A	G	137	Alu	T->C	-	-	-
intronic	ZCCHC11	chr1	52906045	52906045	T	C	211	Alu	A->G	-	-	-
intronic	ZCCHC11	chr1	52907052	52907052	T	C	156	Alu	A->G	-	-	-
intronic	ZCCHC11	chr1	52907062	52907062	T	C	237	Alu	A->G	-	-	-
intronic	ZCCHC11	chr1	52964121	52964121	T	C	128	Alu	A->G	-	-	-
intronic	ZCCHC11	chr1	52971670	52971670	T	C	114	Alu	A->G	-	-	-
intronic	ZCCHC11	chr1	52980651	52980651	T	C	211	Alu	A->G	-	-	-
intronic	ZCCHC11	chr1	52980663	52980663	T	C	211	Alu	A->G	-	-	-
intronic	ZYG11B	chr1	53270103	53270103	A	G	75	Alu	A->G	+	-	-
intronic	ZYG11B	chr1	53286226	53286226	A	G	70	Alu	A->G	+	-	-
UTR3	ZYG11B	chr1	53289547	53289547	A	G	23	Alu	A->G	+	-	-
UTR3	ZYG11B	chr1	53289686	53289686	A	G	23	Alu	A->G	+	-	-
UTR3	ZYG11B	chr1	53290190	53290190	A	G	233	Alu	A->G	+	-	-
UTR3	ZYG11B	chr1	53290190	53290190	A	G	236	Alu	A->G	+	-	-
UTR3	ZYG11B	chr1	53291408	53291408	A	G	210	Alu	A->G	+	-	-
intronic	ECHDC2	chr1	53377958	53377958	T	C	231	Alu	A->G	-	-	-
intronic	ECHDC2	chr1	53377985	53377985	T	C	215	Alu	A->G	-	-	-
intronic	ECHDC2	chr1	53378122	53378122	T	C	231	Alu	A->G	-	-	-
intronic	ECHDC2	chr1	53378122	53378122	T	C	236	Alu	A->G	-	-	-
intronic	ECHDC2	chr1	53382732	53382732	T	C	232	Alu	A->G	-	-	-
intronic	ECHDC2	chr1	53382732	53382732	T	C	236	Alu	A->G	-	-	-
intronic	ECHDC2	chr1	53382771	53382771	T	C	231	Alu	A->G	-	-	-
intronic	ECHDC2	chr1	53382811	53382811	T	C	230	Alu	A->G	-	-	-
intronic	PODN	chr1	53533363	53533363	A	G	156	Alu	A->G	+	-	-
intronic	PODN	chr1	53533363	53533363	A	G	201	Alu	A->G	+	-	-
intronic	PODN	chr1	53533527	53533527	A	G	156	Alu	A->G	+	-	-
intronic	PODN	chr1	53533527	53533527	A	G	237	Alu	A->G	+	-	-
downstream	HSPB11	chr1	54386405	54386405	T	C	201	Alu	.	.	-	-
downstream	HSPB11	chr1	54386423	54386423	T	C	201	Alu	.	.	-	-
intronic	HSPB11	chr1	54387747	54387747	T	C	235	Alu	A->G	-	-	-
downstream	NONHSAG001530	chr1	54496212	54496212	T	C	201	Alu	.	.	-	-
intronic	TMEM59	chr1	54498729	54498729	T	C	201	Alu	A->G	-	-	-
intronic	TMEM59	chr1	54498741	54498741	T	C	201	Alu	A->G	-	-	-
intronic	TMEM59	chr1	54498833	54498833	T	C	201	Alu	A->G	-	-	-
intronic	TMEM59	chr1	54498880	54498880	T	C	201	Alu	A->G	-	-	-
intronic	TMEM59	chr1	54498884	54498884	T	C	114	Alu	A->G	-	-	-
intronic	TMEM59	chr1	54516801	54516801	T	C	109	Alu	A->G	-	-	-
UTR3	TCEANC2	chr1	54565218	54565218	A	G	233	Alu	A->G	+	-	-
UTR3	TCEANC2	chr1	54565218	54565218	A	G	237	Alu	A->G	+	-	-
intergenic	NONHSAG001534(dist=5467),CDCP2(dist=33304)	chr1	54571364	54571364	A	G	109	Alu	.	.	-	-
intergenic	NONHSAG001534(dist=5483),CDCP2(dist=33288)	chr1	54571380	54571380	A	G	233	Alu	.	.	-	-
intronic	SSBP3	chr1	54700565	54700565	T	C	201	Alu	A->G	-	-	-
intronic	SSBP3	chr1	54700573	54700573	T	C	201	Alu	A->G	-	-	-
intronic	SSBP3	chr1	54720630	54720630	T	C	156	Alu	A->G	-	-	-
intergenic	ACOT11(dist=3694),MROH7(dist=3302)	chr1	55104111	55104111	A	G	210	Alu	.	.	-	-
intergenic	ACOT11(dist=3713),MROH7(dist=3283)	chr1	55104130	55104130	A	G	236	Alu	.	.	-	-
intergenic	ACOT11(dist=4346),MROH7(dist=2650)	chr1	55104763	55104763	A	G	237	Alu	.	.	-	-
intergenic	ACOT11(dist=4556),MROH7(dist=2440)	chr1	55104973	55104973	A	G	128	Alu	.	.	-	-
intergenic	ACOT11(dist=4585),MROH7(dist=2411)	chr1	55105002	55105002	A	G	156	Alu	.	.	-	-
intergenic	ACOT11(dist=4588),MROH7(dist=2408)	chr1	55105005	55105005	A	G	212	Alu	.	.	-	-
intergenic	ACOT11(dist=4588),MROH7(dist=2408)	chr1	55105005	55105005	A	G	237	Alu	.	.	-	-
ncRNA_intronic	MROH7-TTC4	chr1	55113098	55113098	A	G	156	Alu	A->G	+	-	-
ncRNA_intronic	MROH7-TTC4	chr1	55113098	55113098	A	G	201	Alu	A->G	+	-	-
ncRNA_intronic	MROH7-TTC4	chr1	55193275	55193275	A	G	155	Alu	A->G	+	-	-
ncRNA_intronic	MROH7-TTC4	chr1	55193275	55193275	A	G	231	Alu	A->G	+	-	-
downstream	C1orf177	chr1	55308703	55308703	T	C	212	non-Alu	.	.	-	-
intronic	PPAP2B	chr1	57022530	57022530	T	C	215	Alu	A->G	-	-	-
intronic	NFIA	chr1	61566839	61566839	A	G	156	Alu	A->G	+	-	-
intronic	NFIA	chr1	61566839	61566839	A	G	201	Alu	A->G	+	-	-
intronic	NFIA	chr1	61566956	61566956	A	G	230	Alu	A->G	+	-	-
intronic	NFIA	chr1	61566973	61566973	A	G	114	Alu	A->G	+	-	-
intronic	NFIA	chr1	61566973	61566973	A	G	137	Alu	A->G	+	-	-
intronic	NFIA	chr1	61566973	61566973	A	G	230	Alu	A->G	+	-	-
intronic	NFIA	chr1	61566988	61566988	A	G	156	Alu	A->G	+	-	-
intronic	NFIA	chr1	61566988	61566988	A	G	201	Alu	A->G	+	-	-
intronic	NFIA	chr1	61566988	61566988	A	G	232	Alu	A->G	+	-	-
intronic	NFIA	chr1	61567012	61567012	A	G	70	Alu	A->G	+	-	-
intronic	NFIA	chr1	61593025	61593025	A	G	212	Alu	A->G	+	-	-
intronic	NFIA	chr1	61658176	61658176	A	G	137	Alu	A->G	+	-	-
intronic	NFIA	chr1	61658176	61658176	A	G	201	Alu	A->G	+	-	-
intronic	NFIA	chr1	61658176	61658176	A	G	75	Alu	A->G	+	-	-
intronic	NFIA	chr1	61658186	61658186	A	G	114	Alu	A->G	+	-	-
intronic	NFIA	chr1	61663542	61663542	A	G	156	Alu	A->G	+	-	-
intronic	NFIA	chr1	61663542	61663542	A	G	237	Alu	A->G	+	-	-
intronic	TM2D1	chr1	62162538	62162538	T	C	211	Alu	A->G	-	-	-
intronic	TM2D1	chr1	62163156	62163156	T	C	155	Alu	A->G	-	-	-
intronic	TM2D1	chr1	62180033	62180033	T	C	237	Alu	A->G	-	-	-
intronic	INADL	chr1	62209779	62209779	A	G	237	Alu	A->G	+	-	-
intronic	INADL	chr1	62254930	62254930	A	G	155	Alu	A->G	+	-	-
intronic	INADL	chr1	62303199	62303199	A	G	155	Alu	A->G	+	-	-
intronic	INADL	chr1	62402344	62402344	A	G	235	Alu	A->G	+	-	-
intronic	INADL	chr1	62402361	62402361	A	G	201	Alu	A->G	+	-	-
intronic	INADL	chr1	62429893	62429893	A	G	237	Alu	A->G	+	-	-
intronic	INADL	chr1	62432182	62432182	A	G	155	Alu	A->G	+	-	-
intronic	INADL	chr1	62483171	62483171	A	G	237	Alu	A->G	+	-	-
intronic	INADL	chr1	62590752	62590752	A	G	211	Alu	A->G	+	-	-
intronic	INADL	chr1	62590829	62590829	A	G	212	Alu	A->G	+	-	-
intronic	INADL	chr1	62595745	62595745	A	G	155	Alu	A->G	+	-	-
intronic	INADL	chr1	62595778	62595778	A	G	232	Alu	A->G	+	-	-
intronic	INADL	chr1	62597177	62597177	A	G	201	Alu	A->G	+	-	-
intronic	INADL	chr1	62612223	62612223	A	G	201	Alu	A->G	+	-	-
intronic	INADL	chr1	62620092	62620092	A	G	233	Alu	A->G	+	-	-
intronic	INADL	chr1	62623239	62623239	A	G	232	Alu	A->G	+	-	-
intronic	INADL	chr1	62624096	62624096	A	G	236	Alu	A->G	+	-	-
intronic	ATG4C	chr1	63259127	63259127	A	G	232	Alu	A->G	+	-	-
intronic	ATG4C	chr1	63259198	63259198	A	G	237	Alu	A->G	+	-	-
intronic	ALG6	chr1	63886307	63886307	A	G	128	Alu	A->G	+	-	-
intronic	CACHD1	chr1	65100333	65100333	A	G	237	Alu	A->G	+	-	-
intronic	CACHD1	chr1	65151400	65151400	A	G	128	Alu	A->G	+	-	-
intronic	JAK1	chr1	65406096	65406096	T	C	231	Alu	A->G	-	-	-
intergenic	LINC01359(dist=3960),NONHSAG001723(dist=45056)	chr1	65472119	65472119	T	C	236	Alu	.	.	-	-
intergenic	LINC01359(dist=3971),NONHSAG001723(dist=45045)	chr1	65472130	65472130	T	C	75	Alu	.	.	-	-
intergenic	LINC01359(dist=5262),NONHSAG001723(dist=43754)	chr1	65473421	65473421	T	C	137	Alu	.	.	-	-
intergenic	LINC01359(dist=5372),NONHSAG001723(dist=43644)	chr1	65473531	65473531	T	C	128	Alu	.	.	-	-
intergenic	LINC01359(dist=5394),NONHSAG001723(dist=43622)	chr1	65473553	65473553	T	C	137	Alu	.	.	-	-
intergenic	LINC01359(dist=24663),NONHSAG001723(dist=24353)	chr1	65492822	65492822	T	C	128	Alu	.	.	-	-
intergenic	LINC01359(dist=35343),NONHSAG001723(dist=13673)	chr1	65503502	65503502	T	C	75	Alu	.	.	-	-
intergenic	LINC01359(dist=35354),NONHSAG001723(dist=13662)	chr1	65503513	65503513	T	C	155	Alu	.	.	-	-
intergenic	LINC01359(dist=35354),NONHSAG001723(dist=13662)	chr1	65503513	65503513	T	C	211	Alu	.	.	-	-
intergenic	LINC01359(dist=35834),NONHSAG001723(dist=13182)	chr1	65503993	65503993	T	C	237	Alu	.	.	-	-
intergenic	LINC01359(dist=36404),NONHSAG001723(dist=12612)	chr1	65504563	65504563	T	C	70	Alu	.	.	-	-
intergenic	LINC01359(dist=36567),NONHSAG001723(dist=12449)	chr1	65504726	65504726	T	C	155	Alu	.	.	-	-
intergenic	LINC01359(dist=41383),NONHSAG001723(dist=7633)	chr1	65509542	65509542	T	C	201	Alu	.	.	-	-
ncRNA_intronic	NONHSAG001723	chr1	65518445	65518445	T	C	215	Alu	T->C	+	-	-
intronic	WDR78	chr1	67349198	67349198	T	C	201	Alu	A->G	-	-	-
intronic	MIER1	chr1	67402042	67402042	A	G	237	Alu	A->G	+	-	-
intronic	MIER1	chr1	67402467	67402467	A	G	211	Alu	A->G	+	-	-
intronic	MIER1	chr1	67402472	67402472	A	G	114	Alu	A->G	+	-	-
intronic	MIER1	chr1	67402507	67402507	A	G	109	Alu	A->G	+	-	-
intronic	MIER1	chr1	67402561	67402561	A	G	155	Alu	A->G	+	-	-
intronic	MIER1	chr1	67403060	67403060	A	G	211	Alu	A->G	+	-	-
intronic	MIER1	chr1	67441103	67441103	A	G	210	Alu	A->G	+	-	-
UTR3	SERBP1	chr1	67874696	67874696	T	C	75	Alu	A->G	-	-	-
UTR3	SERBP1	chr1	67874825	67874825	T	C	201	Alu	A->G	-	-	-
UTR3	SERBP1	chr1	67874849	67874849	T	C	156	Alu	A->G	-	-	-
UTR3	SERBP1	chr1	67874849	67874849	T	C	212	Alu	A->G	-	-	-
UTR3	SERBP1	chr1	67874854	67874854	T	C	128	Alu	A->G	-	-	-
intronic	SERBP1	chr1	67879520	67879520	T	C	201	Alu	A->G	-	-	-
intronic	SERBP1	chr1	67879686	67879686	T	C	137	Alu	A->G	-	-	-
intronic	SERBP1	chr1	67882808	67882808	T	C	210	Alu	A->G	-	-	-
intronic	SERBP1	chr1	67883205	67883205	C	T	210	Alu	G->A	-	-	-
UTR3	GNG12	chr1	68168028	68168028	A	T	212	non-Alu	T->A	-	-	-
UTR3	GNG12	chr1	68170023	68170023	C	T	235	non-Alu	G->A	-	-	-
intronic	GNG12	chr1	68203744	68203744	T	C	211	Alu	A->G	-	-	-
intronic	GNG12	chr1	68203744	68203744	T	C	212	Alu	A->G	-	-	-
intronic	GNG12	chr1	68203880	68203880	T	C	155	Alu	A->G	-	-	-
intronic	GNG12	chr1	68203886	68203886	T	C	201	Alu	A->G	-	-	-
ncRNA_intronic	GNG12-AS1	chr1	68596476	68596476	T	C	155	Alu	T->C	+	-	-
ncRNA_intronic	GNG12-AS1	chr1	68596476	68596476	T	C	231	Alu	T->C	+	-	-
ncRNA_intronic	GNG12-AS1	chr1	68596476	68596476	T	C	234	Alu	T->C	+	-	-
ncRNA_intronic	GNG12-AS1	chr1	68596490	68596490	T	C	201	Alu	T->C	+	-	-
intronic	LRRC40	chr1	70629042	70629042	T	C	201	Alu	A->G	-	-	-
intronic	ANKRD13C	chr1	70738041	70738041	T	C	156	Alu	A->G	-	-	-
intronic	ANKRD13C	chr1	70745379	70745379	T	C	237	Alu	A->G	-	-	-
intronic	ANKRD13C	chr1	70747538	70747538	T	C	211	Alu	A->G	-	-	-
intronic	ANKRD13C	chr1	70751150	70751150	T	C	236	Alu	A->G	-	-	-
intronic	ANKRD13C	chr1	70751422	70751422	T	C	155	Alu	A->G	-	-	-
intronic	ANKRD13C	chr1	70784548	70784548	T	C	201	Alu	A->G	-	-	-
intronic	ANKRD13C	chr1	70784592	70784592	T	C	232	Alu	A->G	-	-	-
intronic	ANKRD13C	chr1	70789682	70789682	T	C	128	Alu	A->G	-	-	-
intronic	NEGR1	chr1	72554653	72554653	T	C	237	Alu	A->G	-	-	-
intronic	NEGR1	chr1	72627506	72627506	T	C	237	Alu	A->G	-	-	-
intronic	NEGR1	chr1	72638947	72638947	T	C	70	Alu	A->G	-	-	-
intronic	ACADM	chr1	76196843	76196843	A	G	201	Alu	A->G	+	-	-
intronic	ACADM	chr1	76196857	76196857	A	G	137	Alu	A->G	+	-	-
intronic	ACADM	chr1	76226048	76226048	A	G	70	Alu	A->G	+	-	-
intronic	ST6GALNAC3	chr1	76580418	76580418	A	G	128	Alu	A->G	+	-	-
intronic	ST6GALNAC5	chr1	77441516	77441516	A	G	232	Alu	A->G	+	-	-
intronic	ST6GALNAC5	chr1	77441660	77441660	A	G	212	Alu	A->G	+	-	-
intronic	ZZZ3	chr1	78057006	78057006	C	T	128	Alu	G->A	-	-	-
intronic	ZZZ3	chr1	78124299	78124299	T	C	70	Alu	A->G	-	-	-
intronic	ZZZ3	chr1	78124304	78124304	T	C	70	Alu	A->G	-	-	-
intronic	ZZZ3	chr1	78124308	78124308	T	C	128	Alu	A->G	-	-	-
intronic	ZZZ3	chr1	78133281	78133281	C	T	201	non-Alu	G->A	-	-	-
intronic	USP33	chr1	78163877	78163877	T	C	211	Alu	A->G	-	-	-
intronic	USP33	chr1	78163887	78163887	T	C	75	Alu	A->G	-	-	-
intronic	USP33	chr1	78163963	78163963	T	C	155	Alu	A->G	-	-	-
intronic	USP33	chr1	78164030	78164030	T	C	114	Alu	A->G	-	-	-
intronic	USP33	chr1	78164031	78164031	T	C	137	Alu	A->G	-	-	-
intronic	USP33	chr1	78164390	78164390	T	C	128	Alu	A->G	-	-	-
intronic	USP33	chr1	78164452	78164452	T	C	201	Alu	A->G	-	-	-
intronic	USP33	chr1	78165944	78165944	T	C	70	Alu	A->G	-	-	-
intronic	USP33	chr1	78166621	78166621	T	C	211	Alu	A->G	-	-	-
intronic	USP33	chr1	78174630	78174630	T	C	201	Alu	A->G	-	-	-
intronic	USP33	chr1	78182822	78182822	T	C	75	Alu	A->G	-	-	-
intronic	NEXN	chr1	78384171	78384171	A	G	233	Alu	A->G	+	-	-
intronic	NEXN	chr1	78386231	78386231	A	G	114	Alu	A->G	+	-	-
intronic	NEXN	chr1	78386278	78386278	G	A	70	Alu	G->A	+	-	-
intergenic	NONHSAG001879(dist=3758),DNAJB4(dist=10812)	chr1	78459824	78459824	A	G	237	Alu	.	.	-	-
intergenic	DNAJB4(dist=7091),GIPC2(dist=21503)	chr1	78490086	78490086	A	G	206	Alu	.	.	-	-
intergenic	DNAJB4(dist=7092),GIPC2(dist=21502)	chr1	78490087	78490087	A	G	215	Alu	.	.	-	-
intergenic	DNAJB4(dist=7554),GIPC2(dist=21040)	chr1	78490549	78490549	A	G	206	Alu	.	.	-	-
ncRNA_intronic	MGC27382,NONHSAG001881	chr1	78728926	78728926	A	G	128	non-Alu	A->G	+	-	-
intronic	LPHN2	chr1	82327525	82327525	A	G	212	Alu	A->G	+	-	-
intronic	PRKACB	chr1	84573831	84573831	A	G	212	non-Alu	A->G	+	-	-
intronic	PRKACB	chr1	84573831	84573831	A	G	237	non-Alu	A->G	+	-	-
intronic	MCOLN2	chr1	85449072	85449072	T	C	70	Alu	A->G	-	-	-
intronic	MCOLN2	chr1	85449092	85449092	T	C	70	Alu	A->G	-	-	-
intronic	MCOLN3	chr1	85488991	85488991	T	C	211	Alu	A->G	-	-	-
intronic	MCOLN3	chr1	85488991	85488991	T	C	215	Alu	A->G	-	-	-
intronic	MCOLN3	chr1	85488991	85488991	T	C	231	Alu	A->G	-	-	-
intronic	MCOLN3	chr1	85488991	85488991	T	C	70	Alu	A->G	-	-	-
intronic	SYDE2	chr1	85646902	85646902	T	C	156	Alu	A->G	-	-	-
intronic	SYDE2	chr1	85647037	85647037	T	C	128	Alu	A->G	-	-	-
intronic	SYDE2	chr1	85647113	85647113	T	C	114	Alu	A->G	-	-	-
intronic	C1orf52	chr1	85720346	85720346	T	C	114	Alu	A->G	-	-	-
UTR3	ZNHIT6	chr1	86117192	86117192	T	C	230	Alu	A->G	-	-	-
intronic	ODF2L	chr1	86828229	86828229	T	C	211	Alu	A->G	-	-	-
intronic	2016-09-15	chr1	87335596	87335596	T	C	232	Alu	A->G	-	-	-
intronic	2016-09-15	chr1	87338148	87338148	T	C	128	Alu	A->G	-	-	-
intronic	2016-09-15	chr1	87338148	87338148	T	C	201	Alu	A->G	-	-	-
intronic	2016-09-15	chr1	87356829	87356829	T	C	211	Alu	A->G	-	-	-
intronic	HS2ST1	chr1	87409246	87409246	A	G	128	Alu	A->G	+	-	-
intronic	PKN2	chr1	89188359	89188359	A	G	233	Alu	A->G	+	-	-
intronic	PKN2	chr1	89229197	89229197	A	G	128	Alu	A->G	+	-	-
intronic	GTF2B	chr1	89338997	89338997	T	C	215	Alu	A->G	-	-	-
intronic	CCBL2,RBMXL1	chr1	89450035	89450035	T	C	237	Alu	A->G	-	-	-
UTR3	GBP4	chr1	89649327	89649327	T	C	215	Alu	A->G	-	-	-
UTR3	GBP4	chr1	89649369	89649369	T	C	215	Alu	A->G	-	-	-
UTR3	GBP4	chr1	89649487	89649487	T	C	206	Alu	A->G	-	-	-
intronic	LRRC8C	chr1	90108715	90108715	A	G	212	Alu	A->G	+	-	-
intronic	LRRC8C	chr1	90108902	90108902	A	G	201	Alu	A->G	+	-	-
ncRNA_intronic	NONHSAG002031	chr1	90230351	90230351	A	G	201	Alu	A->G	+	-	-
ncRNA_intronic	NONHSAG002031	chr1	90230358	90230358	A	G	128	Alu	A->G	+	-	-
intronic	LRRC8D	chr1	90322688	90322688	A	G	212	Alu	A->G	+	-	-
intronic	LRRC8D	chr1	90322693	90322693	A	G	212	Alu	A->G	+	-	-
intronic	ZNF644	chr1	91478771	91478771	T	C	211	Alu	A->G	-	-	-
intronic	TGFBR3	chr1	92239968	92239968	T	C	70	Alu	A->G	-	-	-
intronic	TGFBR3	chr1	92339139	92339139	T	C	237	Alu	A->G	-	-	-
intronic	BTBD8	chr1	92605426	92605426	A	G	137	Alu	A->G	+	-	-
intronic	GLMN	chr1	92725354	92725354	T	C	232	Alu	A->G	-	-	-
intronic	GLMN	chr1	92739090	92739090	T	C	232	Alu	A->G	-	-	-
intronic	GLMN	chr1	92739131	92739131	T	C	237	Alu	A->G	-	-	-
intronic	GLMN	chr1	92739147	92739147	T	C	128	Alu	A->G	-	-	-
intronic	GLMN	chr1	92739229	92739229	T	C	137	Alu	A->G	-	-	-
intronic	GLMN	chr1	92739232	92739232	T	C	235	Alu	A->G	-	-	-
intronic	GLMN	chr1	92739250	92739250	T	C	155	Alu	A->G	-	-	-
intronic	GLMN	chr1	92739299	92739299	T	C	230	Alu	A->G	-	-	-
intronic	GLMN	chr1	92757892	92757892	T	C	201	Alu	A->G	-	-	-
intronic	GLMN	chr1	92757892	92757892	T	C	211	Alu	A->G	-	-	-
intronic	GLMN	chr1	92758504	92758504	T	C	235	Alu	A->G	-	-	-
intronic	GLMN	chr1	92758557	92758557	T	C	232	Alu	A->G	-	-	-
intronic	GLMN	chr1	92758573	92758573	T	C	201	Alu	A->G	-	-	-
intronic	GLMN	chr1	92762759	92762759	T	C	137	Alu	A->G	-	-	-
intronic	RPAP2	chr1	92785327	92785327	A	G	237	Alu	A->G	+	-	-
intronic	RPAP2	chr1	92785355	92785355	A	G	137	Alu	A->G	+	-	-
intronic	RPAP2	chr1	92810817	92810817	A	G	75	Alu	A->G	+	-	-
intronic	RPAP2	chr1	92816743	92816743	A	G	128	Alu	A->G	+	-	-
intronic	RPAP2	chr1	92816744	92816744	A	G	128	Alu	A->G	+	-	-
intronic	RPAP2	chr1	92837126	92837126	T	C	212	non-Alu	T->C	+	-	-
intronic	RPAP2	chr1	92841254	92841254	A	G	211	Alu	A->G	+	-	-
intergenic	RPAP2(dist=3397),NONHSAG002067(dist=7402)	chr1	92857129	92857129	C	A	233	non-Alu	.	.	-	-
intergenic	RPAP2(dist=7340),NONHSAG002067(dist=3459)	chr1	92861072	92861072	A	G	211	Alu	.	.	-	-
UTR3	EVI5	chr1	92975164	92975164	T	C	128	Alu	A->G	-	-	-
UTR3	EVI5	chr1	92975164	92975164	T	C	75	Alu	A->G	-	-	-
intronic	EVI5	chr1	92991045	92991045	T	C	233	Alu	A->G	-	-	-
intronic	EVI5	chr1	93016763	93016763	T	C	70	Alu	A->G	-	-	-
intronic	EVI5	chr1	93021758	93021758	T	C	128	Alu	A->G	-	-	-
intronic	EVI5	chr1	93021892	93021892	T	C	212	Alu	A->G	-	-	-
intronic	EVI5	chr1	93022961	93022961	T	C	75	Alu	A->G	-	-	-
intronic	EVI5	chr1	93027470	93027470	T	C	236	Alu	A->G	-	-	-
intronic	EVI5	chr1	93139164	93139164	T	C	237	Alu	A->G	-	-	-
intronic	EVI5	chr1	93188097	93188097	T	C	237	non-Alu	A->G	-	-	-
intronic	EVI5	chr1	93194164	93194164	T	C	128	Alu	A->G	-	-	-
intronic	EVI5	chr1	93194196	93194196	T	C	137	Alu	A->G	-	-	-
intronic	EVI5	chr1	93199241	93199241	T	C	237	Alu	A->G	-	-	-
intronic	FAM69A,RPL5	chr1	93301057	93301057	G	A	211	Alu	G->A	+	-	-
intronic	FAM69A,RPL5	chr1	93305619	93305619	T	C	211	Alu	A->G	-	-	-
intronic	FAM69A	chr1	93425584	93425584	T	C	211	Alu	A->G	-	-	-
intronic	FAM69A	chr1	93425585	93425585	T	C	128	Alu	A->G	-	-	-
intronic	TMED5	chr1	93620675	93620675	T	C	206	Alu	A->G	-	-	-
intronic	TMED5	chr1	93621286	93621286	T	C	236	Alu	A->G	-	-	-
intronic	TMED5	chr1	93629156	93629156	T	C	109	Alu	A->G	-	-	-
intronic	CCDC18	chr1	93714276	93714276	T	C	109	Alu	T->C	+	-	-
intronic	CCDC18	chr1	93714276	93714276	T	C	70	Alu	T->C	+	-	-
ncRNA_exonic	LOC100131564,NONHSAG002086	chr1	93791372	93791372	T	C	210	Alu	A->G	-	-	-
ncRNA_intronic	LOC100131564,NONHSAG002086	chr1	93791936	93791936	T	C	201	Alu	A->G	-	-	-
ncRNA_exonic	NONHSAG002086,NONHSAG002087	chr1	93799625	93799625	T	C	215	Alu	A->G	-	-	-
ncRNA_exonic	NONHSAG002086,NONHSAG002087	chr1	93799891	93799891	T	C	234	Alu	A->G	-	-	-
ncRNA_exonic	NONHSAG002086,NONHSAG002087	chr1	93799908	93799908	T	C	156	Alu	A->G	-	-	-
ncRNA_exonic	NONHSAG002086,NONHSAG002087	chr1	93799908	93799908	T	C	237	Alu	A->G	-	-	-
ncRNA_exonic	NONHSAG002086,NONHSAG002087	chr1	93799913	93799913	T	C	230	Alu	A->G	-	-	-
ncRNA_exonic	NONHSAG002086,NONHSAG002087	chr1	93799913	93799913	T	C	233	Alu	A->G	-	-	-
ncRNA_exonic	NONHSAG002086,NONHSAG002087	chr1	93800914	93800914	T	C	215	Alu	A->G	-	-	-
ncRNA_exonic	NONHSAG002086,NONHSAG002087	chr1	93800914	93800914	T	C	235	Alu	A->G	-	-	-
ncRNA_exonic	NONHSAG002086,NONHSAG002087	chr1	93801998	93801998	G	A	235	non-Alu	G->A	+	-	-
intronic	FNBP1L	chr1	93948249	93948249	A	G	235	Alu	A->G	+	-	-
intronic	FNBP1L	chr1	93950449	93950449	A	G	235	Alu	A->G	+	-	-
intronic	FNBP1L	chr1	93950528	93950528	A	G	137	Alu	A->G	+	-	-
exonic	BCAR3	chr1	94032944	94032944	C	T	109	non-Alu	G->A	-	nonsynonymous SNV	BCAR3:NM_001261409:exon11:c.G2191A:p.E731K,BCAR3:NM_003567:exon11:c.G2191A:p.E731K,BCAR3:NM_001261408:exon13:c.G2191A:p.E731K,BCAR3:NM_001261410:exon9:c.G1918A:p.E640K,
intronic	BCAR3	chr1	94047079	94047079	T	C	75	Alu	A->G	-	-	-
exonic	BCAR3	chr1	94054737	94054737	G	A	210	non-Alu	C->T	-	synonymous SNV	BCAR3:NM_001261409:exon5:c.C726T:p.S242S,BCAR3:NM_003567:exon5:c.C726T:p.S242S,BCAR3:NM_001261408:exon7:c.C726T:p.S242S,BCAR3:NM_001261410:exon3:c.C453T:p.S151S,
intergenic	NONHSAG002113(dist=12670),ARHGAP29(dist=1408)	chr1	94633055	94633055	T	C	201	Alu	.	.	-	-
intergenic	NONHSAG002113(dist=12746),ARHGAP29(dist=1332)	chr1	94633131	94633131	T	C	210	Alu	.	.	-	-
intergenic	NONHSAG002113(dist=12746),ARHGAP29(dist=1332)	chr1	94633131	94633131	T	C	211	Alu	.	.	-	-
downstream	ARHGAP29	chr1	94634023	94634023	T	C	137	Alu	.	.	-	-
intronic	ABCD3	chr1	94936952	94936952	A	G	155	Alu	A->G	+	-	-
intronic	PTBP2	chr1	97191510	97191510	A	G	114	Alu	A->G	+	-	-
intronic	PTBP2	chr1	97191552	97191552	A	G	128	Alu	A->G	+	-	-
intronic	PTBP2	chr1	97263511	97263511	A	G	156	Alu	A->G	+	-	-
intronic	DPYD	chr1	98014787	98014787	T	C	211	Alu	A->G	-	-	-
intronic	DPYD	chr1	98014787	98014787	T	C	212	Alu	A->G	-	-	-
intronic	DPYD	chr1	98127721	98127721	T	C	230	Alu	A->G	-	-	-
intronic	DPYD	chr1	98127751	98127751	T	C	201	Alu	A->G	-	-	-
intronic	DPYD	chr1	98127814	98127814	T	C	155	Alu	A->G	-	-	-
UTR3	SLC35A3	chr1	100490057	100490057	A	G	137	Alu	A->G	+	-	-
intronic	LRRC39	chr1	100616598	100616598	A	G	235	Alu	T->C	-	-	-
intronic	LRRC39	chr1	100619356	100619356	A	G	211	Alu	T->C	-	-	-
intronic	LRRC39	chr1	100619356	100619356	A	G	212	Alu	T->C	-	-	-
intronic	LRRC39	chr1	100619423	100619423	A	G	233	Alu	T->C	-	-	-
intronic	LRRC39	chr1	100619423	100619423	A	G	70	Alu	T->C	-	-	-
UTR3	DBT	chr1	100657630	100657630	T	C	114	Alu	A->G	-	-	-
UTR3	DBT	chr1	100659403	100659403	T	C	109	Alu	A->G	-	-	-
UTR3	DBT	chr1	100660042	100660042	T	C	155	Alu	A->G	-	-	-
intronic	DBT	chr1	100674879	100674879	T	C	237	Alu	A->G	-	-	-
intronic	RTCA	chr1	100749395	100749395	A	G	201	Alu	A->G	+	-	-
intronic	RTCA	chr1	100749412	100749412	A	G	235	Alu	A->G	+	-	-
intronic	RTCA	chr1	100749412	100749412	A	G	237	Alu	A->G	+	-	-
intronic	RTCA	chr1	100751899	100751899	A	G	128	Alu	A->G	+	-	-
intronic	DPH5	chr1	101482221	101482221	T	C	137	Alu	A->G	-	-	-
intronic	DPH5	chr1	101482275	101482275	T	C	128	Alu	A->G	-	-	-
intronic	FAM102B	chr1	109110388	109110388	A	G	201	Alu	A->G	+	-	-
intronic	FAM102B	chr1	109110388	109110388	A	G	70	Alu	A->G	+	-	-
intronic	GPSM2	chr1	109461871	109461871	T	C	237	Alu	T->C	+	-	-
UTR3	CLCC1	chr1	109474624	109474624	A	G	128	Alu	T->C	-	-	-
UTR3	CLCC1	chr1	109474776	109474776	A	G	201	Alu	T->C	-	-	-
UTR3	CLCC1	chr1	109474780	109474780	T	C	109	Alu	A->G	-	-	-
UTR3	CLCC1	chr1	109474780	109474780	T	C	235	Alu	A->G	-	-	-
intronic	CLCC1	chr1	109493269	109493269	T	C	128	Alu	A->G	-	-	-
intronic	CLCC1	chr1	109493279	109493279	T	C	128	Alu	A->G	-	-	-
intronic	CLCC1	chr1	109493279	109493279	T	C	236	Alu	A->G	-	-	-
intronic	CLCC1	chr1	109494494	109494494	T	C	128	Alu	A->G	-	-	-
intronic	CLCC1	chr1	109494530	109494530	T	C	128	Alu	A->G	-	-	-
intronic	CLCC1	chr1	109494599	109494599	T	C	237	Alu	A->G	-	-	-
intronic	CLCC1	chr1	109494638	109494638	T	C	70	Alu	A->G	-	-	-
intronic	CLCC1	chr1	109494866	109494866	T	C	155	Alu	A->G	-	-	-
downstream	TAF13	chr1	109606337	109606337	T	C	75	Alu	.	.	-	-
UTR3	KIAA1324	chr1	109746243	109746243	A	G	235	Alu	A->G	+	-	-
UTR3	KIAA1324	chr1	109746244	109746244	A	G	23	Alu	A->G	+	-	-
intronic	SARS	chr1	109760558	109760558	A	G	114	Alu	A->G	+	-	-
intronic	SORT1	chr1	109868137	109868137	T	C	155	Alu	A->G	-	-	-
intronic	SORT1	chr1	109868137	109868137	T	C	201	Alu	A->G	-	-	-
intronic	SORT1	chr1	109868798	109868798	T	C	114	Alu	A->G	-	-	-
intronic	SORT1	chr1	109938061	109938061	T	C	201	Alu	A->G	-	-	-
intronic	SORT1	chr1	109938061	109938061	T	C	237	Alu	A->G	-	-	-
intronic	PSMA5	chr1	109945456	109945456	T	C	75	Alu	A->G	-	-	-
intronic	PSMA5	chr1	109945495	109945495	T	C	235	Alu	A->G	-	-	-
intronic	PSMA5	chr1	109945613	109945613	T	C	75	Alu	A->G	-	-	-
intronic	PSMA5	chr1	109948197	109948197	T	C	215	Alu	A->G	-	-	-
intronic	PSMA5	chr1	109951531	109951531	T	C	237	Alu	A->G	-	-	-
intronic	PSMA5	chr1	109951917	109951917	T	C	201	Alu	A->G	-	-	-
intronic	PSMA5	chr1	109951992	109951992	T	C	155	Alu	A->G	-	-	-
intronic	PSMA5	chr1	109952029	109952029	T	C	234	Alu	A->G	-	-	-
intronic	PSMA5	chr1	109952029	109952029	T	C	75	Alu	A->G	-	-	-
intergenic	KCNC4(dist=3018),NONHSAG002375(dist=49305)	chr1	110779692	110779692	A	G	237	Alu	.	.	-	-
intergenic	KCNC4(dist=3074),NONHSAG002375(dist=49249)	chr1	110779748	110779748	A	G	237	Alu	.	.	-	-
intergenic	KCNC4(dist=3172),NONHSAG002375(dist=49151)	chr1	110779846	110779846	A	G	201	Alu	.	.	-	-
intergenic	KCNC4(dist=3177),NONHSAG002375(dist=49146)	chr1	110779851	110779851	A	G	232	Alu	.	.	-	-
intergenic	KCNC4(dist=13704),NONHSAG002375(dist=38619)	chr1	110790378	110790378	A	G	155	Alu	.	.	-	-
intergenic	KCNC4(dist=13724),NONHSAG002375(dist=38599)	chr1	110790398	110790398	A	G	235	Alu	.	.	-	-
ncRNA_intronic	NONHSAG002378	chr1	110895172	110895172	A	G	234	Alu	A->G	+	-	-
ncRNA_intronic	NONHSAG002378	chr1	110895709	110895709	A	G	237	Alu	A->G	+	-	-
ncRNA_intronic	NONHSAG002378	chr1	110895710	110895710	A	G	156	Alu	A->G	+	-	-
intergenic	NONHSAG002378(dist=3088),SLC16A4(dist=3489)	chr1	110901984	110901984	A	G	156	Alu	.	.	-	-
intergenic	NONHSAG002378(dist=3119),SLC16A4(dist=3458)	chr1	110902015	110902015	A	G	236	Alu	.	.	-	-
intergenic	NONHSAG002378(dist=3157),SLC16A4(dist=3420)	chr1	110902053	110902053	A	G	211	Alu	.	.	-	-
intergenic	NONHSAG002378(dist=3256),SLC16A4(dist=3321)	chr1	110902152	110902152	A	G	211	Alu	.	.	-	-
intergenic	NONHSAG002378(dist=3289),SLC16A4(dist=3288)	chr1	110902185	110902185	A	G	211	Alu	.	.	-	-
downstream	SLC16A4	chr1	110905144	110905144	A	G	128	Alu	.	.	-	-
intronic	DRAM2	chr1	111675577	111675577	T	C	201	Alu	A->G	-	-	-
intronic	DRAM2	chr1	111675937	111675937	T	C	114	Alu	A->G	-	-	-
intronic	DRAM2	chr1	111675937	111675937	T	C	212	Alu	A->G	-	-	-
intronic	DRAM2	chr1	111675964	111675964	T	C	114	Alu	A->G	-	-	-
intronic	DRAM2	chr1	111676075	111676075	T	C	237	Alu	A->G	-	-	-
intronic	RAP1A	chr1	112196186	112196186	A	G	235	Alu	A->G	+	-	-
intronic	RAP1A	chr1	112206921	112206921	A	G	211	Alu	A->G	+	-	-
intronic	RAP1A	chr1	112211421	112211421	A	G	128	Alu	A->G	+	-	-
intronic	RAP1A	chr1	112211425	112211425	A	G	128	Alu	A->G	+	-	-
intronic	RAP1A	chr1	112211425	112211425	A	G	233	Alu	A->G	+	-	-
intronic	CTTNBP2NL	chr1	112969042	112969042	A	G	114	Alu	A->G	+	-	-
intronic	CTTNBP2NL	chr1	112969072	112969072	A	G	235	Alu	A->G	+	-	-
intronic	CTTNBP2NL	chr1	112969072	112969072	A	G	237	Alu	A->G	+	-	-
intronic	CTTNBP2NL	chr1	112970260	112970260	A	G	201	Alu	A->G	+	-	-
intronic	ST7L	chr1	113090431	113090431	T	C	114	Alu	A->G	-	-	-
intronic	ST7L	chr1	113104879	113104879	T	C	201	Alu	A->G	-	-	-
intronic	ST7L	chr1	113109114	113109114	T	C	155	Alu	A->G	-	-	-
intronic	ST7L	chr1	113109114	113109114	T	C	212	Alu	A->G	-	-	-
intronic	ST7L	chr1	113109185	113109185	T	C	201	Alu	A->G	-	-	-
intronic	ST7L	chr1	113109185	113109185	T	C	75	Alu	A->G	-	-	-
intronic	ST7L	chr1	113109558	113109558	T	C	235	non-Alu	A->G	-	-	-
intronic	ST7L	chr1	113109592	113109592	T	C	211	non-Alu	A->G	-	-	-
intronic	ST7L	chr1	113109596	113109596	T	C	210	non-Alu	A->G	-	-	-
intronic	ST7L	chr1	113145504	113145504	T	C	201	Alu	A->G	-	-	-
intronic	CAPZA1	chr1	113165637	113165637	A	G	237	Alu	A->G	+	-	-
intronic	CAPZA1	chr1	113166088	113166088	A	G	128	Alu	A->G	+	-	-
intronic	CAPZA1	chr1	113166156	113166156	A	G	155	Alu	A->G	+	-	-
intronic	CAPZA1	chr1	113166481	113166481	A	G	232	Alu	A->G	+	-	-
intronic	CAPZA1	chr1	113166481	113166481	A	G	237	Alu	A->G	+	-	-
intronic	CAPZA1	chr1	113184320	113184320	A	G	201	Alu	A->G	+	-	-
ncRNA_exonic	NONHSAG002458	chr1	113511418	113511418	A	G	232	Alu	A->G	+	-	-
ncRNA_exonic	NONHSAG002458	chr1	113512094	113512094	A	G	232	Alu	A->G	+	-	-
ncRNA_exonic	NONHSAG002458	chr1	113516162	113516162	A	G	237	Alu	A->G	+	-	-
ncRNA_intronic	NONHSAG002458	chr1	113516682	113516682	A	G	70	Alu	A->G	+	-	-
ncRNA_intronic	NONHSAG002458	chr1	113548117	113548117	A	G	155	Alu	A->G	+	-	-
ncRNA_intronic	LOC100996251,NONHSAG002460,NONHSAG002461	chr1	113561981	113561981	A	G	201	Alu	A->G	+	-	-
ncRNA_intronic	LOC100996251,NONHSAG002460,NONHSAG002461	chr1	113563609	113563609	A	G	201	Alu	A->G	+	-	-
ncRNA_intronic	LOC100996251,NONHSAG002460,NONHSAG002461	chr1	113563609	113563609	A	G	237	Alu	A->G	+	-	-
ncRNA_intronic	LOC100996251,NONHSAG002460,NONHSAG002461	chr1	113566625	113566625	A	G	237	Alu	A->G	+	-	-
intronic	LRIG2	chr1	113621729	113621729	A	G	201	Alu	A->G	+	-	-
intronic	LRIG2	chr1	113621902	113621902	A	G	232	Alu	A->G	+	-	-
intronic	LRIG2	chr1	113621958	113621958	A	G	237	Alu	A->G	+	-	-
intronic	LRIG2	chr1	113633818	113633818	T	C	237	Alu	T->C	+	-	-
intronic	LRIG2	chr1	113658105	113658105	T	C	201	Alu	T->C	+	-	-
intronic	LRIG2	chr1	113658105	113658105	T	C	236	Alu	T->C	+	-	-
intronic	LRIG2	chr1	113660244	113660244	T	C	211	Alu	T->C	+	-	-
intronic	LRIG2	chr1	113662570	113662570	T	C	155	Alu	T->C	+	-	-
intronic	LRIG2	chr1	113662570	113662570	T	C	156	Alu	T->C	+	-	-
intronic	LRIG2	chr1	113662596	113662596	T	C	230	Alu	T->C	+	-	-
intronic	LRIG2	chr1	113662682	113662682	T	C	235	Alu	T->C	+	-	-
intronic	LRIG2	chr1	113662698	113662698	T	C	235	Alu	T->C	+	-	-
intronic	LRIG2	chr1	113662820	113662820	T	C	230	Alu	T->C	+	-	-
intronic	LRIG2	chr1	113662900	113662900	T	C	23	Alu	T->C	+	-	-
intronic	LRIG2	chr1	113662990	113662990	T	C	230	Alu	T->C	+	-	-
intronic	LRIG2	chr1	113662995	113662995	T	C	233	Alu	T->C	+	-	-
intronic	LRIG2	chr1	113663044	113663044	T	C	75	Alu	T->C	+	-	-
intronic	LRIG2	chr1	113663257	113663257	T	C	156	Alu	T->C	+	-	-
intronic	LRIG2	chr1	113663270	113663270	T	C	156	Alu	T->C	+	-	-
intronic	LRIG2	chr1	113663333	113663333	T	C	212	Alu	T->C	+	-	-
intronic	LRIG2	chr1	113663526	113663526	T	C	201	Alu	T->C	+	-	-
intronic	LRIG2	chr1	113663548	113663548	T	C	128	Alu	T->C	+	-	-
intronic	LRIG2	chr1	113663656	113663656	T	C	201	Alu	T->C	+	-	-
intronic	LRIG2	chr1	113663719	113663719	T	C	212	Alu	T->C	+	-	-
intronic	LRIG2	chr1	113663719	113663719	T	C	235	Alu	T->C	+	-	-
intronic	LRIG2	chr1	113664109	113664109	T	C	155	Alu	T->C	+	-	-
intronic	LRIG2	chr1	113664109	113664109	T	C	235	Alu	T->C	+	-	-
intronic	LRIG2	chr1	113664121	113664121	T	C	155	Alu	T->C	+	-	-
intronic	LRIG2	chr1	113664198	113664198	T	C	233	Alu	T->C	+	-	-
downstream	LRIG2,NONHSAG002464	chr1	113667548	113667548	T	C	234	Alu	.	.	-	-
downstream	LRIG2,NONHSAG002464	chr1	113667548	113667548	T	C	237	Alu	.	.	-	-
downstream	LRIG2,NONHSAG002464	chr1	113667666	113667666	T	C	235	Alu	.	.	-	-
downstream	LRIG2,NONHSAG002464	chr1	113667703	113667703	A	G	234	Alu	.	.	-	-
upstream	NONHSAG002464	chr1	113669915	113669915	T	C	128	Alu	.	.	-	-
upstream	NONHSAG002464	chr1	113670283	113670283	T	C	201	Alu	.	.	-	-
upstream	NONHSAG002464	chr1	113670324	113670324	T	C	235	Alu	.	.	-	-
upstream	NONHSAG002464	chr1	113670325	113670325	T	C	128	Alu	.	.	-	-
upstream	NONHSAG002464	chr1	113670325	113670325	T	C	232	Alu	.	.	-	-
upstream	NONHSAG002464	chr1	113670325	113670325	T	C	235	Alu	.	.	-	-
upstream	NONHSAG002464	chr1	113670351	113670351	T	C	128	Alu	.	.	-	-
intergenic	NONHSAG002464(dist=2182),NONHSAG002465(dist=2046)	chr1	113671687	113671687	A	G	235	Alu	.	.	-	-
intergenic	NONHSAG002464(dist=2183),NONHSAG002465(dist=2045)	chr1	113671688	113671688	A	G	235	Alu	.	.	-	-
intergenic	NONHSAG002464(dist=2219),NONHSAG002465(dist=2009)	chr1	113671724	113671724	A	G	235	Alu	.	.	-	-
intergenic	NONHSAG002464(dist=3111),NONHSAG002465(dist=1117)	chr1	113672616	113672616	A	G	231	Alu	.	.	-	-
intergenic	NONHSAG002465(dist=7771),NONHSAG002466(dist=29099)	chr1	113682517	113682517	T	C	128	Alu	.	.	-	-
intergenic	NONHSAG002465(dist=24673),NONHSAG002466(dist=12197)	chr1	113699419	113699419	T	C	233	Alu	.	.	-	-
intergenic	NONHSAG002465(dist=24781),NONHSAG002466(dist=12089)	chr1	113699527	113699527	T	C	237	Alu	.	.	-	-
intergenic	NONHSAG002465(dist=24782),NONHSAG002466(dist=12088)	chr1	113699528	113699528	T	C	201	Alu	.	.	-	-
intergenic	NONHSAG002465(dist=24782),NONHSAG002466(dist=12088)	chr1	113699528	113699528	T	C	212	Alu	.	.	-	-
intergenic	NONHSAG002465(dist=25728),NONHSAG002466(dist=11142)	chr1	113700474	113700474	T	C	201	Alu	.	.	-	-
intergenic	NONHSAG002465(dist=25805),NONHSAG002466(dist=11065)	chr1	113700551	113700551	T	C	232	Alu	.	.	-	-
intergenic	NONHSAG002465(dist=32738),NONHSAG002466(dist=4132)	chr1	113707484	113707484	T	C	233	Alu	.	.	-	-
intronic	MAGI3	chr1	113946919	113946919	A	G	215	non-Alu	A->G	+	-	-
intronic	MAGI3	chr1	113946986	113946986	A	G	230	non-Alu	A->G	+	-	-
intronic	MAGI3	chr1	113991380	113991380	A	G	70	Alu	A->G	+	-	-
intergenic	MAGI3(dist=2023),PHTF1(dist=9256)	chr1	114230568	114230568	A	G	235	Alu	.	.	-	-
intergenic	MAGI3(dist=2026),PHTF1(dist=9253)	chr1	114230571	114230571	A	G	201	Alu	.	.	-	-
intergenic	MAGI3(dist=2133),PHTF1(dist=9146)	chr1	114230678	114230678	A	G	206	Alu	.	.	-	-
intergenic	MAGI3(dist=2144),PHTF1(dist=9135)	chr1	114230689	114230689	A	G	70	Alu	.	.	-	-
intergenic	MAGI3(dist=2312),PHTF1(dist=8967)	chr1	114230857	114230857	A	G	137	Alu	.	.	-	-
intergenic	MAGI3(dist=2347),PHTF1(dist=8932)	chr1	114230892	114230892	A	G	233	Alu	.	.	-	-
intergenic	MAGI3(dist=2372),PHTF1(dist=8907)	chr1	114230917	114230917	A	G	201	Alu	.	.	-	-
intergenic	MAGI3(dist=2383),PHTF1(dist=8896)	chr1	114230928	114230928	A	G	236	Alu	.	.	-	-
intergenic	MAGI3(dist=2453),PHTF1(dist=8826)	chr1	114230998	114230998	A	G	137	Alu	.	.	-	-
intergenic	MAGI3(dist=2927),PHTF1(dist=8352)	chr1	114231472	114231472	A	G	230	Alu	.	.	-	-
intronic	PHTF1	chr1	114265964	114265964	T	C	137	Alu	A->G	-	-	-
ncRNA_intronic	AP4B1-AS1	chr1	114434452	114434452	T	C	231	Alu	T->C	+	-	-
intronic	TRIM33	chr1	115046916	115046916	T	C	156	Alu	A->G	-	-	-
ncRNA_intronic	NONHSAG002536	chr1	117042233	117042233	T	C	237	Alu	T->C	+	-	-
ncRNA_intronic	NONHSAG002536	chr1	117042329	117042329	T	C	237	Alu	T->C	+	-	-
intronic	IGSF3	chr1	117199503	117199503	T	C	237	Alu	A->G	-	-	-
intronic	IGSF3	chr1	117203037	117203037	T	C	211	Alu	A->G	-	-	-
intronic	TTF2	chr1	117625610	117625610	A	G	114	Alu	A->G	+	-	-
intronic	TTF2	chr1	117625698	117625698	A	G	156	Alu	A->G	+	-	-
intronic	TTF2	chr1	117625704	117625704	A	G	128	Alu	A->G	+	-	-
intronic	TTF2	chr1	117625714	117625714	A	G	75	Alu	A->G	+	-	-
UTR3	TTF2	chr1	117644771	117644771	G	A	201	Alu	G->A	+	-	-
ncRNA_intronic	NONHSAG002576	chr1	119686055	119686055	A	G	237	Alu	A->G	+	-	-
ncRNA_intronic	NONHSAG002576	chr1	119687651	119687651	G	T	155	non-Alu	G->T	+	-	-
ncRNA_exonic	NONHSAG002576	chr1	119704295	119704295	A	G	232	Alu	A->G	+	-	-
ncRNA_exonic	NONHSAG002576	chr1	119704344	119704344	A	G	236	Alu	A->G	+	-	-
ncRNA_intronic	NONHSAG002576	chr1	119708467	119708467	A	G	128	Alu	A->G	+	-	-
ncRNA_intronic	NONHSAG002576	chr1	119720322	119720322	A	G	201	non-Alu	A->G	+	-	-
ncRNA_intronic	NONHSAG002576	chr1	119774839	119774839	A	G	232	Alu	A->G	+	-	-
ncRNA_intronic	NONHSAG002576	chr1	119774840	119774840	A	G	114	Alu	A->G	+	-	-
intronic	NOTCH2	chr1	120485621	120485621	G	A	212	Alu	C->T	-	-	-
intronic	NOTCH2	chr1	120590520	120590520	T	C	75	Alu	A->G	-	-	-
intergenic	NONHSAG002603(dist=66993),NONHSAG002604(dist=71687)	chr1	120764123	120764123	T	C	114	Alu	.	.	-	-
intergenic	NONHSAG002603(dist=95428),NONHSAG002604(dist=43252)	chr1	120792558	120792558	T	C	70	non-Alu	.	.	-	-
ncRNA_intronic	NONHSAG002628,NONHSAG002635,NONHSAG002636	chr1	142807457	142807457	A	G	109	Alu	A->G	+	-	-
ncRNA_intronic	NONHSAG002664	chr1	143950333	143950333	A	G	206	Alu	A->G	+	-	-
intronic	NBPF20,NBPF9	chr1	144620931	144620931	A	G	128	Alu	A->G	+	-	-
exonic	NBPF9	chr1	144621504	144621504	T	G	128	non-Alu	T->G	+	nonsynonymous SNV	NBPF9:NM_001277444:exon7:c.T834G:p.F278L,NBPF9:NM_001037675:exon7:c.T834G:p.F278L,
intronic	NBPF20,NBPF9	chr1	144674483	144674483	T	C	206	Alu	T->C	+	-	-
intronic	NBPF20,NBPF9	chr1	144702351	144702351	A	G	201	Alu	A->G	+	-	-
intronic	NBPF20,NBPF9	chr1	144702365	144702365	A	G	215	Alu	A->G	+	-	-
exonic	NBPF9	chr1	144827038	144827038	C	G	206	non-Alu	C->G	+	nonsynonymous SNV	NBPF9:NM_001277444:exon19:c.C2407G:p.P803A,NBPF9:NM_001037675:exon19:c.C2407G:p.P803A,
UTR3	NBPF9	chr1	144829583	144829583	A	G	201	non-Alu	A->G	+	-	-
intronic	NBPF20,NBPF9,PDE4DIP	chr1	144979188	144979188	A	G	232	Alu	A->G	+	-	-
intronic	NBPF20,NBPF9,PDE4DIP	chr1	144986802	144986802	A	G	156	Alu	A->G	+	-	-
intronic	NBPF20,NBPF9,PDE4DIP	chr1	144986807	144986807	A	G	156	Alu	A->G	+	-	-
intronic	NBPF20,NBPF9,PDE4DIP	chr1	144986928	144986928	A	G	156	Alu	A->G	+	-	-
intronic	NBPF20,NBPF9,PDE4DIP	chr1	144986967	144986967	A	G	156	Alu	A->G	+	-	-
intronic	NBPF20,NBPF9,PDE4DIP	chr1	144991528	144991528	A	G	211	Alu	A->G	+	-	-
intronic	NBPF20,NBPF9,PDE4DIP	chr1	144991577	144991577	A	G	201	Alu	A->G	+	-	-
intronic	NBPF20,NBPF9,PDE4DIP	chr1	144993987	144993987	T	C	201	Alu	A->G	-	-	-
intronic	NBPF20,NBPF9,PDE4DIP	chr1	144993987	144993987	T	C	237	Alu	A->G	-	-	-
intronic	NBPF20,NBPF9,PDE4DIP	chr1	145002703	145002703	G	A	75	non-Alu	G->A	+	-	-
intronic	NBPF20,NBPF9,PDE4DIP	chr1	145018110	145018110	G	A	235	non-Alu	G->A	+	-	-
intronic	NBPF20,NBPF9,NOTCH2NL	chr1	145230834	145230834	A	G	237	Alu	A->G	+	-	-
intronic	NBPF20,NBPF9,NOTCH2NL	chr1	145230857	145230857	A	G	128	Alu	A->G	+	-	-
intronic	NBPF20,NBPF9,NOTCH2NL	chr1	145230857	145230857	A	G	237	Alu	A->G	+	-	-
ncRNA_UTR3	NBPF9	chr1	145369620	145369620	A	G	236	non-Alu	A->G	+	-	-
ncRNA_exonic	NBPF25P	chr1	145369764	145369764	A	G	231	non-Alu	A->G	+	-	-
intronic	NBPF10,NBPF20	chr1	145374376	145374376	T	C	236	Alu	T->C	+	-	-
UTR3	TXNIP	chr1	145441954	145441954	T	C	212	non-Alu	T->C	+	-	-
UTR3	RBM8A	chr1	145509570	145509570	A	G	235	Alu	A->G	+	-	-
ncRNA_UTR3	RBM8A	chr1	145511673	145511673	A	G	206	non-Alu	A->G	+	-	-
ncRNA_UTR3	RBM8A	chr1	145511891	145511891	A	G	233	Alu	A->G	+	-	-
ncRNA_UTR3	RBM8A	chr1	145513017	145513017	A	G	230	Alu	A->G	+	-	-
ncRNA_UTR3	RBM8A	chr1	145513113	145513113	A	G	23	Alu	A->G	+	-	-
ncRNA_UTR3	RBM8A	chr1	145513114	145513114	A	G	235	Alu	A->G	+	-	-
UTR3	ITGA10	chr1	145542755	145542755	A	G	206	non-Alu	A->G	+	-	-
UTR3	ITGA10	chr1	145542755	145542755	A	G	215	non-Alu	A->G	+	-	-
intronic	NBPF10,NBPF20,PIAS3	chr1	145582216	145582216	A	G	137	Alu	A->G	+	-	-
intronic	NBPF10,NBPF20,PIAS3	chr1	145582230	145582230	A	G	114	Alu	A->G	+	-	-
intronic	NBPF10,NBPF20,PIAS3	chr1	145582230	145582230	A	G	137	Alu	A->G	+	-	-
intronic	NBPF10,NBPF20,PIAS3	chr1	145582245	145582245	A	G	155	Alu	A->G	+	-	-
intronic	NBPF10,NBPF20,PIAS3	chr1	145582245	145582245	A	G	70	Alu	A->G	+	-	-
intronic	NBPF10,NBPF20,PIAS3	chr1	145582851	145582851	A	G	232	Alu	A->G	+	-	-
intronic	NBPF10,NBPF20,POLR3C	chr1	145599397	145599397	T	C	201	Alu	A->G	-	-	-
intronic	NBPF10,NBPF20,POLR3C	chr1	145599407	145599407	T	C	215	Alu	A->G	-	-	-
intronic	NBPF10,NBPF20,RNF115	chr1	145644022	145644022	A	G	235	Alu	A->G	+	-	-
intronic	NBPF10,NBPF20,RNF115	chr1	145644022	145644022	A	G	75	Alu	A->G	+	-	-
intronic	NBPF10,NBPF20,RNF115	chr1	145652928	145652928	A	G	109	Alu	A->G	+	-	-
intronic	NBPF10,NBPF20,RNF115	chr1	145653065	145653065	A	G	156	Alu	A->G	+	-	-
intronic	NBPF10,NBPF20,RNF115	chr1	145653065	145653065	A	G	70	Alu	A->G	+	-	-
intronic	NBPF10,NBPF20,RNF115	chr1	145655658	145655658	A	G	155	Alu	A->G	+	-	-
intronic	NBPF10,NBPF20,RNF115	chr1	145658295	145658295	A	G	201	Alu	A->G	+	-	-
intronic	NBPF10,NBPF20,RNF115	chr1	145658295	145658295	A	G	233	Alu	A->G	+	-	-
intronic	NBPF10,NBPF20,RNF115	chr1	145658329	145658329	A	G	211	Alu	A->G	+	-	-
intronic	NBPF10,NBPF20,RNF115	chr1	145658329	145658329	A	G	235	Alu	A->G	+	-	-
intronic	NBPF10,NBPF20,RNF115	chr1	145658776	145658776	A	G	137	Alu	A->G	+	-	-
intronic	NBPF10,NBPF20,RNF115	chr1	145658803	145658803	A	G	114	Alu	A->G	+	-	-
intronic	NBPF10,NBPF20,RNF115	chr1	145659947	145659947	A	G	235	Alu	A->G	+	-	-
intronic	NBPF10,NBPF20,RNF115	chr1	145660000	145660000	A	G	233	Alu	A->G	+	-	-
intronic	NBPF10,NBPF20,RNF115	chr1	145660020	145660020	A	G	155	Alu	A->G	+	-	-
intronic	NBPF10,NBPF20,RNF115	chr1	145660046	145660046	A	G	235	Alu	A->G	+	-	-
intronic	NBPF10,NBPF20,RNF115	chr1	145660093	145660093	A	G	235	Alu	A->G	+	-	-
intronic	NBPF10,NBPF20,RNF115	chr1	145660460	145660460	A	G	201	Alu	A->G	+	-	-
intronic	NBPF10,NBPF20,RNF115	chr1	145660588	145660588	A	G	155	Alu	A->G	+	-	-
intronic	NBPF10,NBPF20	chr1	145689491	145689491	A	G	233	Alu	A->G	+	-	-
intronic	NBPF10,NBPF20	chr1	145689537	145689537	A	G	234	Alu	A->G	+	-	-
intronic	NBPF10,NBPF20	chr1	145689568	145689568	A	G	137	Alu	A->G	+	-	-
intronic	NBPF10,NBPF20	chr1	145689693	145689693	A	G	201	Alu	A->G	+	-	-
intronic	NBPF10,NBPF20	chr1	145689693	145689693	A	G	236	Alu	A->G	+	-	-
intronic	NBPF10,NBPF20	chr1	145689701	145689701	A	G	128	Alu	A->G	+	-	-
intronic	NBPF10,NBPF20	chr1	145689701	145689701	A	G	212	Alu	A->G	+	-	-
intronic	NBPF10,NBPF20	chr1	145689701	145689701	A	G	215	Alu	A->G	+	-	-
intronic	NBPF10,NBPF20	chr1	145689763	145689763	A	G	201	Alu	A->G	+	-	-
intronic	NBPF10,NBPF20	chr1	145689763	145689763	A	G	235	Alu	A->G	+	-	-
intronic	NBPF10,NBPF20	chr1	145689808	145689808	A	G	237	Alu	A->G	+	-	-
intronic	NBPF10,NBPF20	chr1	145689843	145689843	A	G	137	Alu	A->G	+	-	-
ncRNA_UTR3	NBPF12,NBPF20	chr1	146467146	146467146	A	G	23	non-Alu	A->G	+	-	-
intronic	CHD1L	chr1	146734777	146734777	A	G	212	non-Alu	A->G	+	-	-
intronic	CHD1L	chr1	146759852	146759852	A	G	237	Alu	A->G	+	-	-
intronic	CHD1L	chr1	146759897	146759897	A	G	156	Alu	A->G	+	-	-
intronic	NBPF8	chr1	148003740	148003740	T	C	137	non-Alu	A->G	-	-	-
intronic	NBPF8	chr1	148003756	148003756	T	C	201	non-Alu	A->G	-	-	-
exonic	NBPF15	chr1	148581828	148581828	G	A	235	non-Alu	G->A	+	nonsynonymous SNV	NBPF15:NM_001170755:exon11:c.G526A:p.V176I,NBPF15:NM_173638:exon8:c.G526A:p.V176I,
ncRNA_exonic	NONHSAG002804	chr1	149283578	149283578	A	G	237	Alu	A->G	+	-	-
ncRNA_exonic	NONHSAG002804	chr1	149284425	149284425	A	G	109	Alu	A->G	+	-	-
ncRNA_exonic	NONHSAG002804	chr1	149285424	149285424	A	G	75	Alu	A->G	+	-	-
ncRNA_intronic	LINC00623,LINC00869,LOC103091866,NONHSAG002812	chr1	149597285	149597285	A	G	75	non-Alu	A->G	+	-	-
ncRNA_exonic	NONHSAG002827	chr1	149819554	149819554	T	C	234	non-Alu	A->G	-	-	-
intronic	OTUD7B	chr1	149930501	149930501	T	C	236	Alu	A->G	-	-	-
intronic	OTUD7B	chr1	149964560	149964560	T	C	128	Alu	A->G	-	-	-
intronic	OTUD7B	chr1	149964611	149964611	T	C	237	Alu	A->G	-	-	-
intronic	OTUD7B	chr1	149964688	149964688	T	C	201	Alu	A->G	-	-	-
intronic	VPS45	chr1	150071415	150071415	A	G	212	Alu	A->G	+	-	-
intronic	VPS45	chr1	150071504	150071504	A	G	211	Alu	A->G	+	-	-
intronic	VPS45	chr1	150073925	150073925	A	G	201	non-Alu	A->G	+	-	-
intronic	VPS45	chr1	150074714	150074714	A	G	137	non-Alu	A->G	+	-	-
intronic	VPS45	chr1	150086382	150086382	A	G	237	Alu	A->G	+	-	-
intronic	VPS45	chr1	150089079	150089079	A	G	128	Alu	A->G	+	-	-
intronic	VPS45	chr1	150090628	150090628	A	G	211	Alu	A->G	+	-	-
intronic	VPS45	chr1	150090707	150090707	A	G	211	Alu	A->G	+	-	-
intronic	VPS45	chr1	150094986	150094986	A	G	128	Alu	A->G	+	-	-
intronic	VPS45	chr1	150095010	150095010	A	G	155	Alu	A->G	+	-	-
intronic	VPS45	chr1	150100248	150100248	A	G	128	Alu	A->G	+	-	-
intronic	VPS45	chr1	150103402	150103402	A	G	201	Alu	A->G	+	-	-
intronic	VPS45	chr1	150103478	150103478	A	G	201	Alu	A->G	+	-	-
intronic	VPS45	chr1	150103544	150103544	A	G	155	Alu	A->G	+	-	-
intronic	VPS45	chr1	150108177	150108177	A	G	201	Alu	A->G	+	-	-
intronic	VPS45	chr1	150109097	150109097	A	G	233	Alu	A->G	+	-	-
intronic	VPS45	chr1	150109306	150109306	A	G	201	Alu	A->G	+	-	-
intronic	VPS45	chr1	150109852	150109852	A	G	211	Alu	A->G	+	-	-
intronic	VPS45	chr1	150109956	150109956	A	G	201	Alu	A->G	+	-	-
intronic	VPS45	chr1	150109970	150109970	A	G	70	Alu	A->G	+	-	-
intronic	MRPS21	chr1	150267250	150267250	A	G	114	Alu	A->G	+	-	-
UTR3	MRPS21	chr1	150280668	150280668	G	C	212	non-Alu	G->C	+	-	-
UTR3	MRPS21	chr1	150281151	150281151	A	G	215	Alu	A->G	+	-	-
UTR3	MRPS21	chr1	150281151	150281151	A	G	231	Alu	A->G	+	-	-
downstream	MRPS21	chr1	150281513	150281513	A	G	206	Alu	.	.	-	-
downstream	MRPS21	chr1	150281532	150281532	A	G	137	Alu	.	.	-	-
downstream	MRPS21	chr1	150281941	150281941	A	G	237	Alu	.	.	-	-
downstream	MRPS21	chr1	150281945	150281945	A	G	234	Alu	.	.	-	-
intronic	PRPF3	chr1	150302878	150302878	A	G	235	Alu	A->G	+	-	-
intronic	PRPF3	chr1	150313250	150313250	A	G	201	Alu	A->G	+	-	-
intronic	PRPF3	chr1	150313361	150313361	A	G	155	Alu	A->G	+	-	-
intronic	PRPF3	chr1	150324233	150324233	A	G	236	Alu	A->G	+	-	-
intronic	RPRD2	chr1	150349462	150349462	A	G	237	Alu	A->G	+	-	-
intronic	RPRD2	chr1	150349566	150349566	A	G	75	Alu	A->G	+	-	-
intronic	RPRD2	chr1	150351512	150351512	A	G	201	Alu	A->G	+	-	-
intronic	RPRD2	chr1	150364537	150364537	A	G	201	Alu	A->G	+	-	-
intronic	RPRD2	chr1	150365803	150365803	A	G	155	Alu	A->G	+	-	-
intronic	RPRD2	chr1	150365803	150365803	A	G	201	Alu	A->G	+	-	-
intronic	RPRD2	chr1	150384469	150384469	A	G	237	Alu	A->G	+	-	-
intronic	RPRD2	chr1	150386220	150386220	A	G	211	Alu	A->G	+	-	-
intronic	RPRD2	chr1	150393243	150393243	A	G	128	Alu	A->G	+	-	-
intronic	RPRD2	chr1	150410087	150410087	A	G	237	Alu	A->G	+	-	-
intronic	RPRD2	chr1	150423161	150423161	A	G	235	Alu	A->G	+	-	-
intronic	RPRD2	chr1	150423224	150423224	A	G	237	Alu	A->G	+	-	-
intronic	RPRD2	chr1	150427725	150427725	A	G	75	Alu	A->G	+	-	-
intronic	TARS2	chr1	150465992	150465992	A	G	233	Alu	A->G	+	-	-
ncRNA_exonic	NONHSAG002857	chr1	150518890	150518890	T	C	128	Alu	T->C	+	-	-
ncRNA_exonic	NONHSAG002857	chr1	150518966	150518966	T	C	70	Alu	T->C	+	-	-
ncRNA_exonic	NONHSAG002857	chr1	150518967	150518967	T	C	109	Alu	T->C	+	-	-
ncRNA_exonic	NONHSAG002857	chr1	150519056	150519056	T	C	128	Alu	T->C	+	-	-
ncRNA_exonic	NONHSAG002857	chr1	150519515	150519515	T	C	201	Alu	T->C	+	-	-
ncRNA_intronic	ADAMTSL4-AS1,NONHSAG002861	chr1	150537969	150537969	T	C	156	Alu	A->G	-	-	-
ncRNA_intronic	ADAMTSL4-AS1,NONHSAG002861	chr1	150538115	150538115	T	C	212	Alu	A->G	-	-	-
ncRNA_intronic	ADAMTSL4-AS1,NONHSAG002861	chr1	150538202	150538202	T	C	201	Alu	A->G	-	-	-
ncRNA_intronic	ADAMTSL4-AS1,NONHSAG002861	chr1	150544761	150544761	T	C	211	Alu	A->G	-	-	-
ncRNA_intronic	ADAMTSL4-AS1,NONHSAG002861	chr1	150544761	150544761	T	C	232	Alu	A->G	-	-	-
ncRNA_intronic	ADAMTSL4-AS1,NONHSAG002861	chr1	150544894	150544894	T	C	231	Alu	A->G	-	-	-
ncRNA_intronic	NONHSAG002864	chr1	150555563	150555563	A	G	211	Alu	A->G	+	-	-
ncRNA_intronic	NONHSAG002864	chr1	150557191	150557191	T	C	212	Alu	T->C	+	-	-
ncRNA_intronic	NONHSAG002864	chr1	150558826	150558826	T	C	236	Alu	T->C	+	-	-
ncRNA_intronic	NONHSAG002864	chr1	150559198	150559198	T	C	212	Alu	T->C	+	-	-
ncRNA_intronic	NONHSAG002864	chr1	150559322	150559322	T	C	212	Alu	T->C	+	-	-
ncRNA_intronic	NONHSAG002864	chr1	150559589	150559589	T	C	237	Alu	T->C	+	-	-
ncRNA_intronic	NONHSAG002864	chr1	150559589	150559589	T	C	75	Alu	T->C	+	-	-
ncRNA_intronic	NONHSAG002864	chr1	150559844	150559844	T	C	237	Alu	T->C	+	-	-
ncRNA_intronic	NONHSAG002864	chr1	150561084	150561084	A	G	237	Alu	A->G	+	-	-
ncRNA_intronic	NONHSAG002864	chr1	150562165	150562165	T	C	232	Alu	T->C	+	-	-
ncRNA_intronic	NONHSAG002864	chr1	150563037	150563037	T	C	201	Alu	T->C	+	-	-
ncRNA_intronic	NONHSAG002864	chr1	150563519	150563519	T	C	211	Alu	T->C	+	-	-
ncRNA_intronic	NONHSAG002864	chr1	150563522	150563522	T	C	211	Alu	T->C	+	-	-
ncRNA_intronic	NONHSAG002864	chr1	150564010	150564010	T	C	233	Alu	T->C	+	-	-
ncRNA_intronic	NONHSAG002864	chr1	150564531	150564531	T	C	210	Alu	T->C	+	-	-
ncRNA_intronic	NONHSAG002864	chr1	150564605	150564605	T	C	232	Alu	T->C	+	-	-
ncRNA_exonic	NONHSAG002865	chr1	150565169	150565169	T	C	201	Alu	T->C	+	-	-
ncRNA_exonic	NONHSAG002865	chr1	150565551	150565551	T	C	237	Alu	T->C	+	-	-
ncRNA_exonic	NONHSAG002865	chr1	150565780	150565780	T	C	237	Alu	T->C	+	-	-
ncRNA_exonic	NONHSAG002865	chr1	150565803	150565803	T	C	231	Alu	T->C	+	-	-
ncRNA_exonic	NONHSAG002865	chr1	150565951	150565951	T	C	109	non-Alu	T->C	+	-	-
ncRNA_exonic	NONHSAG002865	chr1	150565951	150565951	T	C	233	non-Alu	T->C	+	-	-
ncRNA_exonic	NONHSAG002865	chr1	150565951	150565951	T	C	235	non-Alu	T->C	+	-	-
ncRNA_intronic	NONHSAG002864,NONHSAG002865	chr1	150567628	150567628	T	C	235	Alu	T->C	+	-	-
ncRNA_intronic	NONHSAG002864,NONHSAG002865	chr1	150567644	150567644	T	C	137	Alu	T->C	+	-	-
ncRNA_intronic	NONHSAG002864,NONHSAG002865	chr1	150569496	150569496	T	C	232	Alu	T->C	+	-	-
ncRNA_intronic	NONHSAG002864,NONHSAG002865	chr1	150570709	150570709	T	C	237	Alu	T->C	+	-	-
ncRNA_intronic	NONHSAG002864,NONHSAG002865	chr1	150570736	150570736	T	C	237	Alu	T->C	+	-	-
ncRNA_intronic	NONHSAG002864,NONHSAG002865	chr1	150572899	150572899	T	C	231	Alu	T->C	+	-	-
ncRNA_intronic	NONHSAG002864,NONHSAG002865	chr1	150573554	150573554	T	C	128	Alu	T->C	+	-	-
ncRNA_intronic	NONHSAG002864,NONHSAG002865	chr1	150573591	150573591	T	C	23	Alu	T->C	+	-	-
ncRNA_intronic	NONHSAG002864,NONHSAG002865	chr1	150573591	150573591	T	C	75	Alu	T->C	+	-	-
ncRNA_intronic	NONHSAG002864,NONHSAG002865	chr1	150573609	150573609	T	C	234	Alu	T->C	+	-	-
ncRNA_intronic	NONHSAG002864,NONHSAG002865	chr1	150574227	150574227	T	C	233	Alu	T->C	+	-	-
ncRNA_intronic	NONHSAG002864,NONHSAG002865	chr1	150574309	150574309	T	C	128	Alu	T->C	+	-	-
ncRNA_intronic	NONHSAG002864,NONHSAG002865	chr1	150574322	150574322	T	C	236	Alu	T->C	+	-	-
ncRNA_intronic	NONHSAG002864,NONHSAG002865	chr1	150574500	150574500	T	C	201	Alu	T->C	+	-	-
ncRNA_intronic	NONHSAG002864,NONHSAG002865	chr1	150574500	150574500	T	C	75	Alu	T->C	+	-	-
ncRNA_intronic	NONHSAG002864,NONHSAG002865	chr1	150574528	150574528	T	C	235	Alu	T->C	+	-	-
ncRNA_intronic	NONHSAG002864,NONHSAG002865	chr1	150574554	150574554	T	C	201	Alu	T->C	+	-	-
ncRNA_intronic	NONHSAG002864,NONHSAG002865	chr1	150574580	150574580	T	C	128	Alu	T->C	+	-	-
ncRNA_intronic	NONHSAG002864,NONHSAG002865	chr1	150574626	150574626	T	C	235	Alu	T->C	+	-	-
ncRNA_intronic	NONHSAG002864,NONHSAG002865	chr1	150574653	150574653	T	C	128	Alu	T->C	+	-	-
ncRNA_intronic	NONHSAG002864,NONHSAG002865	chr1	150574700	150574700	T	C	233	Alu	T->C	+	-	-
ncRNA_intronic	NONHSAG002864,NONHSAG002865	chr1	150574954	150574954	T	C	237	Alu	T->C	+	-	-
ncRNA_intronic	NONHSAG002864,NONHSAG002865	chr1	150574972	150574972	T	C	201	Alu	T->C	+	-	-
ncRNA_intronic	NONHSAG002864,NONHSAG002865	chr1	150575038	150575038	T	C	231	Alu	T->C	+	-	-
ncRNA_intronic	NONHSAG002864,NONHSAG002865	chr1	150575611	150575611	T	C	215	Alu	T->C	+	-	-
ncRNA_intronic	NONHSAG002865	chr1	150579530	150579530	T	C	231	Alu	T->C	+	-	-
ncRNA_intronic	NONHSAG002865	chr1	150579574	150579574	T	C	236	Alu	T->C	+	-	-
ncRNA_intronic	NONHSAG002865	chr1	150579601	150579601	T	C	231	Alu	T->C	+	-	-
ncRNA_intronic	NONHSAG002865	chr1	150579641	150579641	T	C	206	Alu	T->C	+	-	-
ncRNA_intronic	NONHSAG002865	chr1	150579651	150579651	T	C	75	Alu	T->C	+	-	-
ncRNA_intronic	NONHSAG002865	chr1	150579657	150579657	T	C	215	Alu	T->C	+	-	-
ncRNA_intronic	NONHSAG002865	chr1	150580003	150580003	T	C	237	Alu	T->C	+	-	-
ncRNA_intronic	NONHSAG002865	chr1	150581611	150581611	T	C	75	Alu	T->C	+	-	-
ncRNA_intronic	NONHSAG002865	chr1	150582863	150582863	T	C	156	Alu	T->C	+	-	-
ncRNA_intronic	NONHSAG002865	chr1	150583207	150583207	T	C	155	Alu	T->C	+	-	-
ncRNA_intronic	NONHSAG002865	chr1	150583278	150583278	T	C	212	Alu	T->C	+	-	-
ncRNA_intronic	NONHSAG002865	chr1	150583324	150583324	T	C	236	Alu	T->C	+	-	-
ncRNA_intronic	NONHSAG002865	chr1	150583353	150583353	T	C	234	Alu	T->C	+	-	-
ncRNA_exonic	NONHSAG002866	chr1	150584579	150584579	T	C	211	Alu	A->G	-	-	-
ncRNA_exonic	NONHSAG002866	chr1	150584579	150584579	T	C	75	Alu	A->G	-	-	-
ncRNA_exonic	NONHSAG002866	chr1	150585076	150585076	T	C	156	Alu	A->G	-	-	-
ncRNA_exonic	NONHSAG002866	chr1	150585093	150585093	T	C	236	Alu	A->G	-	-	-
ncRNA_exonic	NONHSAG002866	chr1	150585099	150585099	A	G	215	Alu	T->C	-	-	-
ncRNA_exonic	NONHSAG002866	chr1	150585164	150585164	T	C	231	Alu	A->G	-	-	-
ncRNA_intronic	NONHSAG002865,NONHSAG002866	chr1	150585498	150585498	T	C	201	Alu	A->G	-	-	-
ncRNA_intronic	NONHSAG002865,NONHSAG002866	chr1	150585654	150585654	T	C	237	Alu	A->G	-	-	-
ncRNA_intronic	NONHSAG002865,NONHSAG002866	chr1	150585668	150585668	T	C	75	Alu	A->G	-	-	-
ncRNA_intronic	NONHSAG002865,NONHSAG002866	chr1	150585690	150585690	T	C	206	Alu	A->G	-	-	-
ncRNA_intronic	NONHSAG002865,NONHSAG002866	chr1	150585690	150585690	T	C	75	Alu	A->G	-	-	-
ncRNA_intronic	NONHSAG002865,NONHSAG002866	chr1	150586489	150586489	T	C	201	Alu	A->G	-	-	-
ncRNA_intronic	NONHSAG002865,NONHSAG002866	chr1	150586519	150586519	T	C	109	Alu	A->G	-	-	-
ncRNA_intronic	NONHSAG002865,NONHSAG002866	chr1	150587101	150587101	T	C	233	Alu	A->G	-	-	-
ncRNA_intronic	NONHSAG002865,NONHSAG002866	chr1	150587110	150587110	T	C	75	Alu	A->G	-	-	-
ncRNA_intronic	NONHSAG002865,NONHSAG002866	chr1	150587496	150587496	T	C	210	Alu	A->G	-	-	-
ncRNA_exonic	NONHSAG002865	chr1	150589932	150589932	T	C	215	Alu	T->C	+	-	-
downstream	NONHSAG002865	chr1	150590438	150590438	T	C	201	Alu	.	.	-	-
downstream	NONHSAG002865	chr1	150590438	150590438	T	C	232	Alu	.	.	-	-
downstream	NONHSAG002865	chr1	150590635	150590635	T	C	70	Alu	.	.	-	-
downstream	NONHSAG002865	chr1	150590691	150590691	T	C	212	Alu	.	.	-	-
downstream	NONHSAG002865	chr1	150591022	150591022	T	C	201	Alu	.	.	-	-
intergenic	NONHSAG002865(dist=1338),ENSA(dist=3234)	chr1	150591365	150591365	T	C	231	Alu	.	.	-	-
intergenic	NONHSAG002865(dist=1559),ENSA(dist=3013)	chr1	150591586	150591586	T	C	137	Alu	.	.	-	-
intergenic	NONHSAG002865(dist=1559),ENSA(dist=3013)	chr1	150591586	150591586	T	C	211	Alu	.	.	-	-
intergenic	HORMAD1(dist=6297),CTSS(dist=3011)	chr1	150699661	150699661	T	C	206	Alu	.	.	-	-
intergenic	HORMAD1(dist=6652),CTSS(dist=2656)	chr1	150700016	150700016	T	C	206	Alu	.	.	-	-
UTR3	CTSS	chr1	150703585	150703585	T	C	206	Alu	A->G	-	-	-
UTR3	CTSS	chr1	150703676	150703676	T	C	231	Alu	A->G	-	-	-
UTR3	CTSS	chr1	150703692	150703692	T	C	210	Alu	A->G	-	-	-
UTR3	CTSS	chr1	150703692	150703692	T	C	211	Alu	A->G	-	-	-
UTR3	CTSS	chr1	150703720	150703720	T	C	231	Alu	A->G	-	-	-
UTR3	CTSS	chr1	150704418	150704418	T	C	128	Alu	A->G	-	-	-
UTR3	CTSS	chr1	150704418	150704418	T	C	236	Alu	A->G	-	-	-
UTR3	CTSS	chr1	150704418	150704418	T	C	70	Alu	A->G	-	-	-
UTR3	CTSS	chr1	150704483	150704483	T	C	210	Alu	A->G	-	-	-
UTR3	CTSS	chr1	150704585	150704585	T	C	206	Alu	A->G	-	-	-
UTR3	CTSS	chr1	150704613	150704613	T	C	234	Alu	A->G	-	-	-
UTR3	CTSS	chr1	150704636	150704636	T	C	234	Alu	A->G	-	-	-
UTR3	CTSS	chr1	150704653	150704653	T	C	206	Alu	A->G	-	-	-
intronic	CTSS	chr1	150713005	150713005	T	C	70	Alu	A->G	-	-	-
intronic	CTSS	chr1	150722247	150722247	T	C	201	Alu	A->G	-	-	-
intronic	ARNT	chr1	150813698	150813698	T	C	75	Alu	A->G	-	-	-
intronic	ARNT	chr1	150831891	150831891	T	C	211	Alu	A->G	-	-	-
intronic	ARNT	chr1	150831896	150831896	T	C	232	Alu	A->G	-	-	-
intronic	SETDB1	chr1	150903574	150903574	A	G	211	Alu	A->G	+	-	-
intronic	SETDB1	chr1	150930287	150930287	T	C	201	Alu	T->C	+	-	-
intronic	SETDB1	chr1	150930927	150930927	T	C	128	Alu	T->C	+	-	-
intronic	SETDB1	chr1	150930933	150930933	A	G	231	Alu	A->G	+	-	-
intronic	SETDB1	chr1	150931001	150931001	T	C	237	Alu	T->C	+	-	-
intronic	ANXA9	chr1	150965890	150965890	T	C	156	Alu	T->C	+	-	-
intronic	ANXA9	chr1	150965890	150965890	T	C	70	Alu	T->C	+	-	-
intronic	ANXA9	chr1	150966293	150966293	T	C	234	Alu	T->C	+	-	-
intronic	ANXA9	chr1	150966338	150966338	T	C	210	Alu	T->C	+	-	-
intronic	ANXA9	chr1	150966374	150966374	T	C	230	Alu	T->C	+	-	-
intronic	ANXA9	chr1	150966382	150966382	T	C	114	Alu	T->C	+	-	-
intronic	ANXA9	chr1	150966413	150966413	T	C	236	non-Alu	T->C	+	-	-
intronic	ANXA9	chr1	150967313	150967313	T	C	236	Alu	T->C	+	-	-
intronic	ANXA9	chr1	150967325	150967325	T	C	233	Alu	T->C	+	-	-
intronic	ANXA9	chr1	150967405	150967405	T	C	212	Alu	T->C	+	-	-
intronic	ANXA9	chr1	150967405	150967405	T	C	233	Alu	T->C	+	-	-
intronic	ANXA9	chr1	150967420	150967420	T	C	236	Alu	T->C	+	-	-
intronic	ANXA9	chr1	150967446	150967446	T	C	212	Alu	T->C	+	-	-
intronic	ANXA9	chr1	150967446	150967446	T	C	236	Alu	T->C	+	-	-
intronic	ANXA9	chr1	150967524	150967524	T	C	230	Alu	T->C	+	-	-
downstream	FAM63A	chr1	150969202	150969202	T	C	234	Alu	.	.	-	-
intronic	GABPB2	chr1	151047550	151047550	A	G	201	Alu	A->G	+	-	-
intronic	GABPB2	chr1	151047635	151047635	A	G	212	Alu	A->G	+	-	-
intronic	GABPB2	chr1	151048142	151048142	A	G	155	Alu	A->G	+	-	-
intronic	GABPB2	chr1	151048160	151048160	A	G	114	Alu	A->G	+	-	-
intronic	GABPB2	chr1	151048160	151048160	A	G	237	Alu	A->G	+	-	-
intronic	GABPB2	chr1	151052225	151052225	A	G	114	Alu	A->G	+	-	-
intronic	GABPB2	chr1	151052225	151052225	A	G	236	Alu	A->G	+	-	-
intronic	GABPB2	chr1	151052297	151052297	A	G	75	Alu	A->G	+	-	-
intronic	GABPB2	chr1	151052438	151052438	A	G	232	Alu	A->G	+	-	-
intronic	GABPB2	chr1	151052505	151052505	A	G	156	Alu	A->G	+	-	-
intronic	GABPB2	chr1	151052623	151052623	A	G	237	Alu	A->G	+	-	-
intronic	GABPB2	chr1	151053138	151053138	A	G	155	Alu	A->G	+	-	-
intronic	GABPB2	chr1	151053466	151053466	A	G	201	Alu	A->G	+	-	-
intronic	GABPB2	chr1	151086564	151086564	A	G	70	Alu	A->G	+	-	-
downstream	GABPB2	chr1	151091677	151091677	A	G	70	Alu	.	.	-	-
downstream	GABPB2	chr1	151091780	151091780	A	G	201	Alu	.	.	-	-
intergenic	GABPB2(dist=1470),NONHSAG002891(dist=4620)	chr1	151092477	151092477	A	G	201	Alu	.	.	-	-
intergenic	GABPB2(dist=1503),NONHSAG002891(dist=4587)	chr1	151092510	151092510	A	G	156	Alu	.	.	-	-
intergenic	GABPB2(dist=1504),NONHSAG002891(dist=4586)	chr1	151092511	151092511	A	G	114	Alu	.	.	-	-
intergenic	GABPB2(dist=1547),NONHSAG002891(dist=4543)	chr1	151092554	151092554	A	G	156	Alu	.	.	-	-
intergenic	GABPB2(dist=1749),NONHSAG002891(dist=4341)	chr1	151092756	151092756	A	G	156	Alu	.	.	-	-
[truncated: 25,777 more rows]

## Sheet: Table S6
Supplementary Table 6: All hyper-editing sites in metastatic tumors (hyper-MT)
Region	Gene	Chr	Start	End	Referent allele	Editing allele	Metastatic sample(G)	Alu region	Editing type	Strand	Type	Information
ncRNA_exonic	LOC729737,NONHSAG000011	chr1	137608	137608	T	C	235	non-Alu	A->G	-	-	-
ncRNA_exonic	LOC729737,NONHSAG000011	chr1	137636	137636	T	C	206	non-Alu	A->G	-	-	-
exonic	AGRN	chr1	983447	983447	C	G	237	non-Alu	C->G	+	synonymous SNV	AGRN:NM_198576:exon23:c.C3807G:p.A1269A,
intronic	C1orf159	chr1	1032365	1032365	T	C	155	Alu	A->G	-	-	-
intronic	C1orf159	chr1	1032624	1032624	T	C	155	Alu	A->G	-	-	-
intronic	C1orf159	chr1	1033587	1033587	T	C	155	Alu	A->G	-	-	-
intronic	C1orf159	chr1	1033744	1033744	T	C	70	Alu	A->G	-	-	-
intronic	C1orf159	chr1	1034129	1034129	T	C	155	Alu	A->G	-	-	-
intronic	C1orf159	chr1	1049524	1049524	T	C	155	Alu	A->G	-	-	-
intronic	C1orf159	chr1	1049581	1049581	T	C	155	Alu	A->G	-	-	-
intronic	C1orf159	chr1	1049581	1049581	T	C	211	Alu	A->G	-	-	-
exonic	B3GALT6	chr1	1168481	1168481	T	A	210	non-Alu	T->A	+	nonsynonymous SNV	B3GALT6:NM_080605:exon1:c.T823A:p.Y275N,
intronic	CPSF3L	chr1	1251538	1251538	T	C	201	Alu	A->G	-	-	-
intronic	CPSF3L	chr1	1252070	1252070	T	C	230	Alu	A->G	-	-	-
intronic	CPSF3L	chr1	1252070	1252070	T	C	237	Alu	A->G	-	-	-
intronic	CPSF3L	chr1	1252180	1252180	T	C	128	Alu	A->G	-	-	-
intronic	CPSF3L	chr1	1252180	1252180	T	C	237	Alu	A->G	-	-	-
intronic	CPSF3L	chr1	1252182	1252182	T	C	201	Alu	A->G	-	-	-
intronic	CPSF3L	chr1	1252221	1252221	T	C	128	Alu	A->G	-	-	-
intronic	CPSF3L	chr1	1252221	1252221	T	C	201	Alu	A->G	-	-	-
intronic	CPSF3L	chr1	1252398	1252398	A	G	155	Alu	T->C	-	-	-
intronic	CPSF3L	chr1	1252398	1252398	A	G	235	Alu	T->C	-	-	-
intronic	CPSF3L	chr1	1252441	1252441	T	C	156	Alu	A->G	-	-	-
intronic	CPSF3L	chr1	1252448	1252448	A	G	75	Alu	T->C	-	-	-
intronic	CPSF3L	chr1	1252720	1252720	A	G	137	Alu	T->C	-	-	-
intronic	CPSF3L	chr1	1253386	1253386	T	C	236	Alu	A->G	-	-	-
intronic	CPSF3L	chr1	1253419	1253419	T	C	201	Alu	A->G	-	-	-
intronic	CPSF3L	chr1	1253422	1253422	T	C	237	Alu	A->G	-	-	-
intronic	CPSF3L	chr1	1253424	1253424	T	C	237	Alu	A->G	-	-	-
intronic	CPSF3L	chr1	1253434	1253434	T	C	237	Alu	A->G	-	-	-
intronic	CPSF3L	chr1	1253511	1253511	A	G	232	Alu	T->C	-	-	-
intronic	CPSF3L	chr1	1253524	1253524	A	G	235	Alu	T->C	-	-	-
intronic	CPSF3L	chr1	1253944	1253944	T	C	237	Alu	A->G	-	-	-
intronic	CCNL2	chr1	1331715	1331715	T	C	75	Alu	A->G	-	-	-
intronic	CCNL2	chr1	1331921	1331921	T	C	156	Alu	A->G	-	-	-
ncRNA_exonic	LOC148413,NONHSAG000101	chr1	1336792	1336792	G	C	212	non-Alu	G->C	+	-	-
intronic	MRPL20	chr1	1338166	1338166	T	C	212	Alu	A->G	-	-	-
intronic	MRPL20	chr1	1338252	1338252	T	C	236	Alu	A->G	-	-	-
intronic	MRPL20	chr1	1338397	1338397	T	C	137	Alu	A->G	-	-	-
intronic	MRPL20	chr1	1338397	1338397	T	C	210	Alu	A->G	-	-	-
intronic	MRPL20	chr1	1338425	1338425	T	C	215	Alu	A->G	-	-	-
intronic	MRPL20	chr1	1338699	1338699	T	C	137	Alu	A->G	-	-	-
intronic	MRPL20	chr1	1338762	1338762	T	C	114	Alu	A->G	-	-	-
intronic	MRPL20	chr1	1338762	1338762	T	C	215	Alu	A->G	-	-	-
intronic	MRPL20	chr1	1338784	1338784	T	C	235	Alu	A->G	-	-	-
intronic	MRPL20	chr1	1338784	1338784	T	C	70	Alu	A->G	-	-	-
intronic	MRPL20	chr1	1338851	1338851	T	C	215	Alu	A->G	-	-	-
intronic	MRPL20	chr1	1339662	1339662	T	C	211	Alu	A->G	-	-	-
intronic	MRPL20	chr1	1339768	1339768	T	C	231	Alu	A->G	-	-	-
intronic	MRPL20	chr1	1339806	1339806	T	C	114	Alu	A->G	-	-	-
intronic	MRPL20	chr1	1339806	1339806	T	C	232	Alu	A->G	-	-	-
intronic	MRPL20	chr1	1340108	1340108	T	C	128	Alu	A->G	-	-	-
ncRNA_exonic	NONHSAG000104	chr1	1344893	1344893	A	G	206	Alu	A->G	+	-	-
ncRNA_exonic	NONHSAG000104	chr1	1344893	1344893	A	G	75	Alu	A->G	+	-	-
ncRNA_exonic	NONHSAG000110,NONHSAG000111	chr1	1364193	1364193	A	G	128	Alu	A->G	+	-	-
UTR3	ATAD3C	chr1	1405117	1405117	A	G	155	Alu	A->G	+	-	-
intronic	ATAD3B	chr1	1418458	1418458	A	G	211	Alu	A->G	+	-	-
intronic	ATAD3B	chr1	1418536	1418536	A	G	235	Alu	A->G	+	-	-
intronic	ATAD3B	chr1	1418727	1418727	A	G	128	Alu	A->G	+	-	-
intronic	ATAD3B	chr1	1418757	1418757	A	G	137	Alu	A->G	+	-	-
intronic	ATAD3B	chr1	1418757	1418757	A	G	215	Alu	A->G	+	-	-
intronic	ATAD3B	chr1	1419700	1419700	A	G	212	Alu	A->G	+	-	-
intronic	ATAD3B	chr1	1419700	1419700	A	G	236	Alu	A->G	+	-	-
intronic	SSU72	chr1	1498732	1498732	T	C	237	Alu	A->G	-	-	-
intronic	SSU72	chr1	1499110	1499110	T	C	206	Alu	A->G	-	-	-
exonic	MIB2	chr1	1564599	1564599	G	C	237	non-Alu	G->C	+	synonymous SNV	MIB2:NM_001170689:exon16:c.G2094C:p.V698V,MIB2:NM_001170688:exon16:c.G2439C:p.V813V,MIB2:NM_080875:exon17:c.G2634C:p.V878V,MIB2:NM_001170687:exon17:c.G2592C:p.V864V,MIB2:NM_001170686:exon17:c.G2622C:p.V874V,
UTR3	SLC35E2B	chr1	1594977	1594977	T	C	137	Alu	A->G	-	-	-
UTR3	SLC35E2B	chr1	1595006	1595006	T	C	237	Alu	A->G	-	-	-
UTR3	SLC35E2B	chr1	1595074	1595074	T	C	212	Alu	A->G	-	-	-
UTR3	SLC35E2B	chr1	1595539	1595539	T	C	215	Alu	A->G	-	-	-
UTR3	SLC35E2B	chr1	1595586	1595586	T	C	212	Alu	A->G	-	-	-
intronic	CDK11B,SLC35E2B	chr1	1609016	1609016	T	C	211	Alu	A->G	-	-	-
intronic	CDK11B,SLC35E2B	chr1	1617572	1617572	T	C	211	Alu	A->G	-	-	-
intronic	CDK11B,SLC35E2B	chr1	1617581	1617581	T	C	211	Alu	A->G	-	-	-
intronic	CDK11B,SLC35E2B	chr1	1617646	1617646	T	C	128	Alu	A->G	-	-	-
intronic	CDK11B,SLC35E2B	chr1	1617646	1617646	T	C	211	Alu	A->G	-	-	-
intronic	CDK11A,CDK11B	chr1	1650748	1650748	A	C	212	non-Alu	T->G	-	-	-
UTR3	SLC35E2	chr1	1660888	1660888	T	C	234	Alu	A->G	-	-	-
UTR3	SLC35E2	chr1	1661471	1661471	T	C	234	Alu	A->G	-	-	-
UTR3	SLC35E2	chr1	1662764	1662764	T	C	206	Alu	A->G	-	-	-
UTR3	SLC35E2	chr1	1662764	1662764	T	C	237	Alu	A->G	-	-	-
UTR3	SLC35E2	chr1	1663222	1663222	T	C	75	Alu	A->G	-	-	-
UTR3	SLC35E2	chr1	1663629	1663629	T	C	236	Alu	A->G	-	-	-
intronic	SLC35E2	chr1	1664434	1664434	T	C	155	Alu	A->G	-	-	-
intronic	SLC35E2	chr1	1664481	1664481	T	C	128	Alu	A->G	-	-	-
intronic	SLC35E2	chr1	1664481	1664481	T	C	232	Alu	A->G	-	-	-
intronic	SLC35E2	chr1	1664578	1664578	T	C	75	Alu	A->G	-	-	-
intronic	SLC35E2	chr1	1665874	1665874	T	C	235	Alu	A->G	-	-	-
intronic	NADK	chr1	1698208	1698208	T	C	128	Alu	A->G	-	-	-
intronic	NADK	chr1	1703740	1703740	T	C	128	Alu	A->G	-	-	-
intronic	GNB1	chr1	1730640	1730640	T	C	155	Alu	A->G	-	-	-
intronic	GNB1	chr1	1730640	1730640	T	C	237	Alu	A->G	-	-	-
intronic	GNB1	chr1	1739258	1739258	T	C	155	Alu	A->G	-	-	-
intronic	GNB1	chr1	1739646	1739646	T	C	211	Alu	A->G	-	-	-
intronic	GNB1	chr1	1742649	1742649	T	C	233	Alu	A->G	-	-	-
intronic	GNB1	chr1	1742649	1742649	T	C	75	Alu	A->G	-	-	-
intronic	GNB1	chr1	1742687	1742687	T	C	75	Alu	A->G	-	-	-
intronic	GNB1	chr1	1742691	1742691	T	C	211	Alu	A->G	-	-	-
intronic	GNB1	chr1	1744692	1744692	T	C	114	Alu	A->G	-	-	-
intronic	GNB1	chr1	1744829	1744829	T	C	155	Alu	A->G	-	-	-
intronic	GNB1	chr1	1750785	1750785	T	C	155	Alu	A->G	-	-	-
intronic	GNB1	chr1	1753392	1753392	T	C	70	Alu	A->G	-	-	-
intronic	GNB1	chr1	1753509	1753509	T	C	75	Alu	A->G	-	-	-
intronic	GNB1	chr1	1753905	1753905	T	C	155	Alu	A->G	-	-	-
intronic	GNB1	chr1	1753905	1753905	T	C	75	Alu	A->G	-	-	-
intronic	GNB1	chr1	1753988	1753988	T	C	75	Alu	A->G	-	-	-
intronic	GNB1	chr1	1756216	1756216	T	C	128	Alu	A->G	-	-	-
intronic	GNB1	chr1	1756216	1756216	T	C	75	Alu	A->G	-	-	-
intronic	GNB1	chr1	1767907	1767907	T	C	215	Alu	A->G	-	-	-
intronic	GNB1	chr1	1769385	1769385	T	C	155	Alu	A->G	-	-	-
intronic	GNB1	chr1	1769590	1769590	T	C	233	Alu	A->G	-	-	-
intronic	GNB1	chr1	1769636	1769636	T	C	210	Alu	A->G	-	-	-
intronic	GNB1	chr1	1769636	1769636	T	C	215	Alu	A->G	-	-	-
intronic	GNB1	chr1	1787901	1787901	T	C	232	Alu	A->G	-	-	-
intronic	GNB1	chr1	1790598	1790598	T	C	155	Alu	A->G	-	-	-
intronic	GNB1	chr1	1794148	1794148	T	C	75	Alu	A->G	-	-	-
intronic	GNB1	chr1	1794171	1794171	T	C	155	Alu	A->G	-	-	-
intronic	GNB1	chr1	1797506	1797506	T	C	75	Alu	A->G	-	-	-
intronic	GNB1	chr1	1797516	1797516	T	C	128	Alu	A->G	-	-	-
intronic	GNB1	chr1	1797582	1797582	T	C	155	Alu	A->G	-	-	-
intronic	GNB1	chr1	1797668	1797668	T	C	155	Alu	A->G	-	-	-
intronic	GNB1	chr1	1799753	1799753	T	C	75	Alu	A->G	-	-	-
intronic	GNB1	chr1	1802787	1802787	T	C	114	Alu	A->G	-	-	-
intronic	GNB1	chr1	1803615	1803615	T	C	208	Alu	A->G	-	-	-
intronic	GNB1	chr1	1803615	1803615	T	C	210	Alu	A->G	-	-	-
intronic	GNB1	chr1	1805797	1805797	T	C	237	Alu	A->G	-	-	-
intronic	GNB1	chr1	1806911	1806911	T	C	128	Alu	A->G	-	-	-
intronic	GNB1	chr1	1813042	1813042	T	C	233	Alu	A->G	-	-	-
intronic	GNB1	chr1	1815501	1815501	T	C	208	Alu	A->G	-	-	-
intronic	GNB1	chr1	1815515	1815515	T	C	210	Alu	A->G	-	-	-
intronic	GNB1	chr1	1815543	1815543	T	C	208	Alu	A->G	-	-	-
intronic	GNB1	chr1	1815737	1815737	T	C	235	Alu	A->G	-	-	-
intronic	GNB1	chr1	1815923	1815923	T	C	215	Alu	A->G	-	-	-
intronic	GNB1	chr1	1817226	1817226	T	C	128	Alu	A->G	-	-	-
intronic	GNB1	chr1	1817629	1817629	T	C	234	Alu	A->G	-	-	-
intronic	GNB1	chr1	1817674	1817674	T	C	230	Alu	A->G	-	-	-
intronic	GNB1	chr1	1817743	1817743	T	C	210	Alu	A->G	-	-	-
exonic	PRKCZ	chr1	2082376	2082376	G	T	210	non-Alu	G->T	+	nonsynonymous SNV	PRKCZ:NM_001242874:exon6:c.G523T:p.A175S,PRKCZ:NM_001033581:exon6:c.G286T:p.A96S,PRKCZ:NM_001033582:exon6:c.G286T:p.A96S,PRKCZ:NM_002744:exon9:c.G835T:p.A279S,
intronic	SKI	chr1	2195202	2195202	A	G	75	Alu	A->G	+	-	-
intronic	SKI	chr1	2195357	2195357	A	G	211	Alu	A->G	+	-	-
intronic	SKI	chr1	2211668	2211668	A	G	75	Alu	A->G	+	-	-
intronic	SKI	chr1	2227723	2227723	A	G	211	Alu	A->G	+	-	-
UTR3	SKI	chr1	2240963	2240963	C	G	208	non-Alu	C->G	+	-	-
intronic	MORN1	chr1	2302209	2302209	T	C	137	Alu	A->G	-	-	-
UTR3	PEX10,RER1	chr1	2336298	2336298	T	A	212	non-Alu	T->A	+	-	-
exonic	PEX10	chr1	2340124	2340124	T	A	236	non-Alu	A->T	-	nonsynonymous SNV	PEX10:NM_002617:exon3:c.A367T:p.S123C,PEX10:NM_153818:exon3:c.A367T:p.S123C,
intronic	TNFRSF14	chr1	2491096	2491096	C	T	212	non-Alu	C->T	+	-	-
exonic	MEGF6	chr1	3422717	3422717	C	A	212	non-Alu	G->T	-	nonsynonymous SNV	MEGF6:NM_001409:exon15:c.G1873T:p.A625S,
intronic	MEGF6	chr1	3430283	3430283	T	C	128	Alu	A->G	-	-	-
UTR3	WRAP73	chr1	3547485	3547485	C	T	237	non-Alu	G->A	-	-	-
ncRNA_exonic	NONHSAG000195,TP73-AS1	chr1	3663107	3663107	C	A	206	non-Alu	G->T	-	-	-
intronic	LRRC47	chr1	3702693	3702693	T	C	128	Alu	A->G	-	-	-
intronic	LRRC47	chr1	3702693	3702693	T	C	201	Alu	A->G	-	-	-
intronic	LRRC47	chr1	3702693	3702693	T	C	234	Alu	A->G	-	-	-
intronic	LRRC47	chr1	3702707	3702707	T	C	235	Alu	A->G	-	-	-
UTR3	CEP104	chr1	3729317	3729317	T	C	206	Alu	A->G	-	-	-
intronic	KCNAB2	chr1	6113900	6113900	A	G	128	Alu	A->G	+	-	-
intronic	KCNAB2	chr1	6113938	6113938	A	G	114	Alu	A->G	+	-	-
intronic	KCNAB2	chr1	6120842	6120842	A	G	211	Alu	A->G	+	-	-
intronic	KCNAB2	chr1	6120884	6120884	A	G	211	Alu	A->G	+	-	-
intronic	RPL22	chr1	6253710	6253710	T	C	155	Alu	A->G	-	-	-
intergenic	RPL22(dist=1910),NONHSAG000231(dist=3311)	chr1	6261589	6261589	T	C	155	Alu	.	.	-	-
intronic	RNF207	chr1	6273460	6273460	A	G	155	Alu	A->G	+	-	-
intronic	RNF207	chr1	6273461	6273461	A	G	155	Alu	A->G	+	-	-
UTR3	RNF207	chr1	6279653	6279653	A	G	235	Alu	A->G	+	-	-
UTR3	RNF207	chr1	6279872	6279872	A	G	212	Alu	A->G	+	-	-
UTR3	ICMT	chr1	6282236	6282236	T	C	114	Alu	A->G	-	-	-
UTR3	ICMT	chr1	6282236	6282236	T	C	235	Alu	A->G	-	-	-
UTR3	ICMT	chr1	6282237	6282237	T	C	201	Alu	A->G	-	-	-
UTR3	ICMT	chr1	6282383	6282383	T	C	206	Alu	A->G	-	-	-
UTR3	ICMT	chr1	6282401	6282401	T	C	235	Alu	A->G	-	-	-
UTR3	ICMT	chr1	6282401	6282401	T	C	237	Alu	A->G	-	-	-
UTR3	ICMT	chr1	6283244	6283244	T	C	206	Alu	A->G	-	-	-
UTR3	ICMT	chr1	6283244	6283244	T	C	237	Alu	A->G	-	-	-
UTR3	ICMT	chr1	6283244	6283244	T	C	70	Alu	A->G	-	-	-
UTR3	ICMT	chr1	6283260	6283260	T	C	70	Alu	A->G	-	-	-
UTR3	ICMT	chr1	6283305	6283305	T	C	201	Alu	A->G	-	-	-
UTR3	ICMT	chr1	6283306	6283306	T	C	206	Alu	A->G	-	-	-
UTR3	ICMT	chr1	6283306	6283306	T	C	233	Alu	A->G	-	-	-
UTR3	NOL9	chr1	6582149	6582149	T	C	70	Alu	A->G	-	-	-
UTR3	NOL9	chr1	6582161	6582161	T	C	210	Alu	A->G	-	-	-
UTR3	NOL9	chr1	6582353	6582353	T	C	231	Alu	A->G	-	-	-
UTR3	NOL9	chr1	6582353	6582353	T	C	235	Alu	A->G	-	-	-
UTR3	NOL9	chr1	6582558	6582558	T	C	237	Alu	A->G	-	-	-
intronic	NOL9	chr1	6608344	6608344	T	C	128	Alu	A->G	-	-	-
intronic	NOL9	chr1	6608344	6608344	T	C	155	Alu	A->G	-	-	-
intronic	NOL9	chr1	6608395	6608395	T	C	211	Alu	A->G	-	-	-
intronic	NOL9	chr1	6608395	6608395	T	C	75	Alu	A->G	-	-	-
exonic	DNAJC11	chr1	6700075	6700075	C	G	237	non-Alu	G->C	-	nonsynonymous SNV	DNAJC11:NM_018198:exon11:c.G1140C:p.L380F,
intronic	DNAJC11	chr1	6707023	6707023	T	C	128	Alu	A->G	-	-	-
intronic	DNAJC11	chr1	6707094	6707094	T	C	128	Alu	A->G	-	-	-
intronic	DNAJC11	chr1	6707305	6707305	T	C	128	Alu	A->G	-	-	-
intronic	DNAJC11	chr1	6707331	6707331	T	C	128	Alu	A->G	-	-	-
intronic	DNAJC11	chr1	6707635	6707635	T	C	212	Alu	A->G	-	-	-
intronic	DNAJC11	chr1	6707635	6707635	T	C	234	Alu	A->G	-	-	-
intronic	DNAJC11	chr1	6709932	6709932	T	C	128	Alu	A->G	-	-	-
intronic	DNAJC11	chr1	6754100	6754100	T	C	75	Alu	A->G	-	-	-
intronic	CAMTA1	chr1	6903681	6903681	A	G	128	Alu	A->G	+	-	-
intronic	CAMTA1	chr1	6904530	6904530	A	G	232	Alu	A->G	+	-	-
intronic	CAMTA1	chr1	6904709	6904709	A	G	128	Alu	A->G	+	-	-
intronic	CAMTA1	chr1	6909839	6909839	A	G	231	Alu	A->G	+	-	-
intronic	CAMTA1	chr1	6909840	6909840	A	G	233	Alu	A->G	+	-	-
intronic	PER3	chr1	7900485	7900485	T	C	231	Alu	T->C	+	-	-
intronic	PER3	chr1	7900604	7900604	T	C	155	Alu	T->C	+	-	-
intronic	PER3	chr1	7900959	7900959	T	C	75	Alu	T->C	+	-	-
intergenic	UTS2(dist=39275),TNFRSF9(dist=23105)	chr1	7952826	7952826	T	C	70	Alu	.	.	-	-
intergenic	UTS2(dist=40722),TNFRSF9(dist=21658)	chr1	7954273	7954273	T	C	75	Alu	.	.	-	-
intergenic	UTS2(dist=40789),TNFRSF9(dist=21591)	chr1	7954340	7954340	T	C	155	Alu	.	.	-	-
intergenic	UTS2(dist=40803),TNFRSF9(dist=21577)	chr1	7954354	7954354	T	C	75	Alu	.	.	-	-
intergenic	UTS2(dist=40862),TNFRSF9(dist=21518)	chr1	7954413	7954413	T	C	155	Alu	.	.	-	-
intergenic	UTS2(dist=40884),TNFRSF9(dist=21496)	chr1	7954435	7954435	T	C	155	Alu	.	.	-	-
intergenic	UTS2(dist=40884),TNFRSF9(dist=21496)	chr1	7954435	7954435	T	C	211	Alu	.	.	-	-
intergenic	UTS2(dist=41339),TNFRSF9(dist=21041)	chr1	7954890	7954890	T	C	70	Alu	.	.	-	-
intergenic	UTS2(dist=41406),TNFRSF9(dist=20974)	chr1	7954957	7954957	T	C	128	Alu	.	.	-	-
intergenic	UTS2(dist=51764),TNFRSF9(dist=10616)	chr1	7965315	7965315	T	C	155	Alu	.	.	-	-
intronic	PARK7	chr1	8032991	8032991	A	G	155	Alu	A->G	+	-	-
intronic	PARK7	chr1	8034428	8034428	A	G	75	Alu	A->G	+	-	-
intergenic	PARK7(dist=13159),NONHSAG000279(dist=4288)	chr1	8058501	8058501	T	C	211	Alu	.	.	-	-
intergenic	PARK7(dist=13624),NONHSAG000279(dist=3823)	chr1	8058966	8058966	T	C	75	Alu	.	.	-	-
ncRNA_exonic	NONHSAG000279	chr1	8067156	8067156	T	C	237	Alu	A->G	-	-	-
ncRNA_exonic	NONHSAG000279	chr1	8067160	8067160	T	C	155	Alu	A->G	-	-	-
ncRNA_exonic	NONHSAG000279	chr1	8067228	8067228	T	C	155	Alu	A->G	-	-	-
ncRNA_exonic	NONHSAG000279	chr1	8067264	8067264	T	C	155	Alu	A->G	-	-	-
upstream	NONHSAG000279	chr1	8067737	8067737	T	C	211	Alu	.	.	-	-
intergenic	NONHSAG000279(dist=2096),ERRFI1(dist=2154)	chr1	8069625	8069625	T	C	237	Alu	.	.	-	-
UTR5	ERRFI1	chr1	8075696	8075696	A	C	114	non-Alu	T->G	-	-	-
intronic	RERE	chr1	8461584	8461584	T	C	212	Alu	A->G	-	-	-
intronic	RERE	chr1	8463126	8463126	T	C	231	Alu	A->G	-	-	-
intronic	RERE	chr1	8464015	8464015	T	C	232	Alu	A->G	-	-	-
intronic	RERE	chr1	8464023	8464023	T	C	155	Alu	A->G	-	-	-
intronic	RERE	chr1	8464055	8464055	T	C	114	Alu	A->G	-	-	-
intronic	RERE	chr1	8464055	8464055	T	C	230	Alu	A->G	-	-	-
intronic	RERE	chr1	8464058	8464058	T	C	211	Alu	A->G	-	-	-
intronic	RERE	chr1	8464117	8464117	T	C	155	Alu	A->G	-	-	-
intronic	RERE	chr1	8464117	8464117	T	C	234	Alu	A->G	-	-	-
intronic	RERE	chr1	8464178	8464178	T	C	109	Alu	A->G	-	-	-
intronic	RERE	chr1	8464178	8464178	T	C	114	Alu	A->G	-	-	-
intronic	RERE	chr1	8464178	8464178	T	C	230	Alu	A->G	-	-	-
intronic	RERE	chr1	8464178	8464178	T	C	70	Alu	A->G	-	-	-
intronic	RERE	chr1	8464255	8464255	T	C	231	Alu	A->G	-	-	-
intronic	RERE	chr1	8464255	8464255	T	C	233	Alu	A->G	-	-	-
intronic	RERE	chr1	8464284	8464284	T	C	109	Alu	A->G	-	-	-
intronic	RERE	chr1	8464328	8464328	T	C	211	Alu	A->G	-	-	-
intronic	RERE	chr1	8464329	8464329	T	C	109	Alu	A->G	-	-	-
intronic	RERE	chr1	8531071	8531071	T	C	230	Alu	A->G	-	-	-
intronic	RERE	chr1	8531103	8531103	T	C	155	Alu	A->G	-	-	-
intronic	RERE	chr1	8531156	8531156	T	C	155	Alu	A->G	-	-	-
intronic	RERE	chr1	8531156	8531156	T	C	75	Alu	A->G	-	-	-
intronic	RERE	chr1	8546139	8546139	T	C	155	Alu	A->G	-	-	-
intronic	RERE	chr1	8546158	8546158	T	C	155	non-Alu	A->G	-	-	-
intronic	RERE	chr1	8605839	8605839	T	C	75	Alu	A->G	-	-	-
intronic	RERE	chr1	8627068	8627068	T	C	75	Alu	A->G	-	-	-
intronic	RERE	chr1	8627112	8627112	T	C	211	Alu	A->G	-	-	-
intronic	RERE	chr1	8634140	8634140	T	C	75	Alu	A->G	-	-	-
intronic	RERE	chr1	8634542	8634542	T	C	155	Alu	A->G	-	-	-
intronic	RERE	chr1	8634611	8634611	T	C	211	Alu	A->G	-	-	-
intronic	RERE	chr1	8642539	8642539	T	C	75	Alu	A->G	-	-	-
intronic	RERE	chr1	8642704	8642704	T	C	75	Alu	A->G	-	-	-
intronic	RERE	chr1	8642767	8642767	T	C	75	Alu	A->G	-	-	-
intronic	RERE	chr1	8661010	8661010	T	C	211	Alu	A->G	-	-	-
intronic	RERE	chr1	8661216	8661216	T	C	230	Alu	A->G	-	-	-
intronic	RERE	chr1	8661216	8661216	T	C	232	Alu	A->G	-	-	-
intronic	RERE	chr1	8661216	8661216	T	C	233	Alu	A->G	-	-	-
intronic	RERE	chr1	8661217	8661217	T	C	231	Alu	A->G	-	-	-
intronic	RERE	chr1	8666161	8666161	T	C	211	Alu	A->G	-	-	-
intronic	RERE	chr1	8667694	8667694	T	C	75	Alu	A->G	-	-	-
intronic	RERE	chr1	8667733	8667733	T	C	235	Alu	A->G	-	-	-
intronic	RERE	chr1	8667737	8667737	T	C	237	Alu	A->G	-	-	-
intronic	RERE	chr1	8667737	8667737	T	C	70	Alu	A->G	-	-	-
intronic	RERE	chr1	8667870	8667870	T	C	233	Alu	A->G	-	-	-
intronic	RERE	chr1	8667881	8667881	T	C	155	Alu	A->G	-	-	-
intronic	RERE	chr1	8667917	8667917	T	C	109	Alu	A->G	-	-	-
intronic	RERE	chr1	8667922	8667922	T	C	128	Alu	A->G	-	-	-
intronic	RERE	chr1	8667922	8667922	T	C	155	Alu	A->G	-	-	-
intronic	RERE	chr1	8667949	8667949	T	C	137	Alu	A->G	-	-	-
intronic	RERE	chr1	8667986	8667986	T	C	109	Alu	A->G	-	-	-
intronic	RERE	chr1	8667986	8667986	T	C	75	Alu	A->G	-	-	-
intronic	RERE	chr1	8668223	8668223	T	C	75	Alu	A->G	-	-	-
intronic	RERE	chr1	8714831	8714831	T	C	109	Alu	A->G	-	-	-
intronic	RERE	chr1	8714899	8714899	T	C	155	Alu	A->G	-	-	-
intronic	RERE	chr1	8714942	8714942	T	C	75	Alu	A->G	-	-	-
intronic	RERE	chr1	8786375	8786375	T	C	128	Alu	A->G	-	-	-
intronic	RERE	chr1	8786441	8786441	T	C	109	Alu	A->G	-	-	-
intronic	RERE	chr1	8789549	8789549	T	C	231	Alu	A->G	-	-	-
intronic	RERE	chr1	8829808	8829808	T	C	211	Alu	A->G	-	-	-
intronic	RERE	chr1	8833800	8833800	T	C	235	Alu	A->G	-	-	-
intronic	RERE	chr1	8833831	8833831	T	C	233	Alu	A->G	-	-	-
intronic	RERE	chr1	8835117	8835117	T	C	211	Alu	A->G	-	-	-
intronic	RERE	chr1	8835386	8835386	T	C	114	Alu	A->G	-	-	-
intronic	RERE	chr1	8835386	8835386	T	C	233	Alu	A->G	-	-	-
intronic	RERE	chr1	8835581	8835581	T	C	75	Alu	A->G	-	-	-
intronic	RERE	chr1	8835586	8835586	T	C	233	Alu	A->G	-	-	-
intronic	RERE	chr1	8835636	8835636	T	C	75	Alu	A->G	-	-	-
intronic	RERE	chr1	8848695	8848695	T	C	75	Alu	A->G	-	-	-
intronic	RERE	chr1	8858954	8858954	T	C	211	Alu	A->G	-	-	-
intronic	RERE	chr1	8859644	8859644	T	C	128	Alu	A->G	-	-	-
intronic	RERE	chr1	8864645	8864645	T	C	212	non-Alu	A->G	-	-	-
intronic	RERE	chr1	8865220	8865220	T	C	155	Alu	A->G	-	-	-
intronic	RERE	chr1	8865774	8865774	T	C	128	Alu	A->G	-	-	-
intronic	RERE	chr1	8866112	8866112	T	C	128	Alu	A->G	-	-	-
intronic	RERE	chr1	8866478	8866478	T	C	109	Alu	A->G	-	-	-
intronic	RERE	chr1	8866481	8866481	T	C	109	Alu	A->G	-	-	-
intronic	RERE	chr1	8873867	8873867	T	C	75	Alu	A->G	-	-	-
intronic	RERE	chr1	8873901	8873901	T	C	231	Alu	A->G	-	-	-
intronic	ENO1	chr1	8936972	8936972	T	C	75	Alu	A->G	-	-	-
intergenic	NONHSAG000307(dist=12388),GPR157(dist=3576)	chr1	9160900	9160900	T	C	70	Alu	.	.	-	-
intergenic	NONHSAG000307(dist=12562),GPR157(dist=3402)	chr1	9161074	9161074	T	C	233	Alu	.	.	-	-
intergenic	NONHSAG000307(dist=12625),GPR157(dist=3339)	chr1	9161137	9161137	T	C	212	Alu	.	.	-	-
intergenic	NONHSAG000307(dist=13146),GPR157(dist=2818)	chr1	9161658	9161658	T	C	114	non-Alu	.	.	-	-
intergenic	NONHSAG000307(dist=13836),GPR157(dist=2128)	chr1	9162348	9162348	T	C	201	Alu	.	.	-	-
intergenic	NONHSAG000307(dist=13836),GPR157(dist=2128)	chr1	9162348	9162348	T	C	70	Alu	.	.	-	-
intergenic	NONHSAG000307(dist=13849),GPR157(dist=2115)	chr1	9162361	9162361	T	C	212	Alu	.	.	-	-
downstream	GPR157	chr1	9163502	9163502	T	C	234	Alu	.	.	-	-
intronic	GPR157	chr1	9187144	9187144	T	C	155	Alu	A->G	-	-	-
ncRNA_exonic	NONHSAG000310	chr1	9209078	9209078	T	C	206	Alu	A->G	-	-	-
ncRNA_exonic	NONHSAG000310	chr1	9209157	9209157	T	C	75	Alu	A->G	-	-	-
ncRNA_exonic	NONHSAG000310	chr1	9209195	9209195	T	C	114	Alu	A->G	-	-	-
ncRNA_exonic	NONHSAG000310	chr1	9209195	9209195	T	C	212	Alu	A->G	-	-	-
ncRNA_exonic	NONHSAG000310	chr1	9209212	9209212	T	C	206	Alu	A->G	-	-	-
ncRNA_intronic	NONHSAG000310	chr1	9209243	9209243	T	C	206	Alu	A->G	-	-	-
ncRNA_intronic	NONHSAG000310	chr1	9225805	9225805	T	C	137	Alu	A->G	-	-	-
ncRNA_intronic	NONHSAG000310	chr1	9226079	9226079	T	C	114	Alu	A->G	-	-	-
ncRNA_intronic	NONHSAG000310	chr1	9226079	9226079	T	C	155	Alu	A->G	-	-	-
ncRNA_intronic	NONHSAG000310	chr1	9229432	9229432	T	C	128	Alu	A->G	-	-	-
ncRNA_intronic	NONHSAG000310	chr1	9232778	9232778	T	C	75	non-Alu	A->G	-	-	-
ncRNA_intronic	NONHSAG000310	chr1	9232785	9232785	T	C	155	non-Alu	A->G	-	-	-
ncRNA_intronic	NONHSAG000310	chr1	9232873	9232873	T	C	155	non-Alu	A->G	-	-	-
ncRNA_intronic	NONHSAG000310	chr1	9232873	9232873	T	C	231	non-Alu	A->G	-	-	-
ncRNA_intronic	NONHSAG000310	chr1	9233508	9233508	T	C	155	Alu	A->G	-	-	-
ncRNA_intronic	NONHSAG000310	chr1	9233514	9233514	T	C	75	Alu	A->G	-	-	-
ncRNA_intronic	NONHSAG000310	chr1	9236087	9236087	T	C	211	Alu	A->G	-	-	-
ncRNA_intronic	NONHSAG000310	chr1	9236100	9236100	T	C	155	Alu	A->G	-	-	-
intronic	H6PD	chr1	9296165	9296165	A	G	75	Alu	A->G	+	-	-
intronic	H6PD	chr1	9296472	9296472	A	G	137	Alu	A->G	+	-	-
intronic	H6PD	chr1	9296620	9296620	A	G	155	Alu	A->G	+	-	-
intronic	H6PD	chr1	9296621	9296621	A	G	211	Alu	A->G	+	-	-
intronic	H6PD	chr1	9296621	9296621	A	G	75	Alu	A->G	+	-	-
intronic	H6PD	chr1	9297409	9297409	A	G	232	Alu	A->G	+	-	-
UTR3	H6PD	chr1	9328074	9328074	A	G	155	Alu	A->G	+	-	-
UTR3	H6PD	chr1	9328082	9328082	A	G	208	Alu	A->G	+	-	-
UTR3	H6PD	chr1	9331227	9331227	A	G	137	Alu	A->G	+	-	-
intronic	SLC25A33	chr1	9620038	9620038	A	G	75	Alu	A->G	+	-	-
intronic	SLC25A33	chr1	9620100	9620100	A	G	155	Alu	A->G	+	-	-
intronic	SLC25A33	chr1	9620107	9620107	A	G	128	Alu	A->G	+	-	-
intronic	SLC25A33	chr1	9620107	9620107	A	G	75	Alu	A->G	+	-	-
intronic	SLC25A33	chr1	9624885	9624885	A	G	75	Alu	A->G	+	-	-
intergenic	SLC25A33(dist=1032),TMEM201(dist=5069)	chr1	9643863	9643863	A	G	155	Alu	.	.	-	-
intergenic	NONHSAG000320(dist=12907),PIK3CD(dist=16512)	chr1	9695278	9695278	A	G	70	Alu	.	.	-	-
intergenic	NONHSAG000320(dist=18147),PIK3CD(dist=11272)	chr1	9700518	9700518	A	G	211	Alu	.	.	-	-
intergenic	NONHSAG000320(dist=20596),PIK3CD(dist=8823)	chr1	9702967	9702967	A	G	211	Alu	.	.	-	-
intronic	PIK3CD	chr1	9714916	9714916	A	G	211	Alu	A->G	+	-	-
intronic	PIK3CD	chr1	9715005	9715005	A	G	128	Alu	A->G	+	-	-
intronic	PIK3CD	chr1	9725142	9725142	A	G	211	Alu	A->G	+	-	-
intronic	PIK3CD	chr1	9725203	9725203	A	G	211	Alu	A->G	+	-	-
intronic	PIK3CD	chr1	9729312	9729312	A	G	70	Alu	A->G	+	-	-
intronic	PIK3CD	chr1	9730125	9730125	A	G	231	Alu	A->G	+	-	-
intronic	PIK3CD	chr1	9737981	9737981	A	G	70	Alu	A->G	+	-	-
intronic	PIK3CD	chr1	9737985	9737985	A	G	155	Alu	A->G	+	-	-
intronic	PIK3CD	chr1	9738082	9738082	A	G	70	Alu	A->G	+	-	-
intronic	PIK3CD	chr1	9756123	9756123	A	G	128	Alu	A->G	+	-	-
intronic	PIK3CD	chr1	9756133	9756133	A	G	231	Alu	A->G	+	-	-
intronic	PIK3CD	chr1	9756169	9756169	A	G	70	Alu	A->G	+	-	-
intronic	PIK3CD	chr1	9756572	9756572	A	G	237	Alu	A->G	+	-	-
intronic	PIK3CD	chr1	9757706	9757706	A	G	155	Alu	A->G	+	-	-
intronic	PIK3CD	chr1	9757827	9757827	A	G	155	Alu	A->G	+	-	-
intronic	PIK3CD	chr1	9758046	9758046	A	G	128	Alu	A->G	+	-	-
intronic	PIK3CD	chr1	9765501	9765501	A	G	114	Alu	A->G	+	-	-
intronic	PIK3CD	chr1	9765501	9765501	A	G	212	Alu	A->G	+	-	-
intronic	PIK3CD	chr1	9765501	9765501	A	G	234	Alu	A->G	+	-	-
intronic	PIK3CD	chr1	9765521	9765521	A	G	155	Alu	A->G	+	-	-
intronic	PIK3CD	chr1	9765521	9765521	A	G	156	Alu	A->G	+	-	-
intronic	PIK3CD	chr1	9765521	9765521	A	G	211	Alu	A->G	+	-	-
intronic	PIK3CD	chr1	9765521	9765521	A	G	234	Alu	A->G	+	-	-
intronic	PIK3CD	chr1	9765521	9765521	A	G	75	Alu	A->G	+	-	-
intronic	CLSTN1	chr1	9806005	9806005	T	C	211	Alu	A->G	-	-	-
intronic	CLSTN1	chr1	9806019	9806019	T	C	128	Alu	A->G	-	-	-
intronic	CLSTN1	chr1	9823077	9823077	T	C	234	Alu	A->G	-	-	-
intronic	CLSTN1	chr1	9863153	9863153	T	C	128	Alu	A->G	-	-	-
intronic	CLSTN1	chr1	9878354	9878354	T	C	211	Alu	A->G	-	-	-
intronic	CLSTN1	chr1	9878403	9878403	C	T	212	Alu	G->A	-	-	-
intronic	CLSTN1	chr1	9879131	9879131	T	C	155	Alu	A->G	-	-	-
intronic	CTNNBIP1	chr1	9941672	9941672	T	C	75	Alu	A->G	-	-	-
intronic	CTNNBIP1	chr1	9951765	9951765	T	C	233	Alu	A->G	-	-	-
intronic	CTNNBIP1	chr1	9951779	9951779	T	C	128	Alu	A->G	-	-	-
intronic	CTNNBIP1	chr1	9951782	9951782	T	C	233	Alu	A->G	-	-	-
intronic	CTNNBIP1	chr1	9951931	9951931	T	C	128	Alu	A->G	-	-	-
upstream	NONHSAG000329	chr1	9987470	9987470	T	C	208	Alu	.	.	-	-
upstream	NONHSAG000329	chr1	9987484	9987484	T	C	208	Alu	.	.	-	-
upstream	NONHSAG000329	chr1	9987576	9987576	T	C	237	Alu	.	.	-	-
upstream	NONHSAG000329	chr1	9987631	9987631	T	C	156	Alu	.	.	-	-
upstream	NONHSAG000329	chr1	9987814	9987814	T	C	233	Alu	.	.	-	-
upstream	NONHSAG000329	chr1	9987847	9987847	T	C	137	Alu	.	.	-	-
upstream	NONHSAG000329	chr1	9987847	9987847	T	C	231	Alu	.	.	-	-
upstream	NONHSAG000329	chr1	9987850	9987850	T	C	230	Alu	.	.	-	-
upstream	NONHSAG000329	chr1	9987857	9987857	T	C	201	Alu	.	.	-	-
upstream	NONHSAG000329	chr1	9987932	9987932	T	C	109	Alu	.	.	-	-
upstream	NONHSAG000329	chr1	9987932	9987932	T	C	211	Alu	.	.	-	-
upstream	NONHSAG000329	chr1	9987932	9987932	T	C	232	Alu	.	.	-	-
upstream	NONHSAG000329	chr1	9987932	9987932	T	C	75	Alu	.	.	-	-
upstream	NONHSAG000329	chr1	9987952	9987952	T	C	232	Alu	.	.	-	-
upstream	NONHSAG000329	chr1	9987965	9987965	T	C	232	Alu	.	.	-	-
upstream	NONHSAG000329	chr1	9988020	9988020	T	C	75	Alu	.	.	-	-
upstream	NONHSAG000329	chr1	9988248	9988248	T	C	155	Alu	.	.	-	-
upstream	NONHSAG000329	chr1	9988248	9988248	T	C	215	Alu	.	.	-	-
intergenic	NONHSAG000329(dist=1224),LZIC(dist=1085)	chr1	9988691	9988691	T	C	201	Alu	.	.	-	-
intergenic	NONHSAG000329(dist=1224),LZIC(dist=1085)	chr1	9988691	9988691	T	C	75	Alu	.	.	-	-
downstream	LZIC	chr1	9988851	9988851	T	C	201	Alu	.	.	-	-
intronic	LZIC	chr1	9999316	9999316	T	C	75	Alu	A->G	-	-	-
intronic	LZIC	chr1	10001321	10001321	T	C	155	Alu	A->G	-	-	-
intronic	NMNAT1	chr1	10024803	10024803	A	G	114	Alu	A->G	+	-	-
UTR3	NMNAT1	chr1	10042910	10042910	A	G	231	Alu	A->G	+	-	-
UTR3	NMNAT1	chr1	10042911	10042911	A	G	231	Alu	A->G	+	-	-
UTR3	NMNAT1	chr1	10043302	10043302	A	G	155	Alu	A->G	+	-	-
UTR3	NMNAT1	chr1	10043363	10043363	A	G	155	Alu	A->G	+	-	-
UTR3	NMNAT1	chr1	10043504	10043504	A	G	211	Alu	A->G	+	-	-
UTR3	NMNAT1	chr1	10043504	10043504	A	G	232	Alu	A->G	+	-	-
UTR3	NMNAT1	chr1	10043504	10043504	A	G	237	Alu	A->G	+	-	-
UTR3	NMNAT1	chr1	10044206	10044206	A	G	235	Alu	A->G	+	-	-
intronic	UBE4B	chr1	10140375	10140375	A	G	75	Alu	A->G	+	-	-
intronic	UBE4B	chr1	10140596	10140596	A	G	75	non-Alu	A->G	+	-	-
intronic	UBE4B	chr1	10140797	10140797	A	G	155	non-Alu	A->G	+	-	-
intronic	UBE4B	chr1	10140797	10140797	A	G	75	non-Alu	A->G	+	-	-
intronic	UBE4B	chr1	10140800	10140800	A	G	155	non-Alu	A->G	+	-	-
intronic	UBE4B	chr1	10152831	10152831	A	G	211	Alu	A->G	+	-	-
intronic	UBE4B	chr1	10171774	10171774	A	G	211	Alu	A->G	+	-	-
intronic	UBE4B	chr1	10171850	10171850	A	G	114	Alu	A->G	+	-	-
intronic	UBE4B	chr1	10171850	10171850	A	G	128	Alu	A->G	+	-	-
intronic	UBE4B	chr1	10171892	10171892	A	G	75	Alu	A->G	+	-	-
intronic	UBE4B	chr1	10171964	10171964	A	G	128	Alu	A->G	+	-	-
intronic	UBE4B	chr1	10183279	10183279	A	G	75	Alu	A->G	+	-	-
intronic	UBE4B	chr1	10183324	10183324	A	G	128	Alu	A->G	+	-	-
intronic	UBE4B	chr1	10183324	10183324	A	G	75	Alu	A->G	+	-	-
intronic	UBE4B	chr1	10183327	10183327	A	G	128	Alu	A->G	+	-	-
intronic	UBE4B	chr1	10199309	10199309	A	G	75	Alu	A->G	+	-	-
intronic	UBE4B	chr1	10227750	10227750	A	G	235	Alu	A->G	+	-	-
UTR3	UBE4B	chr1	10241217	10241217	C	T	208	non-Alu	C->T	+	-	-
intronic	KIF1B	chr1	10320747	10320747	A	G	75	Alu	A->G	+	-	-
intronic	KIF1B	chr1	10344339	10344339	A	G	75	Alu	A->G	+	-	-
intronic	KIF1B	chr1	10344859	10344859	A	G	75	Alu	A->G	+	-	-
UTR3	KIF1B	chr1	10367468	10367468	A	G	237	Alu	A->G	+	-	-
UTR3	KIF1B	chr1	10367791	10367791	G	A	70	non-Alu	G->A	+	-	-
intronic	KIF1B	chr1	10375967	10375967	A	G	75	Alu	A->G	+	-	-
intronic	KIF1B	chr1	10417522	10417522	A	G	75	Alu	A->G	+	-	-
intergenic	KIF1B(dist=4595),NONHSAG000342(dist=3803)	chr1	10446256	10446256	A	G	156	Alu	.	.	-	-
intergenic	NONHSAG000342(dist=6448),PGD(dist=2284)	chr1	10456801	10456801	A	G	70	Alu	.	.	-	-
intergenic	APITD1-CORT(dist=2605),NONHSAG000345(dist=1938)	chr1	10514665	10514665	T	C	75	Alu	.	.	-	-
ncRNA_intronic	NONHSAG000345	chr1	10517276	10517276	T	C	75	Alu	T->C	+	-	-
ncRNA_intronic	NONHSAG000345	chr1	10517300	10517300	T	C	75	Alu	T->C	+	-	-
ncRNA_intronic	NONHSAG000345	chr1	10517313	10517313	T	C	155	Alu	T->C	+	-	-
ncRNA_intronic	NONHSAG000345	chr1	10517362	10517362	T	C	201	Alu	T->C	+	-	-
ncRNA_intronic	NONHSAG000345	chr1	10517381	10517381	T	C	155	Alu	T->C	+	-	-
ncRNA_intronic	NONHSAG000345	chr1	10517485	10517485	T	C	237	Alu	T->C	+	-	-
ncRNA_intronic	NONHSAG000345	chr1	10517513	10517513	T	C	237	Alu	T->C	+	-	-
ncRNA_intronic	NONHSAG000345	chr1	10517527	10517527	T	C	75	Alu	T->C	+	-	-
ncRNA_intronic	NONHSAG000345	chr1	10517547	10517547	T	C	114	Alu	T->C	+	-	-
ncRNA_intronic	NONHSAG000345	chr1	10517547	10517547	T	C	128	Alu	T->C	+	-	-
ncRNA_intronic	NONHSAG000345	chr1	10517558	10517558	T	C	212	Alu	T->C	+	-	-
ncRNA_intronic	NONHSAG000345	chr1	10517567	10517567	T	C	206	Alu	T->C	+	-	-
ncRNA_intronic	NONHSAG000345	chr1	10517613	10517613	T	C	234	Alu	T->C	+	-	-
ncRNA_exonic	NONHSAG000345	chr1	10518734	10518734	T	C	206	Alu	T->C	+	-	-
ncRNA_exonic	NONHSAG000345	chr1	10518756	10518756	T	C	215	Alu	T->C	+	-	-
ncRNA_intronic	NONHSAG000345	chr1	10519048	10519048	T	C	128	Alu	T->C	+	-	-
ncRNA_intronic	NONHSAG000345	chr1	10519064	10519064	T	C	233	Alu	T->C	+	-	-
ncRNA_intronic	NONHSAG000345	chr1	10519064	10519064	T	C	236	Alu	T->C	+	-	-
ncRNA_exonic	NONHSAG000345	chr1	10519190	10519190	T	C	128	Alu	T->C	+	-	-
ncRNA_exonic	NONHSAG000345	chr1	10519200	10519200	T	C	215	Alu	T->C	+	-	-
ncRNA_exonic	NONHSAG000345	chr1	10519887	10519887	T	C	235	Alu	T->C	+	-	-
ncRNA_exonic	NONHSAG000345	chr1	10519982	10519982	T	C	201	Alu	T->C	+	-	-
ncRNA_exonic	NONHSAG000345	chr1	10520057	10520057	T	C	114	Alu	T->C	+	-	-
ncRNA_exonic	NONHSAG000345	chr1	10520057	10520057	T	C	210	Alu	T->C	+	-	-
ncRNA_exonic	NONHSAG000345	chr1	10520057	10520057	T	C	236	Alu	T->C	+	-	-
ncRNA_exonic	NONHSAG000345	chr1	10520067	10520067	T	C	230	Alu	T->C	+	-	-
ncRNA_exonic	NONHSAG000345	chr1	10520072	10520072	T	C	215	Alu	T->C	+	-	-
ncRNA_exonic	NONHSAG000345	chr1	10520072	10520072	T	C	234	Alu	T->C	+	-	-
downstream	DFFA,NONHSAG000345	chr1	10520383	10520383	T	C	75	Alu	.	.	-	-
downstream	DFFA,NONHSAG000345	chr1	10520487	10520487	T	C	237	Alu	.	.	-	-
downstream	DFFA,NONHSAG000345	chr1	10520487	10520487	T	C	75	Alu	.	.	-	-
UTR3	DFFA	chr1	10520702	10520702	T	C	230	Alu	A->G	-	-	-
UTR3	DFFA	chr1	10520751	10520751	T	C	236	Alu	A->G	-	-	-
UTR3	DFFA	chr1	10520858	10520858	T	C	233	Alu	A->G	-	-	-
UTR3	DFFA	chr1	10521130	10521130	T	C	212	Alu	A->G	-	-	-
UTR3	DFFA	chr1	10521170	10521170	T	C	236	Alu	A->G	-	-	-
intronic	PEX14	chr1	10560342	10560342	A	G	128	Alu	A->G	+	-	-
intronic	PEX14	chr1	10560343	10560343	A	G	231	Alu	A->G	+	-	-
intronic	PEX14	chr1	10618563	10618563	A	G	128	Alu	A->G	+	-	-
intronic	PEX14	chr1	10618582	10618582	A	G	211	Alu	A->G	+	-	-
intronic	PEX14	chr1	10618610	10618610	A	G	211	Alu	A->G	+	-	-
intronic	PEX14	chr1	10618674	10618674	A	G	211	Alu	A->G	+	-	-
intronic	PEX14	chr1	10635048	10635048	A	G	232	Alu	A->G	+	-	-
intronic	PEX14	chr1	10668056	10668056	A	G	155	Alu	A->G	+	-	-
intronic	PEX14	chr1	10668056	10668056	A	G	75	Alu	A->G	+	-	-
intronic	TARDBP	chr1	11080711	11080711	A	G	128	Alu	A->G	+	-	-
intronic	TARDBP	chr1	11080916	11080916	A	G	155	Alu	A->G	+	-	-
intronic	TARDBP	chr1	11080917	11080917	A	G	211	Alu	A->G	+	-	-
intronic	TARDBP	chr1	11080926	11080926	A	G	155	Alu	A->G	+	-	-
intronic	MASP2	chr1	11088159	11088159	A	G	212	Alu	T->C	-	-	-
intronic	MASP2	chr1	11089785	11089785	A	G	232	Alu	T->C	-	-	-
intronic	MASP2	chr1	11089813	11089813	A	G	233	Alu	T->C	-	-	-
intronic	MASP2	chr1	11089835	11089835	A	G	128	Alu	T->C	-	-	-
intronic	MASP2	chr1	11089878	11089878	A	G	155	Alu	T->C	-	-	-
intronic	MASP2	chr1	11089878	11089878	A	G	215	Alu	T->C	-	-	-
intronic	MTOR	chr1	11178959	11178959	T	C	75	Alu	A->G	-	-	-
intronic	MTHFR	chr1	11859921	11859921	T	C	114	Alu	A->G	-	-	-
intronic	PLOD1	chr1	12008528	12008528	A	G	155	Alu	A->G	+	-	-
intronic	TNFRSF1B	chr1	12256102	12256102	A	G	128	Alu	A->G	+	-	-
intronic	TNFRSF1B	chr1	12256129	12256129	A	G	155	Alu	A->G	+	-	-
intronic	TNFRSF1B	chr1	12256129	12256129	A	G	156	Alu	A->G	+	-	-
intronic	TNFRSF1B	chr1	12256129	12256129	A	G	234	Alu	A->G	+	-	-
intronic	TNFRSF1B	chr1	12256156	12256156	A	G	231	Alu	A->G	+	-	-
intronic	TNFRSF1B	chr1	12256156	12256156	A	G	234	Alu	A->G	+	-	-
intronic	TNFRSF1B	chr1	12257919	12257919	A	G	155	Alu	A->G	+	-	-
intronic	TNFRSF1B	chr1	12257927	12257927	A	G	155	Alu	A->G	+	-	-
intronic	TNFRSF1B	chr1	12258093	12258093	A	G	212	Alu	A->G	+	-	-
intronic	TNFRSF1B	chr1	12258093	12258093	A	G	75	Alu	A->G	+	-	-
intronic	TNFRSF1B	chr1	12258969	12258969	A	G	234	Alu	A->G	+	-	-
intronic	TNFRSF1B	chr1	12260623	12260623	A	G	155	non-Alu	A->G	+	-	-
intronic	TNFRSF1B	chr1	12260809	12260809	A	G	128	Alu	A->G	+	-	-
intronic	TNFRSF1B	chr1	12261128	12261128	A	G	235	Alu	A->G	+	-	-
intronic	TNFRSF1B	chr1	12266254	12266254	A	G	128	Alu	A->G	+	-	-
intronic	VPS13D	chr1	12300529	12300529	A	G	128	Alu	A->G	+	-	-
intronic	VPS13D	chr1	12315809	12315809	A	G	137	Alu	A->G	+	-	-
intronic	VPS13D	chr1	12315867	12315867	A	G	233	Alu	A->G	+	-	-
intronic	VPS13D	chr1	12316184	12316184	A	G	210	Alu	A->G	+	-	-
intronic	VPS13D	chr1	12335391	12335391	A	G	128	Alu	A->G	+	-	-
intronic	VPS13D	chr1	12425558	12425558	A	G	155	Alu	A->G	+	-	-
intronic	VPS13D	chr1	12528950	12528950	A	G	75	Alu	A->G	+	-	-
intergenic	VPS13D(dist=6069),NONHSAG000398(dist=9340)	chr1	12578167	12578167	A	G	232	Alu	.	.	-	-
intergenic	VPS13D(dist=6345),NONHSAG000398(dist=9064)	chr1	12578443	12578443	A	G	155	Alu	.	.	-	-
intergenic	VPS13D(dist=6345),NONHSAG000398(dist=9064)	chr1	12578443	12578443	A	G	70	Alu	.	.	-	-
intronic	DHRS3	chr1	12631644	12631644	T	C	231	Alu	A->G	-	-	-
intronic	DHRS3	chr1	12631696	12631696	T	C	128	Alu	A->G	-	-	-
exonic	DHRS3	chr1	12632804	12632804	G	A	211	non-Alu	C->T	-	nonsynonymous SNV	DHRS3:NM_004753:exon5:c.C776T:p.A259V,
intronic	DHRS3	chr1	12647260	12647260	T	C	75	Alu	A->G	-	-	-
intronic	DHRS3	chr1	12670153	12670153	T	C	155	Alu	A->G	-	-	-
intronic	PRDM2	chr1	14069640	14069640	A	G	211	Alu	A->G	+	-	-
intronic	PRDM2	chr1	14082318	14082318	A	G	75	Alu	A->G	+	-	-
intronic	PRDM2	chr1	14082491	14082491	A	G	211	Alu	A->G	+	-	-
intronic	PRDM2	chr1	14082491	14082491	A	G	75	Alu	A->G	+	-	-
intergenic	NONHSAG000419(dist=54415),NONHSAG000420(dist=5120)	chr1	14604028	14604028	A	G	75	Alu	.	.	-	-
intergenic	NONHSAG000419(dist=57072),NONHSAG000420(dist=2463)	chr1	14606685	14606685	A	G	75	Alu	.	.	-	-
intergenic	NONHSAG000419(dist=57521),NONHSAG000420(dist=2014)	chr1	14607134	14607134	A	G	75	non-Alu	.	.	-	-
ncRNA_intronic	NONHSAG000421	chr1	14664179	14664179	A	G	75	Alu	A->G	+	-	-
ncRNA_intronic	NONHSAG000421	chr1	14664889	14664889	A	G	156	Alu	A->G	+	-	-
intronic	KAZN	chr1	14980438	14980438	A	G	75	non-Alu	A->G	+	-	-
intronic	KAZN	chr1	14980844	14980844	A	G	75	non-Alu	A->G	+	-	-
intronic	KAZN	chr1	14980930	14980930	A	G	75	non-Alu	A->G	+	-	-
intronic	KAZN	chr1	15023556	15023556	A	G	230	Alu	A->G	+	-	-
intronic	KAZN	chr1	15048531	15048531	A	G	75	Alu	A->G	+	-	-
intronic	KAZN	chr1	15081504	15081504	A	C	75	Alu	A->C	+	-	-
intronic	KAZN	chr1	15201564	15201564	A	G	75	Alu	A->G	+	-	-
intronic	C1orf195,TMEM51	chr1	15493140	15493140	A	G	137	Alu	A->G	+	-	-
intronic	C1orf195,TMEM51	chr1	15493140	15493140	A	G	75	Alu	A->G	+	-	-
intronic	TMEM51	chr1	15526824	15526824	A	G	128	Alu	A->G	+	-	-
intronic	CELA2B	chr1	15816465	15816465	T	C	215	Alu	T->C	+	-	-
intronic	CELA2B	chr1	15816506	15816506	T	C	128	Alu	T->C	+	-	-
intronic	DNAJC16	chr1	15856656	15856656	A	G	137	Alu	A->G	+	-	-
intronic	DNAJC16	chr1	15856730	15856730	A	G	211	Alu	A->G	+	-	-
intronic	DDI2	chr1	15955920	15955920	A	G	128	Alu	A->G	+	-	-
intronic	DDI2	chr1	15961467	15961467	A	G	128	non-Alu	A->G	+	-	-
intronic	DDI2	chr1	15961634	15961634	A	G	211	Alu	A->G	+	-	-
intronic	DDI2	chr1	15961639	15961639	A	G	155	Alu	A->G	+	-	-
intronic	DDI2	chr1	15961673	15961673	A	G	155	Alu	A->G	+	-	-
intronic	DDI2	chr1	15961673	15961673	A	G	75	Alu	A->G	+	-	-
intronic	DDI2	chr1	15961956	15961956	A	G	75	Alu	A->G	+	-	-
intronic	DDI2	chr1	15969082	15969082	A	G	75	Alu	A->G	+	-	-
intronic	DDI2	chr1	15979237	15979237	A	G	75	Alu	A->G	+	-	-
intronic	DDI2	chr1	15979238	15979238	A	G	211	Alu	A->G	+	-	-
intronic	DDI2	chr1	15979238	15979238	A	G	75	Alu	A->G	+	-	-
intronic	DDI2	chr1	15982028	15982028	A	G	155	Alu	A->G	+	-	-
intronic	DDI2	chr1	15982360	15982360	A	G	233	Alu	A->G	+	-	-
intronic	DDI2	chr1	15985110	15985110	A	G	211	Alu	A->G	+	-	-
intronic	DDI2	chr1	15985155	15985155	A	G	75	Alu	A->G	+	-	-
intronic	PLEKHM2	chr1	16015026	16015026	A	G	109	Alu	A->G	+	-	-
intronic	PLEKHM2	chr1	16015466	16015466	A	G	128	Alu	A->G	+	-	-
intronic	PLEKHM2	chr1	16015616	16015616	A	G	230	Alu	A->G	+	-	-
intronic	PLEKHM2	chr1	16015662	16015662	A	G	75	Alu	A->G	+	-	-
intronic	PLEKHM2	chr1	16036547	16036547	A	G	155	Alu	A->G	+	-	-
UTR3	PLEKHM2	chr1	16060599	16060599	G	C	210	non-Alu	G->C	+	-	-
intergenic	UQCRHL(dist=16225),NONHSAG000448(dist=10141)	chr1	16150419	16150419	T	C	155	Alu	.	.	-	-
intergenic	UQCRHL(dist=24629),NONHSAG000448(dist=1737)	chr1	16158823	16158823	T	C	75	Alu	.	.	-	-
downstream	FLJ37453,NONHSAG000448	chr1	16159897	16159897	T	C	155	Alu	.	.	-	-
intronic	SPEN	chr1	16205249	16205249	A	G	231	Alu	A->G	+	-	-
intronic	SPEN	chr1	16205249	16205249	A	G	75	Alu	A->G	+	-	-
intronic	SPEN	chr1	16205250	16205250	A	G	155	Alu	A->G	+	-	-
intronic	SPEN	chr1	16205250	16205250	A	G	231	Alu	A->G	+	-	-
intronic	SPEN	chr1	16205340	16205340	A	G	231	Alu	A->G	+	-	-
intronic	SPEN	chr1	16205343	16205343	A	G	75	Alu	A->G	+	-	-
intronic	SPEN	chr1	16227606	16227606	A	G	211	Alu	A->G	+	-	-
intronic	SPEN	chr1	16227941	16227941	A	G	232	Alu	A->G	+	-	-
intronic	SPEN	chr1	16227953	16227953	A	G	128	Alu	A->G	+	-	-
intronic	SPEN	chr1	16240296	16240296	A	G	211	Alu	A->G	+	-	-
exonic	SPEN	chr1	16260984	16260984	C	T	114	non-Alu	C->T	+	nonsynonymous SNV	SPEN:NM_015001:exon11:c.C8249T:p.S2750F,
intergenic	NONHSAG000462(dist=1054),NONHSAG000463(dist=3290)	chr1	16489432	16489432	A	G	155	Alu	.	.	-	-
intergenic	NONHSAG000466(dist=1410),RSG1(dist=2250)	chr1	16555932	16555932	T	C	155	Alu	.	.	-	-
intergenic	NONHSAG000466(dist=1410),RSG1(dist=2250)	chr1	16555932	16555932	T	C	237	Alu	.	.	-	-
intronic	FBXO42	chr1	16601251	16601251	T	C	128	Alu	A->G	-	-	-
intronic	FBXO42	chr1	16608885	16608885	T	C	128	Alu	A->G	-	-	-
intronic	FBXO42	chr1	16609390	16609390	T	C	236	Alu	A->G	-	-	-
intronic	FBXO42	chr1	16618926	16618926	T	C	233	Alu	A->G	-	-	-
intronic	FBXO42	chr1	16627683	16627683	T	C	75	Alu	A->G	-	-	-
intronic	FBXO42	chr1	16630779	16630779	T	C	211	Alu	A->G	-	-	-
intronic	FBXO42	chr1	16632654	16632654	T	C	75	Alu	A->G	-	-	-
intronic	FBXO42	chr1	16632655	16632655	T	C	114	Alu	A->G	-	-	-
intronic	FBXO42	chr1	16634742	16634742	T	C	155	Alu	A->G	-	-	-
intronic	FBXO42	chr1	16634749	16634749	T	C	155	Alu	A->G	-	-	-
intronic	FBXO42	chr1	16634749	16634749	T	C	212	Alu	A->G	-	-	-
intronic	FBXO42	chr1	16635800	16635800	T	C	155	Alu	A->G	-	-	-
intronic	FBXO42	chr1	16635847	16635847	T	C	128	Alu	A->G	-	-	-
intronic	FBXO42	chr1	16636374	16636374	T	C	155	Alu	A->G	-	-	-
intronic	FBXO42	chr1	16662929	16662929	T	C	75	Alu	A->G	-	-	-
intronic	FBXO42	chr1	16665443	16665443	T	C	155	Alu	A->G	-	-	-
intronic	FBXO42	chr1	16665443	16665443	T	C	75	Alu	A->G	-	-	-
intronic	FBXO42	chr1	16665509	16665509	T	C	155	Alu	A->G	-	-	-
intronic	FBXO42	chr1	16670916	16670916	T	C	211	Alu	A->G	-	-	-
intronic	FBXO42	chr1	16670951	16670951	T	C	155	Alu	A->G	-	-	-
intronic	FBXO42	chr1	16671103	16671103	T	C	109	Alu	A->G	-	-	-
intronic	SZRD1	chr1	16696128	16696128	A	G	155	Alu	A->G	+	-	-
intronic	SZRD1	chr1	16696213	16696213	A	G	128	Alu	A->G	+	-	-
intronic	SZRD1	chr1	16696257	16696257	A	G	211	Alu	A->G	+	-	-
intronic	SZRD1	chr1	16703158	16703158	A	G	128	Alu	A->G	+	-	-
intronic	SZRD1	chr1	16703840	16703840	A	G	206	Alu	A->G	+	-	-
intronic	SZRD1	chr1	16703869	16703869	A	G	237	Alu	A->G	+	-	-
intronic	SZRD1	chr1	16703902	16703902	A	G	109	Alu	A->G	+	-	-
intronic	SZRD1	chr1	16703973	16703973	A	G	155	Alu	A->G	+	-	-
intronic	SZRD1	chr1	16707664	16707664	A	G	211	Alu	A->G	+	-	-
intronic	NECAP2	chr1	16784292	16784292	T	C	155	Alu	T->C	+	-	-
intronic	NECAP2	chr1	16784310	16784310	T	C	155	Alu	T->C	+	-	-
intronic	NECAP2	chr1	16784852	16784852	T	C	237	Alu	T->C	+	-	-
intronic	NECAP2	chr1	16784853	16784853	T	C	237	Alu	T->C	+	-	-
intronic	NECAP2	chr1	16785003	16785003	T	C	156	Alu	T->C	+	-	-
upstream;downstream	NONHSAG000473;NECAP2	chr1	16787319	16787319	A	G	231	Alu	.	.	-	-
upstream;downstream	NONHSAG000473;NECAP2	chr1	16787373	16787373	A	G	75	Alu	.	.	-	-
ncRNA_exonic	NONHSAG000473	chr1	16787506	16787506	A	G	109	Alu	A->G	+	-	-
ncRNA_exonic	NONHSAG000473	chr1	16787506	16787506	A	G	232	Alu	A->G	+	-	-
ncRNA_exonic	NONHSAG000473	chr1	16787561	16787561	A	G	211	Alu	A->G	+	-	-
ncRNA_exonic	NONHSAG000473	chr1	16787985	16787985	A	G	109	Alu	A->G	+	-	-
ncRNA_exonic	NONHSAG000473	chr1	16787985	16787985	A	G	137	Alu	A->G	+	-	-
ncRNA_exonic	NONHSAG000473	chr1	16787985	16787985	A	G	215	Alu	A->G	+	-	-
ncRNA_exonic	NONHSAG000473	chr1	16789761	16789761	T	C	109	Alu	T->C	+	-	-
ncRNA_intronic	NONHSAG000473	chr1	16791191	16791191	T	C	75	Alu	T->C	+	-	-
ncRNA_intronic	NONHSAG000473	chr1	16793163	16793163	T	C	155	Alu	T->C	+	-	-
ncRNA_intronic	CROCCP3	chr1	16797570	16797570	T	C	236	Alu	A->G	-	-	-
ncRNA_intronic	CROCCP3,NONHSAG000475	chr1	16805557	16805557	T	C	155	Alu	A->G	-	-	-
ncRNA_exonic	NONHSAG000476	chr1	16822826	16822826	T	C	128	Alu	A->G	-	-	-
ncRNA_exonic	NONHSAG000476	chr1	16823226	16823226	T	C	128	Alu	A->G	-	-	-
ncRNA_exonic	NONHSAG000476	chr1	16823272	16823272	T	C	155	Alu	A->G	-	-	-
UTR3	NBPF1	chr1	16889414	16889414	T	C	114	non-Alu	A->G	-	-	-
UTR3	NBPF1	chr1	16889414	16889414	T	C	233	non-Alu	A->G	-	-	-
UTR3	NBPF1	chr1	16889624	16889624	T	C	212	non-Alu	A->G	-	-	-
UTR3	NBPF1	chr1	16889642	16889642	T	C	212	non-Alu	A->G	-	-	-
exonic	NBPF1	chr1	16910172	16910172	G	A	234	non-Alu	C->T	-	synonymous SNV	NBPF1:NM_017940:exon13:c.C1008T:p.D336D,
exonic	NBPF1	chr1	16911991	16911991	G	C	236	non-Alu	C->G	-	nonsynonymous SNV	NBPF1:NM_017940:exon12:c.C981G:p.N327K,
intronic	ATP13A2	chr1	17330296	17330296	T	C	211	Alu	A->G	-	-	-
intronic	SDHB	chr1	17368479	17368479	T	C	155	Alu	A->G	-	-	-
intronic	SDHB	chr1	17368484	17368484	T	C	155	Alu	A->G	-	-	-
intronic	SDHB	chr1	17368519	17368519	T	C	155	Alu	A->G	-	-	-
intronic	SDHB	chr1	17369022	17369022	T	C	215	Alu	A->G	-	-	-
intronic	SDHB	chr1	17369022	17369022	T	C	236	Alu	A->G	-	-	-
intronic	SDHB	chr1	17369151	17369151	T	C	70	Alu	A->G	-	-	-
intronic	SDHB	chr1	17369216	17369216	T	C	212	Alu	A->G	-	-	-
intronic	SDHB	chr1	17369234	17369234	T	C	75	Alu	A->G	-	-	-
intronic	SDHB	chr1	17376361	17376361	T	C	155	Alu	A->G	-	-	-
intronic	SDHB	chr1	17376422	17376422	T	C	155	Alu	A->G	-	-	-
intronic	ARHGEF10L	chr1	17909444	17909444	A	G	155	Alu	A->G	+	-	-
intronic	IFFO2	chr1	19269470	19269470	T	C	75	Alu	A->G	-	-	-
downstream	EMC1	chr1	19541379	19541379	T	C	155	Alu	.	.	-	-
downstream	EMC1	chr1	19541682	19541682	T	C	156	Alu	.	.	-	-
downstream	EMC1	chr1	19541682	19541682	T	C	232	Alu	.	.	-	-
downstream	EMC1	chr1	19541725	19541725	T	C	70	Alu	.	.	-	-
downstream	EMC1	chr1	19541725	19541725	T	C	75	Alu	.	.	-	-
UTR3	EMC1	chr1	19542239	19542239	T	C	155	Alu	A->G	-	-	-
UTR3	EMC1	chr1	19542239	19542239	T	C	206	Alu	A->G	-	-	-
UTR3	EMC1	chr1	19542310	19542310	T	C	233	Alu	A->G	-	-	-
UTR3	EMC1	chr1	19542419	19542419	A	G	208	Alu	T->C	-	-	-
UTR3	EMC1	chr1	19542597	19542597	A	G	231	Alu	T->C	-	-	-
UTR3	EMC1	chr1	19542609	19542609	T	C	155	Alu	A->G	-	-	-
UTR3	EMC1	chr1	19542631	19542631	T	C	201	Alu	A->G	-	-	-
UTR3	EMC1	chr1	19543243	19543243	A	G	210	Alu	T->C	-	-	-
UTR3	EMC1	chr1	19543456	19543456	T	C	212	Alu	A->G	-	-	-
UTR3	EMC1	chr1	19543456	19543456	T	C	234	Alu	A->G	-	-	-
UTR3	EMC1	chr1	19543457	19543457	T	C	212	Alu	A->G	-	-	-
UTR3	EMC1	chr1	19543464	19543464	A	G	212	Alu	T->C	-	-	-
UTR3	EMC1	chr1	19543850	19543850	T	C	155	Alu	A->G	-	-	-
intronic	EMC1	chr1	19548359	19548359	A	G	210	Alu	T->C	-	-	-
UTR3	MRTO4	chr1	19585493	19585493	A	G	232	Alu	A->G	+	-	-
UTR3	MRTO4	chr1	19585553	19585553	A	G	155	Alu	A->G	+	-	-
UTR3	MRTO4	chr1	19585553	19585553	A	G	237	Alu	A->G	+	-	-
UTR3	MRTO4	chr1	19586455	19586455	A	G	109	Alu	A->G	+	-	-
UTR3	MRTO4	chr1	19586455	19586455	A	G	75	Alu	A->G	+	-	-
ncRNA_exonic	LOC100506730,NONHSAG000542	chr1	19621989	19621989	T	C	236	non-Alu	A->G	-	-	-
ncRNA_intronic	NONHSAG000543	chr1	19623975	19623975	T	C	236	Alu	T->C	+	-	-
downstream	AKR7A2	chr1	19628214	19628214	T	C	232	Alu	.	.	-	-
downstream	AKR7A2	chr1	19628420	19628420	T	C	215	Alu	.	.	-	-
downstream	AKR7A2	chr1	19628420	19628420	T	C	230	Alu	.	.	-	-
UTR3	AKR7A2	chr1	19629300	19629300	T	C	230	Alu	A->G	-	-	-
UTR3	PQLC2	chr1	19655630	19655630	A	G	215	Alu	A->G	+	-	-
downstream	NONHSAG000545	chr1	19661322	19661322	T	C	75	Alu	.	.	-	-
intergenic	NONHSAG000545(dist=2712),CAPZB(dist=1624)	chr1	19663643	19663643	T	C	211	Alu	.	.	-	-
intergenic	NONHSAG000545(dist=2859),CAPZB(dist=1477)	chr1	19663790	19663790	T	C	211	Alu	.	.	-	-
intronic	CAPZB	chr1	19691373	19691373	T	C	231	Alu	A->G	-	-	-
intronic	CAPZB	chr1	19691387	19691387	T	C	232	Alu	A->G	-	-	-
intronic	CAPZB	chr1	19691479	19691479	T	C	155	Alu	A->G	-	-	-
intronic	CAPZB	chr1	19691479	19691479	T	C	235	Alu	A->G	-	-	-
intronic	CAPZB	chr1	19691540	19691540	T	C	155	Alu	A->G	-	-	-
intronic	CAPZB	chr1	19750122	19750122	T	C	75	Alu	A->G	-	-	-
intronic	CAPZB	chr1	19790991	19790991	T	C	212	Alu	A->G	-	-	-
intronic	CAPZB	chr1	19799350	19799350	T	C	211	Alu	A->G	-	-	-
intronic	CAPZB	chr1	19799350	19799350	T	C	212	Alu	A->G	-	-	-
intronic	CAPZB	chr1	19800275	19800275	T	C	231	Alu	A->G	-	-	-
intronic	CAPZB	chr1	19800306	19800306	T	C	231	Alu	A->G	-	-	-
intronic	CAPZB	chr1	19800628	19800628	T	C	155	Alu	A->G	-	-	-
intronic	CAPZB	chr1	19800669	19800669	T	C	75	Alu	A->G	-	-	-
intronic	CAPZB	chr1	19800775	19800775	T	C	75	Alu	A->G	-	-	-
intronic	MINOS1,MINOS1-NBL1	chr1	19927858	19927858	A	G	75	Alu	A->G	+	-	-
intronic	MINOS1,MINOS1-NBL1	chr1	19927891	19927891	A	G	155	Alu	A->G	+	-	-
intronic	MINOS1,MINOS1-NBL1	chr1	19927891	19927891	A	G	75	Alu	A->G	+	-	-
intronic	MINOS1,MINOS1-NBL1	chr1	19927910	19927910	A	G	75	Alu	A->G	+	-	-
intronic	MINOS1,MINOS1-NBL1	chr1	19928012	19928012	A	G	211	Alu	A->G	+	-	-
intronic	MINOS1,MINOS1-NBL1	chr1	19933120	19933120	A	G	137	Alu	A->G	+	-	-
intronic	MINOS1,MINOS1-NBL1	chr1	19933120	19933120	A	G	75	Alu	A->G	+	-	-
intronic	MINOS1,MINOS1-NBL1	chr1	19936515	19936515	A	G	109	Alu	A->G	+	-	-
UTR3	MINOS1	chr1	19955069	19955069	A	G	137	Alu	A->G	+	-	-
intronic	TMCO4	chr1	20010763	20010763	T	C	128	Alu	A->G	-	-	-
intronic	TMCO4	chr1	20010763	20010763	T	C	212	Alu	A->G	-	-	-
intronic	TMCO4	chr1	20042924	20042924	T	C	155	Alu	A->G	-	-	-
intronic	TMCO4	chr1	20042995	20042995	T	C	155	Alu	A->G	-	-	-
intronic	TMCO4	chr1	20042996	20042996	T	C	155	Alu	A->G	-	-	-
intronic	TMCO4	chr1	20046768	20046768	T	C	70	Alu	A->G	-	-	-
intronic	TMCO4	chr1	20068332	20068332	T	C	155	Alu	A->G	-	-	-
intronic	TMCO4	chr1	20075952	20075952	T	C	128	Alu	A->G	-	-	-
intronic	TMCO4	chr1	20076038	20076038	T	C	128	Alu	A->G	-	-	-
intronic	TMCO4	chr1	20086744	20086744	T	C	212	Alu	A->G	-	-	-
intronic	TMCO4	chr1	20086745	20086745	T	C	109	Alu	A->G	-	-	-
intronic	TMCO4	chr1	20086745	20086745	T	C	211	Alu	A->G	-	-	-
intronic	TMCO4	chr1	20086971	20086971	T	C	201	Alu	A->G	-	-	-
intronic	TMCO4	chr1	20086987	20086987	T	C	137	Alu	A->G	-	-	-
intronic	TMCO4	chr1	20086987	20086987	T	C	70	Alu	A->G	-	-	-
intronic	TMCO4	chr1	20089725	20089725	T	C	128	Alu	A->G	-	-	-
intronic	TMCO4	chr1	20089757	20089757	T	C	128	Alu	A->G	-	-	-
intronic	TMCO4	chr1	20089832	20089832	T	C	156	Alu	A->G	-	-	-
ncRNA_intronic	PINK1-AS	chr1	20972389	20972389	C	T	109	non-Alu	G->A	-	-	-
ncRNA_intronic	PINK1-AS	chr1	20972510	20972510	T	C	201	Alu	A->G	-	-	-
ncRNA_intronic	PINK1-AS	chr1	20972522	20972522	T	C	201	Alu	A->G	-	-	-
ncRNA_intronic	PINK1-AS	chr1	20972562	20972562	T	C	128	Alu	A->G	-	-	-
ncRNA_intronic	PINK1-AS	chr1	20972562	20972562	T	C	212	Alu	A->G	-	-	-
ncRNA_intronic	PINK1-AS	chr1	20972573	20972573	T	C	206	Alu	A->G	-	-	-
ncRNA_intronic	PINK1-AS	chr1	20972676	20972676	T	C	234	Alu	A->G	-	-	-
ncRNA_intronic	PINK1-AS	chr1	20972679	20972679	T	C	128	Alu	A->G	-	-	-
ncRNA_intronic	PINK1-AS	chr1	20972680	20972680	T	C	234	Alu	A->G	-	-	-
ncRNA_intronic	PINK1-AS	chr1	20972680	20972680	T	C	235	Alu	A->G	-	-	-
ncRNA_intronic	PINK1-AS	chr1	20972712	20972712	T	C	212	Alu	A->G	-	-	-
ncRNA_intronic	PINK1-AS	chr1	20972737	20972737	T	C	201	Alu	A->G	-	-	-
ncRNA_intronic	PINK1-AS	chr1	20973612	20973612	T	C	128	Alu	A->G	-	-	-
ncRNA_intronic	PINK1-AS	chr1	20974157	20974157	T	C	137	Alu	A->G	-	-	-
ncRNA_intronic	PINK1-AS	chr1	20974235	20974235	T	C	155	Alu	A->G	-	-	-
ncRNA_intronic	PINK1-AS	chr1	20974408	20974408	T	C	137	Alu	A->G	-	-	-
ncRNA_intronic	PINK1-AS	chr1	20974417	20974417	T	C	235	Alu	A->G	-	-	-
ncRNA_intronic	PINK1-AS	chr1	20974438	20974438	T	C	114	Alu	A->G	-	-	-
ncRNA_intronic	PINK1-AS	chr1	20974501	20974501	T	C	128	Alu	A->G	-	-	-
ncRNA_intronic	PINK1-AS	chr1	20974501	20974501	T	C	156	Alu	A->G	-	-	-
ncRNA_exonic	PINK1-AS	chr1	20975992	20975992	T	C	155	Alu	A->G	-	-	-
ncRNA_exonic	PINK1-AS	chr1	20975992	20975992	T	C	234	Alu	A->G	-	-	-
ncRNA_exonic	PINK1-AS	chr1	20976023	20976023	T	C	156	Alu	A->G	-	-	-
ncRNA_exonic	PINK1-AS	chr1	20976075	20976075	T	C	156	Alu	A->G	-	-	-
ncRNA_exonic	PINK1-AS	chr1	20976078	20976078	T	C	156	Alu	A->G	-	-	-
ncRNA_exonic	PINK1-AS	chr1	20976078	20976078	T	C	235	Alu	A->G	-	-	-
intronic	HP1BP3	chr1	21077449	21077449	T	C	75	Alu	A->G	-	-	-
intronic	HP1BP3	chr1	21077599	21077599	T	C	212	Alu	A->G	-	-	-
intronic	HP1BP3	chr1	21083311	21083311	T	C	75	Alu	A->G	-	-	-
intronic	HP1BP3	chr1	21083340	21083340	T	C	206	Alu	A->G	-	-	-
intronic	HP1BP3	chr1	21083405	21083405	T	C	75	Alu	A->G	-	-	-
intronic	HP1BP3	chr1	21085060	21085060	T	C	128	Alu	A->G	-	-	-
intronic	HP1BP3	chr1	21085833	21085833	T	C	230	Alu	A->G	-	-	-
intronic	HP1BP3	chr1	21086608	21086608	T	C	109	Alu	A->G	-	-	-
intronic	HP1BP3	chr1	21086608	21086608	T	C	114	Alu	A->G	-	-	-
intronic	HP1BP3	chr1	21086608	21086608	T	C	128	Alu	A->G	-	-	-
intronic	HP1BP3	chr1	21086958	21086958	T	C	128	Alu	A->G	-	-	-
intronic	HP1BP3	chr1	21101377	21101377	T	C	236	Alu	A->G	-	-	-
intronic	HP1BP3	chr1	21111654	21111654	T	C	155	Alu	A->G	-	-	-
intronic	EIF4G3	chr1	21140732	21140732	T	C	155	Alu	A->G	-	-	-
intronic	EIF4G3	chr1	21140732	21140732	T	C	211	Alu	A->G	-	-	-
intronic	EIF4G3	chr1	21169406	21169406	T	C	128	Alu	A->G	-	-	-
intronic	EIF4G3	chr1	21199476	21199476	T	C	128	Alu	A->G	-	-	-
intronic	EIF4G3	chr1	21199509	21199509	T	C	75	Alu	A->G	-	-	-
intronic	EIF4G3	chr1	21239922	21239922	T	C	201	Alu	A->G	-	-	-
intronic	EIF4G3	chr1	21240017	21240017	T	C	155	Alu	A->G	-	-	-
intronic	EIF4G3	chr1	21244817	21244817	T	C	155	Alu	A->G	-	-	-
intronic	EIF4G3	chr1	21244909	21244909	T	C	210	Alu	A->G	-	-	-
intronic	EIF4G3	chr1	21266504	21266504	T	C	156	Alu	A->G	-	-	-
intronic	EIF4G3	chr1	21294881	21294881	T	C	137	Alu	A->G	-	-	-
intronic	EIF4G3	chr1	21294881	21294881	T	C	155	Alu	A->G	-	-	-
intronic	EIF4G3	chr1	21408280	21408280	T	C	211	Alu	A->G	-	-	-
intronic	EIF4G3	chr1	21408315	21408315	T	C	212	Alu	A->G	-	-	-
intronic	EIF4G3	chr1	21408378	21408378	T	C	232	Alu	A->G	-	-	-
intronic	EIF4G3	chr1	21412414	21412414	T	C	137	Alu	A->G	-	-	-
intronic	EIF4G3	chr1	21412414	21412414	T	C	75	Alu	A->G	-	-	-
intronic	EIF4G3	chr1	21412766	21412766	T	C	231	Alu	A->G	-	-	-
intronic	EIF4G3	chr1	21456918	21456918	T	C	128	Alu	A->G	-	-	-
intronic	EIF4G3	chr1	21456968	21456968	T	C	128	Alu	A->G	-	-	-
intronic	EIF4G3	chr1	21456995	21456995	T	C	75	Alu	A->G	-	-	-
intronic	EIF4G3	chr1	21463758	21463758	T	C	137	Alu	A->G	-	-	-
intronic	EIF4G3	chr1	21463769	21463769	T	C	75	Alu	A->G	-	-	-
intronic	EIF4G3	chr1	21463775	21463775	T	C	233	Alu	A->G	-	-	-
intronic	EIF4G3	chr1	21463897	21463897	T	C	137	Alu	A->G	-	-	-
intronic	EIF4G3	chr1	21463897	21463897	T	C	155	Alu	A->G	-	-	-
intronic	EIF4G3	chr1	21477382	21477382	T	C	128	Alu	A->G	-	-	-
intronic	EIF4G3	chr1	21478003	21478003	T	C	212	Alu	A->G	-	-	-
intronic	EIF4G3	chr1	21478003	21478003	T	C	230	Alu	A->G	-	-	-
intronic	EIF4G3	chr1	21483930	21483930	T	C	109	Alu	A->G	-	-	-
intronic	EIF4G3	chr1	21484080	21484080	T	C	137	Alu	A->G	-	-	-
intronic	EIF4G3	chr1	21484080	21484080	T	C	210	Alu	A->G	-	-	-
intronic	EIF4G3	chr1	21484080	21484080	T	C	212	Alu	A->G	-	-	-
intronic	EIF4G3	chr1	21484080	21484080	T	C	236	Alu	A->G	-	-	-
intronic	EIF4G3	chr1	21484108	21484108	T	C	75	Alu	A->G	-	-	-
intronic	EIF4G3	chr1	21484110	21484110	T	C	137	Alu	A->G	-	-	-
intronic	EIF4G3	chr1	21484110	21484110	T	C	75	Alu	A->G	-	-	-
intronic	EIF4G3	chr1	21484766	21484766	T	C	232	Alu	A->G	-	-	-
intronic	EIF4G3	chr1	21484793	21484793	T	C	109	Alu	A->G	-	-	-
intronic	EIF4G3	chr1	21484793	21484793	T	C	211	Alu	A->G	-	-	-
intronic	EIF4G3	chr1	21484935	21484935	T	C	232	Alu	A->G	-	-	-
intronic	ECE1	chr1	21555606	21555606	T	C	128	Alu	A->G	-	-	-
intronic	ECE1	chr1	21555606	21555606	T	C	211	Alu	A->G	-	-	-
intronic	ECE1	chr1	21555606	21555606	T	C	232	Alu	A->G	-	-	-
intronic	ECE1	chr1	21556570	21556570	T	C	206	Alu	A->G	-	-	-
intronic	ECE1	chr1	21565552	21565552	T	C	155	Alu	A->G	-	-	-
intronic	ECE1	chr1	21602656	21602656	T	C	155	Alu	A->G	-	-	-
ncRNA_intronic	LOC100506801	chr1	21624452	21624452	T	C	155	Alu	T->C	+	-	-
intronic	ECE1	chr1	21656831	21656831	T	C	231	Alu	A->G	-	-	-
intronic	ECE1	chr1	21656846	21656846	T	C	128	Alu	A->G	-	-	-
intronic	ECE1	chr1	21656870	21656870	T	C	128	Alu	A->G	-	-	-
intronic	ECE1	chr1	21656956	21656956	T	C	109	Alu	A->G	-	-	-
intronic	ALPL	chr1	21855313	21855313	A	G	128	Alu	A->G	+	-	-
intronic	ALPL	chr1	21860617	21860617	A	G	128	Alu	A->G	+	-	-
intronic	ALPL	chr1	21860703	21860703	A	G	128	Alu	A->G	+	-	-
intronic	USP48	chr1	22011883	22011883	T	C	128	Alu	A->G	-	-	-
intronic	USP48	chr1	22011923	22011923	T	C	212	Alu	A->G	-	-	-
intronic	USP48	chr1	22011968	22011968	T	C	155	Alu	A->G	-	-	-
intronic	USP48	chr1	22011968	22011968	T	C	210	Alu	A->G	-	-	-
intronic	USP48	chr1	22012009	22012009	T	C	155	Alu	A->G	-	-	-
intronic	USP48	chr1	22012009	22012009	T	C	206	Alu	A->G	-	-	-
intronic	USP48	chr1	22012359	22012359	T	C	109	Alu	A->G	-	-	-
intronic	USP48	chr1	22012365	22012365	T	C	128	Alu	A->G	-	-	-
intronic	USP48	chr1	22012365	22012365	T	C	210	Alu	A->G	-	-	-
intronic	USP48	chr1	22012442	22012442	T	C	70	Alu	A->G	-	-	-
intronic	USP48	chr1	22017248	22017248	T	C	211	Alu	A->G	-	-	-
intronic	USP48	chr1	22017273	22017273	T	C	211	Alu	A->G	-	-	-
intronic	USP48	chr1	22017551	22017551	T	C	70	Alu	A->G	-	-	-
intronic	USP48	chr1	22045188	22045188	T	C	211	Alu	A->G	-	-	-
intronic	USP48	chr1	22047167	22047167	T	C	128	Alu	A->G	-	-	-
intronic	USP48	chr1	22047227	22047227	T	C	233	Alu	A->G	-	-	-
intronic	USP48	chr1	22047299	22047299	T	C	155	Alu	A->G	-	-	-
intronic	USP48	chr1	22057431	22057431	T	C	211	Alu	A->G	-	-	-
intronic	USP48	chr1	22076201	22076201	T	C	75	Alu	A->G	-	-	-
intronic	USP48	chr1	22097146	22097146	T	C	211	Alu	A->G	-	-	-
intronic	USP48	chr1	22097371	22097371	T	C	211	Alu	A->G	-	-	-
intronic	USP48	chr1	22107346	22107346	T	C	211	Alu	A->G	-	-	-
intronic	USP48	chr1	22107346	22107346	T	C	75	Alu	A->G	-	-	-
intronic	USP48	chr1	22107372	22107372	T	C	128	Alu	A->G	-	-	-
exonic	HSPG2	chr1	22160036	22160036	C	G	212	non-Alu	G->C	-	nonsynonymous SNV	HSPG2:NM_001291860:exon79:c.G10905C:p.Q3635H,HSPG2:NM_005529:exon79:c.G10902C:p.Q3634H,
intronic	HSPG2	chr1	22164063	22164063	T	C	137	Alu	A->G	-	-	-
intronic	HSPG2	chr1	22164384	22164384	T	C	137	Alu	A->G	-	-	-
intronic	HSPG2	chr1	22252492	22252492	T	C	75	Alu	A->G	-	-	-
ncRNA_exonic	NONHSAG000626	chr1	22353410	22353410	A	G	128	Alu	A->G	+	-	-
intronic	CDC42	chr1	22381653	22381653	A	G	75	Alu	A->G	+	-	-
intronic	CDC42	chr1	22386580	22386580	A	G	211	Alu	A->G	+	-	-
intronic	CDC42	chr1	22386610	22386610	A	G	155	Alu	A->G	+	-	-
intronic	CDC42	chr1	22386751	22386751	A	G	75	Alu	A->G	+	-	-
intronic	CDC42	chr1	22386776	22386776	A	G	75	Alu	A->G	+	-	-
intronic	CDC42	chr1	22387780	22387780	A	G	114	Alu	A->G	+	-	-
intronic	CDC42	chr1	22388506	22388506	A	G	236	Alu	A->G	+	-	-
intronic	CDC42	chr1	22389103	22389103	A	G	75	Alu	A->G	+	-	-
intronic	CDC42	chr1	22389122	22389122	A	G	75	Alu	A->G	+	-	-
intronic	CDC42	chr1	22399843	22399843	A	G	75	Alu	A->G	+	-	-
intronic	CDC42	chr1	22399911	22399911	A	G	109	Alu	A->G	+	-	-
intronic	CDC42	chr1	22399911	22399911	A	G	231	Alu	A->G	+	-	-
intronic	CDC42	chr1	22399912	22399912	A	G	155	Alu	A->G	+	-	-
intronic	CDC42	chr1	22399912	22399912	A	G	75	Alu	A->G	+	-	-
intronic	CDC42	chr1	22400218	22400218	A	G	75	Alu	A->G	+	-	-
intronic	CDC42	chr1	22400264	22400264	A	G	75	Alu	A->G	+	-	-
intronic	CDC42	chr1	22403440	22403440	A	G	128	Alu	A->G	+	-	-
intronic	ZBTB40	chr1	22794532	22794532	A	G	211	Alu	A->G	+	-	-
intronic	LUZP1	chr1	23430876	23430876	T	C	155	Alu	A->G	-	-	-
intronic	LUZP1	chr1	23430956	23430956	T	C	155	Alu	A->G	-	-	-
intronic	LUZP1	chr1	23457151	23457151	T	C	155	Alu	A->G	-	-	-
intronic	LUZP1	chr1	23480842	23480842	T	C	210	Alu	A->G	-	-	-
ncRNA_intronic	NONHSAG000648	chr1	23624069	23624069	T	C	128	Alu	A->G	-	-	-
ncRNA_intronic	NONHSAG000648	chr1	23624188	23624188	T	C	211	Alu	A->G	-	-	-
intronic	HNRNPR	chr1	23658525	23658525	T	C	210	Alu	A->G	-	-	-
intronic	HNRNPR	chr1	23660517	23660517	T	C	155	Alu	A->G	-	-	-
intronic	HNRNPR	chr1	23660935	23660935	T	C	212	Alu	A->G	-	-	-
ncRNA_exonic	NONHSAG000650	chr1	23705261	23705261	T	C	237	Alu	A->G	-	-	-
intronic	TCEA3	chr1	23717864	23717864	T	C	75	Alu	A->G	-	-	-
intronic	TCEA3	chr1	23717881	23717881	T	C	75	Alu	A->G	-	-	-
intronic	TCEA3	chr1	23740723	23740723	T	C	75	Alu	A->G	-	-	-
intronic	ASAP3	chr1	23792091	23792091	T	C	230	Alu	A->G	-	-	-
intergenic	RPL11(dist=6724),NONHSAG000666(dist=2652)	chr1	24029639	24029639	A	G	155	Alu	.	.	-	-
downstream	NONHSAG000667	chr1	24051849	24051849	A	G	137	Alu	.	.	-	-
downstream	NONHSAG000667	chr1	24051849	24051849	A	G	211	Alu	.	.	-	-
intergenic	NONHSAG000667(dist=1111),NONHSAG000668(dist=10515)	chr1	24052585	24052585	A	G	201	Alu	.	.	-	-
intergenic	NONHSAG000667(dist=5399),NONHSAG000668(dist=6227)	chr1	24056873	24056873	A	G	236	Alu	.	.	-	-
intergenic	NONHSAG000667(dist=6628),NONHSAG000668(dist=4998)	chr1	24058102	24058102	A	G	211	Alu	.	.	-	-
ncRNA_intronic	TCEB3-AS1	chr1	24090660	24090660	T	C	237	Alu	A->G	-	-	-
ncRNA_intronic	TCEB3-AS1	chr1	24090660	24090660	T	C	75	Alu	A->G	-	-	-
ncRNA_intronic	TCEB3-AS1	chr1	24091117	24091117	T	C	128	Alu	A->G	-	-	-
ncRNA_intronic	TCEB3-AS1	chr1	24091921	24091921	T	C	75	Alu	A->G	-	-	-
ncRNA_intronic	TCEB3-AS1	chr1	24091926	24091926	T	C	155	Alu	A->G	-	-	-
ncRNA_intronic	TCEB3-AS1	chr1	24091926	24091926	T	C	75	Alu	A->G	-	-	-
ncRNA_intronic	NONHSAG000671,TCEB3-AS1	chr1	24092967	24092967	T	C	212	Alu	A->G	-	-	-
intronic	PITHD1	chr1	24111780	24111780	A	G	75	Alu	A->G	+	-	-
intronic	PITHD1	chr1	24111797	24111797	A	G	75	Alu	A->G	+	-	-
intronic	HMGCL	chr1	24142690	24142690	T	C	233	Alu	A->G	-	-	-
intronic	FUCA1	chr1	24175610	24175610	T	C	211	Alu	A->G	-	-	-
intronic	NIPAL3	chr1	24760367	24760367	A	G	215	non-Alu	A->G	+	-	-
intronic	NIPAL3	chr1	24760373	24760373	A	G	70	non-Alu	A->G	+	-	-
intergenic	NIPAL3(dist=1249),NONHSAG000696(dist=2024)	chr1	24800722	24800722	A	G	201	Alu	.	.	-	-
intergenic	NIPAL3(dist=1249),NONHSAG000696(dist=2024)	chr1	24800722	24800722	A	G	235	Alu	.	.	-	-
intergenic	NIPAL3(dist=1951),NONHSAG000696(dist=1322)	chr1	24801424	24801424	A	G	155	Alu	.	.	-	-
intronic	RCAN3	chr1	24856120	24856120	A	G	128	Alu	A->G	+	-	-
intronic	RCAN3	chr1	24856120	24856120	A	G	235	Alu	A->G	+	-	-
intronic	RCAN3	chr1	24856121	24856121	A	G	128	Alu	A->G	+	-	-
intronic	RCAN3	chr1	24856400	24856400	A	G	109	Alu	A->G	+	-	-
intronic	RCAN3	chr1	24856400	24856400	A	G	212	Alu	A->G	+	-	-
intronic	RCAN3	chr1	24856765	24856765	A	G	212	Alu	A->G	+	-	-
intronic	RCAN3	chr1	24858917	24858917	A	G	128	Alu	A->G	+	-	-
intronic	RCAN3	chr1	24859183	24859183	A	G	128	Alu	A->G	+	-	-
intronic	RCAN3	chr1	24859183	24859183	A	G	232	Alu	A->G	+	-	-
intronic	RCAN3	chr1	24859255	24859255	A	G	155	Alu	A->G	+	-	-
intronic	RCAN3	chr1	24859321	24859321	A	G	155	Alu	A->G	+	-	-
downstream	LOC100506985,NONHSAG000700	chr1	24864926	24864926	A	G	234	Alu	.	.	-	-
ncRNA_exonic	NONHSAG000700	chr1	24865165	24865165	A	G	234	Alu	T->C	-	-	-
intronic	NCMAP	chr1	24888147	24888147	A	G	75	Alu	A->G	+	-	-
intronic	NCMAP	chr1	24888281	24888281	A	G	75	Alu	A->G	+	-	-
intronic	NCMAP	chr1	24900171	24900171	A	G	75	Alu	A->G	+	-	-
UTR3	NCMAP	chr1	24934235	24934235	A	G	75	Alu	A->G	+	-	-
UTR3	NCMAP	chr1	24934236	24934236	A	G	75	Alu	A->G	+	-	-
intronic	SRRM1	chr1	24993088	24993088	A	G	237	Alu	A->G	+	-	-
exonic	SRRM1	chr1	24995744	24995744	A	G	212	non-Alu	A->G	+	nonsynonymous SNV	SRRM1:NM_005839:exon14:c.A1870G:p.R624G,
intronic	CLIC4	chr1	25074361	25074361	A	G	234	Alu	A->G	+	-	-
intronic	CLIC4	chr1	25074449	25074449	A	G	155	Alu	A->G	+	-	-
intronic	CLIC4	chr1	25075173	25075173	A	G	155	Alu	A->G	+	-	-
intronic	CLIC4	chr1	25075175	25075175	A	G	155	Alu	A->G	+	-	-
intronic	CLIC4	chr1	25081443	25081443	A	G	155	Alu	A->G	+	-	-
intronic	CLIC4	chr1	25081526	25081526	A	G	155	Alu	A->G	+	-	-
intronic	CLIC4	chr1	25081642	25081642	A	G	155	Alu	A->G	+	-	-
intronic	CLIC4	chr1	25082015	25082015	A	G	212	Alu	A->G	+	-	-
intronic	CLIC4	chr1	25082042	25082042	A	G	231	Alu	A->G	+	-	-
intronic	CLIC4	chr1	25086670	25086670	A	G	155	Alu	A->G	+	-	-
intronic	CLIC4	chr1	25112220	25112220	A	G	155	Alu	A->G	+	-	-
intronic	CLIC4	chr1	25123934	25123934	A	G	211	Alu	A->G	+	-	-
intronic	CLIC4	chr1	25124003	25124003	A	G	156	Alu	A->G	+	-	-
intronic	RHD	chr1	25641122	25641122	T	C	211	Alu	T->C	+	-	-
intronic	RHD	chr1	25641122	25641122	T	C	215	Alu	T->C	+	-	-
intronic	RHD	chr1	25642152	25642152	T	C	237	Alu	T->C	+	-	-
UTR3	RHD	chr1	25655828	25655828	T	C	215	Alu	T->C	+	-	-
UTR3	RHD	chr1	25655828	25655828	T	C	233	Alu	T->C	+	-	-
UTR3	RHD	chr1	25655832	25655832	T	C	231	Alu	T->C	+	-	-
UTR3	RHD	chr1	25655913	25655913	T	C	211	Alu	T->C	+	-	-
UTR3	RHD	chr1	25656296	25656296	T	C	155	Alu	T->C	+	-	-
UTR3	RHD	chr1	25656437	25656437	T	C	231	Alu	T->C	+	-	-
intronic	TMEM57	chr1	25765260	25765260	A	G	75	Alu	A->G	+	-	-
intronic	TMEM57	chr1	25778254	25778254	A	G	128	Alu	A->G	+	-	-
intronic	TMEM57	chr1	25778254	25778254	A	G	231	Alu	A->G	+	-	-
intergenic	LDLRAP1(dist=6445),NONHSAG000736(dist=6147)	chr1	25901822	25901822	A	G	155	Alu	.	.	-	-
UTR3	PAFAH2	chr1	26286938	26286938	C	T	235	non-Alu	G->A	-	-	-
intronic	PAFAH2	chr1	26302867	26302867	T	C	155	Alu	A->G	-	-	-
intronic	PAFAH2	chr1	26302908	26302908	T	C	155	Alu	A->G	-	-	-
intronic	DHDDS	chr1	26767929	26767929	A	G	128	Alu	A->G	+	-	-
intronic	DHDDS	chr1	26768132	26768132	A	G	128	Alu	A->G	+	-	-
intronic	DHDDS	chr1	26768336	26768336	A	G	75	Alu	A->G	+	-	-
intronic	DHDDS	chr1	26774282	26774282	A	G	236	Alu	A->G	+	-	-
intronic	DHDDS	chr1	26774803	26774803	T	C	211	Alu	T->C	+	-	-
intronic	DHDDS	chr1	26783673	26783673	A	G	75	Alu	A->G	+	-	-
intronic	DHDDS	chr1	26783694	26783694	A	G	155	Alu	A->G	+	-	-
intronic	DHDDS	chr1	26783694	26783694	A	G	230	Alu	A->G	+	-	-
intronic	DHDDS	chr1	26783694	26783694	A	G	231	Alu	A->G	+	-	-
intronic	DHDDS	chr1	26783695	26783695	A	G	230	Alu	A->G	+	-	-
intronic	DHDDS	chr1	26788014	26788014	T	C	211	Alu	T->C	+	-	-
intronic	DHDDS	chr1	26788131	26788131	T	C	155	Alu	T->C	+	-	-
intronic	DHDDS	chr1	26790648	26790648	T	C	128	Alu	T->C	+	-	-
intronic	RPS6KA1	chr1	26875167	26875167	A	G	206	Alu	A->G	+	-	-
intronic	RPS6KA1	chr1	26875167	26875167	A	G	208	Alu	A->G	+	-	-
intronic	RPS6KA1	chr1	26875167	26875167	A	G	233	Alu	A->G	+	-	-
intronic	RPS6KA1	chr1	26875167	26875167	A	G	75	Alu	A->G	+	-	-
intronic	RPS6KA1	chr1	26875169	26875169	A	G	206	Alu	A->G	+	-	-
intronic	RPS6KA1	chr1	26875169	26875169	A	G	75	Alu	A->G	+	-	-
intronic	RPS6KA1	chr1	26878732	26878732	A	G	75	Alu	A->G	+	-	-
intronic	RPS6KA1	chr1	26889858	26889858	A	G	236	Alu	A->G	+	-	-
intronic	RPS6KA1	chr1	26890601	26890601	A	G	211	Alu	A->G	+	-	-
intronic	ARID1A	chr1	27042520	27042520	A	G	75	Alu	A->G	+	-	-
intronic	ARID1A	chr1	27042590	27042590	A	G	137	Alu	A->G	+	-	-
intronic	ARID1A	chr1	27043386	27043386	A	G	212	Alu	A->G	+	-	-
intronic	ARID1A	chr1	27047097	27047097	A	G	210	Alu	A->G	+	-	-
intronic	ARID1A	chr1	27047309	27047309	A	G	211	Alu	A->G	+	-	-
intronic	ARID1A	chr1	27047789	27047789	A	G	230	Alu	A->G	+	-	-
intronic	ARID1A	chr1	27047803	27047803	A	G	128	Alu	A->G	+	-	-
intronic	ARID1A	chr1	27064142	27064142	A	G	211	Alu	A->G	+	-	-
intronic	ARID1A	chr1	27064615	27064615	A	G	234	Alu	A->G	+	-	-
intronic	ARID1A	chr1	27070115	27070115	A	G	128	Alu	A->G	+	-	-
intronic	ARID1A	chr1	27083002	27083002	A	G	231	Alu	A->G	+	-	-
intronic	ARID1A	chr1	27084863	27084863	A	G	75	Alu	A->G	+	-	-
intronic	ARID1A	chr1	27104481	27104481	A	G	109	Alu	A->G	+	-	-
intronic	ARID1A	chr1	27104631	27104631	A	G	155	Alu	A->G	+	-	-
intronic	ARID1A	chr1	27104653	27104653	A	G	75	Alu	A->G	+	-	-
ncRNA_intronic	NONHSAG000786	chr1	27202831	27202831	T	C	210	Alu	T->C	+	-	-
ncRNA_intronic	NONHSAG000786	chr1	27202831	27202831	T	C	234	Alu	T->C	+	-	-
ncRNA_intronic	NONHSAG000786	chr1	27202835	27202835	T	C	230	Alu	T->C	+	-	-
ncRNA_intronic	NONHSAG000786	chr1	27202844	27202844	T	C	236	Alu	T->C	+	-	-
ncRNA_intronic	NONHSAG000786	chr1	27202922	27202922	T	C	234	Alu	T->C	+	-	-
ncRNA_intronic	NONHSAG000786	chr1	27202982	27202982	T	C	156	Alu	T->C	+	-	-
ncRNA_intronic	NONHSAG000786	chr1	27202982	27202982	T	C	210	Alu	T->C	+	-	-
ncRNA_intronic	NONHSAG000786	chr1	27204268	27204268	T	C	215	Alu	T->C	+	-	-
ncRNA_intronic	NONHSAG000786	chr1	27204283	27204283	T	C	206	Alu	T->C	+	-	-
ncRNA_intronic	NONHSAG000786	chr1	27204424	27204424	T	C	234	Alu	T->C	+	-	-
ncRNA_intronic	NONHSAG000786	chr1	27204437	27204437	T	C	215	Alu	T->C	+	-	-
ncRNA_intronic	NONHSAG000786	chr1	27204447	27204447	T	C	128	Alu	T->C	+	-	-
ncRNA_intronic	NONHSAG000786	chr1	27204447	27204447	T	C	233	Alu	T->C	+	-	-
ncRNA_intronic	NONHSAG000786	chr1	27204447	27204447	T	C	234	Alu	T->C	+	-	-
ncRNA_intronic	NONHSAG000786	chr1	27204516	27204516	T	C	128	Alu	T->C	+	-	-
ncRNA_intronic	NONHSAG000786	chr1	27204521	27204521	T	C	128	Alu	T->C	+	-	-
downstream	GPN2,NONHSAG000786	chr1	27204955	27204955	T	C	235	Alu	.	.	-	-
downstream	GPN2,NONHSAG000786	chr1	27205044	27205044	T	C	212	Alu	.	.	-	-
downstream	GPN2,NONHSAG000786	chr1	27205218	27205218	T	C	234	Alu	.	.	-	-
downstream	GPN2,NONHSAG000786	chr1	27205224	27205224	T	C	232	Alu	.	.	-	-
downstream	GPN2,NONHSAG000786	chr1	27205315	27205315	T	C	206	Alu	.	.	-	-
downstream	GPN2,NONHSAG000786	chr1	27205359	27205359	T	C	212	Alu	.	.	-	-
downstream	GPN2,NONHSAG000786	chr1	27205359	27205359	T	C	234	Alu	.	.	-	-
UTR3	GPN2	chr1	27205885	27205885	C	A	212	non-Alu	G->T	-	-	-
intronic	GPN2	chr1	27208800	27208800	T	C	234	Alu	A->G	-	-	-
intronic	GPN2	chr1	27210192	27210192	T	C	235	Alu	A->G	-	-	-
intronic	GPN2	chr1	27210419	27210419	T	C	233	Alu	A->G	-	-	-
intronic	NUDC	chr1	27251910	27251910	A	G	211	Alu	A->G	+	-	-
intronic	NUDC	chr1	27256754	27256754	A	G	128	Alu	A->G	+	-	-
intronic	TRNP1	chr1	27323646	27323646	A	G	211	Alu	A->G	+	-	-
intergenic	TRNP1(dist=2696),FAM46B(dist=1438)	chr1	27330073	27330073	A	G	155	Alu	.	.	-	-
intronic	SLC9A1	chr1	27460353	27460353	T	C	128	Alu	A->G	-	-	-
intronic	SLC9A1	chr1	27460540	27460540	T	C	128	Alu	A->G	-	-	-
intronic	WDTC1	chr1	27566159	27566159	A	G	211	Alu	A->G	+	-	-
intronic	WDTC1	chr1	27566159	27566159	A	G	75	Alu	A->G	+	-	-
intronic	WDTC1	chr1	27590581	27590581	A	G	211	Alu	A->G	+	-	-
UTR3	TMEM222	chr1	27662617	27662617	G	A	212	non-Alu	G->A	+	-	-
intronic	SYTL1	chr1	27670547	27670547	A	G	201	Alu	A->G	+	-	-
intronic	SYTL1	chr1	27670561	27670561	A	G	128	Alu	A->G	+	-	-
intronic	SYTL1	chr1	27670694	27670694	A	G	237	Alu	A->G	+	-	-
intronic	SYTL1	chr1	27678712	27678712	A	G	212	Alu	A->G	+	-	-
intronic	SYTL1	chr1	27679109	27679109	A	G	128	Alu	A->G	+	-	-
intronic	SYTL1	chr1	27679109	27679109	A	G	156	Alu	A->G	+	-	-
intronic	SYTL1	chr1	27679109	27679109	A	G	237	Alu	A->G	+	-	-
intronic	SYTL1	chr1	27679119	27679119	A	G	156	Alu	A->G	+	-	-
intronic	SYTL1	chr1	27679162	27679162	A	G	212	Alu	A->G	+	-	-
intronic	SYTL1	chr1	27679162	27679162	A	G	70	Alu	A->G	+	-	-
exonic	WASF2	chr1	27741371	27741371	C	T	237	non-Alu	G->A	-	nonsynonymous SNV	WASF2:NM_006990:exon6:c.G624A:p.M208I,WASF2:NM_001201404:exon6:c.G624A:p.M208I,
intronic	WASF2	chr1	27746522	27746522	T	C	70	Alu	A->G	-	-	-
intronic	WASF2	chr1	27746522	27746522	T	C	75	Alu	A->G	-	-	-
intronic	WASF2	chr1	27746699	27746699	T	C	128	Alu	A->G	-	-	-
intronic	WASF2	chr1	27747121	27747121	T	C	155	Alu	A->G	-	-	-
intronic	WASF2	chr1	27777283	27777283	T	C	155	Alu	A->G	-	-	-
intronic	WASF2	chr1	27780780	27780780	T	C	128	Alu	A->G	-	-	-
intronic	WASF2	chr1	27780816	27780816	T	C	235	Alu	A->G	-	-	-
intronic	WASF2	chr1	27781135	27781135	T	C	75	Alu	A->G	-	-	-
intronic	WASF2	chr1	27783495	27783495	T	C	155	Alu	A->G	-	-	-
intronic	WASF2	chr1	27783597	27783597	T	C	215	Alu	A->G	-	-	-
intronic	WASF2	chr1	27783661	27783661	T	C	109	Alu	A->G	-	-	-
intronic	WASF2	chr1	27787557	27787557	T	C	231	Alu	A->G	-	-	-
intronic	WASF2	chr1	27788399	27788399	T	C	155	Alu	A->G	-	-	-
intronic	WASF2	chr1	27788766	27788766	T	C	137	Alu	A->G	-	-	-
intronic	WASF2	chr1	27789468	27789468	T	C	237	Alu	A->G	-	-	-
intronic	WASF2	chr1	27789469	27789469	T	C	128	Alu	A->G	-	-	-
intronic	WASF2	chr1	27789475	27789475	T	C	215	Alu	A->G	-	-	-
intronic	WASF2	chr1	27790431	27790431	T	C	155	Alu	A->G	-	-	-
intronic	WASF2	chr1	27790514	27790514	T	C	211	Alu	A->G	-	-	-
downstream	NONHSAG000809	chr1	27857985	27857985	A	G	232	Alu	.	.	-	-
intronic	FAM76A	chr1	28064256	28064256	A	G	128	Alu	A->G	+	-	-
intronic	STX12	chr1	28105081	28105081	A	G	128	Alu	A->G	+	-	-
intronic	STX12	chr1	28127140	28127140	A	G	114	Alu	A->G	+	-	-
intronic	STX12	chr1	28127655	28127655	A	G	215	Alu	A->G	+	-	-
intronic	STX12	chr1	28127794	28127794	A	G	233	Alu	A->G	+	-	-
intronic	STX12	chr1	28127794	28127794	A	G	75	Alu	A->G	+	-	-
intronic	STX12	chr1	28135659	28135659	A	G	211	Alu	A->G	+	-	-
intronic	STX12	chr1	28144630	28144630	A	G	234	Alu	A->G	+	-	-
intronic	STX12	chr1	28145215	28145215	A	G	237	Alu	A->G	+	-	-
intronic	STX12	chr1	28145220	28145220	A	G	114	Alu	A->G	+	-	-
intronic	STX12	chr1	28145596	28145596	A	G	128	Alu	A->G	+	-	-
intronic	STX12	chr1	28145755	28145755	A	G	234	Alu	A->G	+	-	-
intergenic	STX12(dist=1666),PPP1R8(dist=4623)	chr1	28152629	28152629	A	G	128	Alu	.	.	-	-
intronic	THEMIS2	chr1	28204540	28204540	A	G	232	Alu	A->G	+	-	-
intronic	THEMIS2	chr1	28204540	28204540	A	G	70	Alu	A->G	+	-	-
intronic	THEMIS2	chr1	28206825	28206825	A	G	235	Alu	A->G	+	-	-
intronic	THEMIS2	chr1	28207389	28207389	A	G	235	Alu	A->G	+	-	-
intronic	THEMIS2	chr1	28207418	28207418	A	G	75	Alu	A->G	+	-	-
intronic	THEMIS2	chr1	28207945	28207945	A	G	109	Alu	A->G	+	-	-
intergenic	THEMIS2(dist=1348),RPA2(dist=3492)	chr1	28214544	28214544	A	G	128	Alu	.	.	-	-
intronic	RPA2	chr1	28222773	28222773	A	G	235	Alu	T->C	-	-	-
intronic	RPA2	chr1	28229970	28229970	A	G	235	Alu	T->C	-	-	-
intronic	EYA3	chr1	28333658	28333658	T	C	231	Alu	A->G	-	-	-
intronic	EYA3	chr1	28333740	28333740	T	C	212	Alu	A->G	-	-	-
intronic	EYA3	chr1	28333956	28333956	T	C	75	Alu	A->G	-	-	-
intronic	EYA3	chr1	28346332	28346332	T	C	155	Alu	A->G	-	-	-
intronic	EYA3	chr1	28346349	28346349	T	C	75	Alu	A->G	-	-	-
intronic	EYA3	chr1	28346416	28346416	T	C	155	Alu	A->G	-	-	-
intronic	EYA3	chr1	28348270	28348270	T	C	75	Alu	A->G	-	-	-
intronic	EYA3	chr1	28382161	28382161	T	C	155	Alu	A->G	-	-	-
intronic	EYA3	chr1	28411284	28411284	T	C	75	Alu	A->G	-	-	-
intronic	PTAFR	chr1	28494228	28494228	T	C	155	Alu	A->G	-	-	-
intronic	PTAFR	chr1	28494608	28494608	T	C	128	Alu	A->G	-	-	-
ncRNA_intronic	NONHSAG000831	chr1	28570953	28570953	T	C	109	Alu	A->G	-	-	-
ncRNA_intronic	NONHSAG000831	chr1	28571009	28571009	T	C	109	Alu	A->G	-	-	-
intronic	MED18	chr1	28656519	28656519	A	G	155	Alu	A->G	+	-	-
intronic	MED18	chr1	28656525	28656525	A	G	156	Alu	A->G	+	-	-
UTR3	MED18	chr1	28661576	28661576	A	G	155	Alu	A->G	+	-	-
UTR3	MED18	chr1	28661576	28661576	A	G	23	Alu	A->G	+	-	-
UTR3	MED18	chr1	28661653	28661653	A	G	236	Alu	A->G	+	-	-
UTR3	MED18	chr1	28661682	28661682	A	G	210	Alu	A->G	+	-	-
UTR3	MED18	chr1	28661692	28661692	A	G	137	Alu	A->G	+	-	-
UTR3	MED18	chr1	28661692	28661692	A	G	210	Alu	A->G	+	-	-
UTR3	MED18	chr1	28661692	28661692	A	G	234	Alu	A->G	+	-	-
UTR3	MED18	chr1	28661692	28661692	A	G	237	Alu	A->G	+	-	-
UTR3	MED18	chr1	28661719	28661719	A	G	201	Alu	A->G	+	-	-
UTR3	MED18	chr1	28662199	28662199	A	G	137	Alu	A->G	+	-	-
UTR3	MED18	chr1	28662199	28662199	A	G	237	Alu	A->G	+	-	-
UTR3	MED18	chr1	28662199	28662199	A	G	70	Alu	A->G	+	-	-
UTR3	MED18	chr1	28662254	28662254	A	G	201	Alu	A->G	+	-	-
UTR3	MED18	chr1	28662323	28662323	A	G	208	Alu	A->G	+	-	-
intronic	PHACTR4	chr1	28741517	28741517	A	G	75	Alu	A->G	+	-	-
intronic	PHACTR4	chr1	28741566	28741566	A	G	75	Alu	A->G	+	-	-
intronic	PHACTR4	chr1	28741651	28741651	A	G	75	Alu	A->G	+	-	-
intronic	PHACTR4	chr1	28744427	28744427	A	G	128	Alu	A->G	+	-	-
intronic	PHACTR4	chr1	28744872	28744872	A	G	211	Alu	A->G	+	-	-
intronic	PHACTR4	chr1	28759006	28759006	A	G	128	Alu	A->G	+	-	-
intronic	PHACTR4	chr1	28766557	28766557	A	G	211	Alu	A->G	+	-	-
intronic	PHACTR4	chr1	28772298	28772298	A	G	128	Alu	A->G	+	-	-
intronic	PHACTR4	chr1	28774881	28774881	A	G	231	Alu	A->G	+	-	-
intronic	PHACTR4	chr1	28775009	28775009	A	G	137	Alu	A->G	+	-	-
intronic	PHACTR4	chr1	28775712	28775712	A	G	156	Alu	A->G	+	-	-
intronic	PHACTR4	chr1	28776288	28776288	A	G	155	Alu	A->G	+	-	-
exonic	PHACTR4	chr1	28793142	28793142	C	T	237	non-Alu	C->T	+	nonsynonymous SNV	PHACTR4:NM_023923:exon5:c.C716T:p.P239L,PHACTR4:NM_001048183:exon6:c.C686T:p.P229L,
intronic	PHACTR4	chr1	28799532	28799532	A	G	128	Alu	A->G	+	-	-
intronic	PHACTR4	chr1	28808030	28808030	A	G	155	Alu	A->G	+	-	-
intronic	PHACTR4	chr1	28808030	28808030	A	G	75	Alu	A->G	+	-	-
intronic	PHACTR4	chr1	28808179	28808179	A	G	233	Alu	A->G	+	-	-
intronic	PHACTR4	chr1	28808228	28808228	A	G	75	Alu	A->G	+	-	-
intronic	PHACTR4	chr1	28808552	28808552	A	G	155	Alu	A->G	+	-	-
intronic	PHACTR4	chr1	28810606	28810606	A	G	155	Alu	A->G	+	-	-
intronic	PHACTR4	chr1	28813706	28813706	A	G	155	Alu	A->G	+	-	-
intronic	PHACTR4	chr1	28822253	28822253	T	C	75	Alu	T->C	+	-	-
UTR3	PHACTR4	chr1	28825370	28825370	A	G	236	Alu	A->G	+	-	-
UTR3	PHACTR4	chr1	28825370	28825370	A	G	75	Alu	A->G	+	-	-
UTR3	PHACTR4	chr1	28825433	28825433	A	G	210	Alu	A->G	+	-	-
UTR3	PHACTR4	chr1	28825760	28825760	A	G	237	Alu	A->G	+	-	-
UTR3	PHACTR4	chr1	28825819	28825819	A	G	237	Alu	A->G	+	-	-
UTR3	PHACTR4	chr1	28825830	28825830	A	G	155	Alu	A->G	+	-	-
UTR3	PHACTR4	chr1	28825927	28825927	A	G	128	Alu	A->G	+	-	-
UTR3	PHACTR4	chr1	28825927	28825927	A	G	156	Alu	A->G	+	-	-
UTR3	PHACTR4	chr1	28826015	28826015	A	G	156	Alu	A->G	+	-	-
UTR3	PHACTR4	chr1	28826031	28826031	A	G	233	Alu	A->G	+	-	-
UTR3	PHACTR4	chr1	28826031	28826031	A	G	23	Alu	A->G	+	-	-
UTR3	PHACTR4	chr1	28826085	28826085	A	G	233	Alu	A->G	+	-	-
UTR3	PHACTR4	chr1	28826085	28826085	A	G	237	Alu	A->G	+	-	-
UTR3	PHACTR4	chr1	28826128	28826128	A	G	155	Alu	A->G	+	-	-
UTR3	PHACTR4	chr1	28826150	28826150	A	G	212	Alu	A->G	+	-	-
UTR3	PHACTR4	chr1	28826573	28826573	C	G	210	non-Alu	C->G	+	-	-
ncRNA_exonic	SNHG3	chr1	28836872	28836872	A	G	234	Alu	A->G	+	-	-
ncRNA_exonic	SNHG3	chr1	28836973	28836973	A	G	236	Alu	A->G	+	-	-
ncRNA_exonic	SNHG3	chr1	28836975	28836975	A	G	236	Alu	A->G	+	-	-
intronic	RCC1	chr1	28840560	28840560	A	G	211	Alu	A->G	+	-	-
intronic	RCC1	chr1	28840644	28840644	A	G	155	Alu	A->G	+	-	-
intergenic	RCC1(dist=2307),NONHSAG000838(dist=2957)	chr1	28868015	28868015	A	G	114	Alu	.	.	-	-
intergenic	RCC1(dist=2307),NONHSAG000838(dist=2957)	chr1	28868015	28868015	A	G	155	Alu	.	.	-	-
intronic	TRNAU1AP	chr1	28901747	28901747	A	G	212	Alu	A->G	+	-	-
intronic	TRNAU1AP	chr1	28901747	28901747	A	G	215	Alu	A->G	+	-	-
intronic	TRNAU1AP	chr1	28901747	28901747	A	G	70	Alu	A->G	+	-	-
intronic	TRNAU1AP	chr1	28902453	28902453	A	G	206	Alu	A->G	+	-	-
intronic	TRNAU1AP	chr1	28903479	28903479	A	G	234	Alu	A->G	+	-	-
intronic	TRNAU1AP	chr1	28903493	28903493	A	G	201	Alu	A->G	+	-	-
UTR3	RAB42	chr1	28920663	28920663	C	T	206	non-Alu	C->T	+	-	-
intronic	TAF12	chr1	28952006	28952006	T	C	211	Alu	A->G	-	-	-
intronic	TAF12	chr1	28964082	28964082	T	C	230	Alu	A->G	-	-	-
intronic	GMEB1	chr1	29002006	29002006	A	G	156	Alu	A->G	+	-	-
intronic	GMEB1	chr1	29003052	29003052	A	G	155	Alu	A->G	+	-	-
intronic	GMEB1	chr1	29008871	29008871	A	G	155	Alu	A->G	+	-	-
intronic	YTHDF2	chr1	29077498	29077498	A	G	233	Alu	A->G	+	-	-
intronic	YTHDF2	chr1	29079852	29079852	A	G	155	Alu	A->G	+	-	-
intronic	YTHDF2	chr1	29079852	29079852	A	G	211	Alu	A->G	+	-	-
intronic	YTHDF2	chr1	29079953	29079953	A	G	155	Alu	A->G	+	-	-
intronic	YTHDF2	chr1	29079953	29079953	A	G	75	Alu	A->G	+	-	-
intronic	YTHDF2	chr1	29080776	29080776	A	G	155	Alu	A->G	+	-	-
intronic	YTHDF2	chr1	29080854	29080854	A	G	237	Alu	A->G	+	-	-
intronic	YTHDF2	chr1	29081404	29081404	A	G	210	Alu	A->G	+	-	-
intronic	YTHDF2	chr1	29081410	29081410	A	G	231	Alu	A->G	+	-	-
intronic	YTHDF2	chr1	29081428	29081428	A	G	210	Alu	A->G	+	-	-
intronic	EPB41	chr1	29218339	29218339	A	G	128	Alu	A->G	+	-	-
intronic	EPB41	chr1	29218368	29218368	A	G	114	Alu	A->G	+	-	-
intronic	EPB41	chr1	29218368	29218368	A	G	75	Alu	A->G	+	-	-
intronic	EPB41	chr1	29218482	29218482	A	G	128	Alu	A->G	+	-	-
intronic	EPB41	chr1	29235524	29235524	A	G	211	Alu	A->G	+	-	-
intronic	EPB41	chr1	29250785	29250785	A	G	128	Alu	A->G	+	-	-
intronic	EPB41	chr1	29250914	29250914	A	G	128	Alu	A->G	+	-	-
intronic	EPB41	chr1	29316981	29316981	A	G	75	Alu	A->G	+	-	-
intronic	EPB41	chr1	29337367	29337367	A	G	75	Alu	A->G	+	-	-
intronic	EPB41	chr1	29381160	29381160	A	G	137	Alu	A->G	+	-	-
intronic	EPB41	chr1	29381215	29381215	A	G	234	Alu	A->G	+	-	-
intronic	EPB41	chr1	29382206	29382206	A	G	235	Alu	A->G	+	-	-
intronic	EPB41	chr1	29382207	29382207	A	G	235	Alu	A->G	+	-	-
intronic	EPB41	chr1	29383094	29383094	A	G	128	Alu	A->G	+	-	-
intronic	EPB41	chr1	29383300	29383300	A	G	70	Alu	A->G	+	-	-
intronic	EPB41	chr1	29383314	29383314	A	G	155	Alu	A->G	+	-	-
intronic	EPB41	chr1	29383611	29383611	A	G	231	Alu	A->G	+	-	-
intronic	EPB41	chr1	29383611	29383611	A	G	235	Alu	A->G	+	-	-
intronic	EPB41	chr1	29392286	29392286	A	G	230	Alu	A->G	+	-	-
intronic	EPB41	chr1	29392286	29392286	A	G	231	Alu	A->G	+	-	-
intronic	EPB41	chr1	29392846	29392846	A	G	232	Alu	A->G	+	-	-
intronic	EPB41	chr1	29393272	29393272	A	G	128	Alu	A->G	+	-	-
intronic	EPB41	chr1	29406297	29406297	A	G	128	Alu	A->G	+	-	-
intronic	EPB41	chr1	29425907	29425907	A	G	70	Alu	A->G	+	-	-
intronic	SRSF4	chr1	29498941	29498941	T	C	155	Alu	A->G	-	-	-
intronic	SRSF4	chr1	29498986	29498986	T	C	155	Alu	A->G	-	-	-
intronic	SRSF4	chr1	29499063	29499063	T	C	236	Alu	A->G	-	-	-
intronic	SRSF4	chr1	29499099	29499099	T	C	75	Alu	A->G	-	-	-
intronic	SRSF4	chr1	29499747	29499747	T	C	215	Alu	A->G	-	-	-
intronic	SRSF4	chr1	29499788	29499788	T	C	230	Alu	A->G	-	-	-
intronic	SRSF4	chr1	29499814	29499814	T	C	233	Alu	A->G	-	-	-
intronic	SRSF4	chr1	29500086	29500086	T	C	155	Alu	A->G	-	-	-
intronic	SRSF4	chr1	29500086	29500086	T	C	211	Alu	A->G	-	-	-
intronic	SRSF4	chr1	29500125	29500125	T	C	235	Alu	A->G	-	-	-
intronic	SRSF4	chr1	29500140	29500140	T	C	231	Alu	A->G	-	-	-
intronic	SRSF4	chr1	29500216	29500216	T	C	155	Alu	A->G	-	-	-
intronic	SRSF4	chr1	29500257	29500257	T	C	210	Alu	A->G	-	-	-
intronic	SRSF4	chr1	29500444	29500444	T	C	155	Alu	A->G	-	-	-
intronic	SRSF4	chr1	29500457	29500457	T	C	109	Alu	A->G	-	-	-
intronic	SRSF4	chr1	29500496	29500496	T	C	230	Alu	A->G	-	-	-
intronic	SRSF4	chr1	29500579	29500579	T	C	109	Alu	A->G	-	-	-
intronic	SRSF4	chr1	29500579	29500579	T	C	235	Alu	A->G	-	-	-
intronic	SRSF4	chr1	29500601	29500601	T	C	234	Alu	A->G	-	-	-
intronic	SRSF4	chr1	29500691	29500691	T	C	114	Alu	A->G	-	-	-
intronic	SRSF4	chr1	29501310	29501310	T	C	137	Alu	A->G	-	-	-
intronic	SRSF4	chr1	29501350	29501350	T	C	128	Alu	A->G	-	-	-
intronic	SRSF4	chr1	29501816	29501816	T	C	230	Alu	A->G	-	-	-
intronic	SRSF4	chr1	29501816	29501816	T	C	232	Alu	A->G	-	-	-
intronic	SRSF4	chr1	29502539	29502539	T	C	230	Alu	A->G	-	-	-
intronic	SRSF4	chr1	29503904	29503904	T	C	233	Alu	A->G	-	-	-
intronic	SRSF4	chr1	29504528	29504528	T	C	75	Alu	A->G	-	-	-
UTR3	MECR	chr1	29519554	29519554	T	C	128	Alu	A->G	-	-	-
UTR3	MECR	chr1	29519554	29519554	T	C	230	Alu	A->G	-	-	-
intronic	LAPTM5	chr1	31216821	31216821	T	C	211	non-Alu	A->G	-	-	-
intronic	LAPTM5	chr1	31216822	31216822	T	C	155	non-Alu	A->G	-	-	-
intronic	LAPTM5	chr1	31216829	31216829	T	C	155	non-Alu	A->G	-	-	-
intronic	PUM1	chr1	31420814	31420814	T	C	155	Alu	A->G	-	-	-
intronic	PUM1	chr1	31420814	31420814	T	C	233	Alu	A->G	-	-	-
intronic	PUM1	chr1	31420818	31420818	T	C	155	Alu	A->G	-	-	-
intronic	PUM1	chr1	31420818	31420818	T	C	230	Alu	A->G	-	-	-
intronic	PUM1	chr1	31420818	31420818	T	C	75	Alu	A->G	-	-	-
intronic	PUM1	chr1	31420819	31420819	T	C	201	Alu	A->G	-	-	-
intronic	PUM1	chr1	31420945	31420945	T	C	236	Alu	A->G	-	-	-
intronic	PUM1	chr1	31420945	31420945	T	C	75	Alu	A->G	-	-	-
intronic	PUM1	chr1	31421415	31421415	T	C	155	Alu	A->G	-	-	-
intronic	PUM1	chr1	31448295	31448295	T	C	155	Alu	A->G	-	-	-
intronic	PUM1	chr1	31448296	31448296	T	C	137	Alu	A->G	-	-	-
intronic	PUM1	chr1	31448296	31448296	T	C	155	Alu	A->G	-	-	-
intronic	PUM1	chr1	31448296	31448296	T	C	70	Alu	A->G	-	-	-
intronic	PUM1	chr1	31460314	31460314	T	C	75	Alu	A->G	-	-	-
intronic	PUM1	chr1	31488815	31488815	T	C	155	Alu	A->G	-	-	-
intronic	PUM1	chr1	31488815	31488815	T	C	75	Alu	A->G	-	-	-
intronic	PUM1	chr1	31498466	31498466	T	C	211	Alu	A->G	-	-	-
intronic	PUM1	chr1	31498676	31498676	T	C	232	Alu	A->G	-	-	-
intronic	PUM1	chr1	31506551	31506551	T	C	211	Alu	A->G	-	-	-
intronic	PUM1	chr1	31512181	31512181	T	C	233	Alu	A->G	-	-	-
intronic	PUM1	chr1	31512276	31512276	T	C	128	Alu	A->G	-	-	-
intronic	PUM1	chr1	31512342	31512342	T	C	128	Alu	A->G	-	-	-
intronic	PUM1	chr1	31512565	31512565	T	C	210	Alu	A->G	-	-	-
intronic	PUM1	chr1	31516294	31516294	T	C	75	Alu	A->G	-	-	-
intronic	PUM1	chr1	31519431	31519431	T	C	155	Alu	A->G	-	-	-
intronic	PUM1	chr1	31519492	31519492	T	C	75	Alu	A->G	-	-	-
intronic	PUM1	chr1	31521522	31521522	T	C	128	Alu	A->G	-	-	-
intronic	PUM1	chr1	31521524	31521524	T	C	128	Alu	A->G	-	-	-
intronic	PUM1	chr1	31521802	31521802	T	C	231	Alu	A->G	-	-	-
intronic	PUM1	chr1	31523210	31523210	T	C	128	Alu	A->G	-	-	-
intronic	PUM1	chr1	31525730	31525730	T	C	155	Alu	A->G	-	-	-
intronic	PUM1	chr1	31525846	31525846	T	C	75	Alu	A->G	-	-	-
intronic	PUM1	chr1	31526128	31526128	T	C	155	Alu	A->G	-	-	-
intronic	PUM1	chr1	31529224	31529224	T	C	233	Alu	A->G	-	-	-
intronic	PUM1	chr1	31529333	31529333	T	C	155	Alu	A->G	-	-	-
intronic	PUM1	chr1	31529682	31529682	T	C	128	Alu	A->G	-	-	-
intronic	PUM1	chr1	31529682	31529682	T	C	156	Alu	A->G	-	-	-
intronic	PUM1	chr1	31529682	31529682	T	C	233	Alu	A->G	-	-	-
intronic	PUM1	chr1	31529778	31529778	T	C	211	Alu	A->G	-	-	-
intronic	PUM1	chr1	31529991	31529991	T	C	75	Alu	A->G	-	-	-
intronic	SNRNP40	chr1	31734558	31734558	T	A	206	non-Alu	A->T	-	-	-
intronic	SNRNP40	chr1	31735663	31735663	T	C	75	Alu	A->G	-	-	-
intronic	SNRNP40	chr1	31736245	31736245	T	C	75	Alu	A->G	-	-	-
intronic	SNRNP40	chr1	31736307	31736307	T	C	75	Alu	A->G	-	-	-
intronic	SNRNP40	chr1	31762888	31762888	T	C	128	Alu	A->G	-	-	-
intronic	SNRNP40	chr1	31762908	31762908	T	C	75	Alu	A->G	-	-	-
intronic	SERINC2	chr1	31894882	31894882	A	G	128	Alu	A->G	+	-	-
intronic	SERINC2	chr1	31895274	31895274	A	G	128	Alu	A->G	+	-	-
intronic	SERINC2	chr1	31895274	31895274	A	G	155	Alu	A->G	+	-	-
intronic	SERINC2	chr1	31895274	31895274	A	G	75	Alu	A->G	+	-	-
intronic	SERINC2	chr1	31895275	31895275	A	G	75	Alu	A->G	+	-	-
intronic	SERINC2	chr1	31895286	31895286	A	G	137	Alu	A->G	+	-	-
intronic	SERINC2	chr1	31895286	31895286	A	G	211	Alu	A->G	+	-	-
intergenic	TINAGL1(dist=22832),HCRTR1(dist=7182)	chr1	32076119	32076119	T	C	75	Alu	.	.	-	-
intronic	PTP4A2	chr1	32386333	32386333	T	C	75	Alu	A->G	-	-	-
intronic	PTP4A2	chr1	32387841	32387841	T	C	75	Alu	A->G	-	-	-
intronic	PTP4A2	chr1	32387984	32387984	T	C	75	Alu	A->G	-	-	-
intronic	PTP4A2	chr1	32388008	32388008	T	C	137	Alu	A->G	-	-	-
intronic	PTP4A2	chr1	32388038	32388038	T	C	128	Alu	A->G	-	-	-
intronic	PTP4A2	chr1	32388038	32388038	T	C	155	Alu	A->G	-	-	-
intronic	PTP4A2	chr1	32388038	32388038	T	C	75	Alu	A->G	-	-	-
intronic	PTP4A2	chr1	32388040	32388040	T	C	155	Alu	A->G	-	-	-
intronic	PTP4A2	chr1	32388353	32388353	T	C	109	Alu	A->G	-	-	-
intronic	PTP4A2	chr1	32388353	32388353	T	C	231	Alu	A->G	-	-	-
intronic	PTP4A2	chr1	32388353	32388353	T	C	70	Alu	A->G	-	-	-
intronic	PTP4A2	chr1	32388625	32388625	T	C	75	Alu	A->G	-	-	-
intronic	PTP4A2	chr1	32389378	32389378	T	C	128	Alu	A->G	-	-	-
intronic	PTP4A2	chr1	32389378	32389378	T	C	75	Alu	A->G	-	-	-
intronic	PTP4A2	chr1	32398665	32398665	T	C	128	Alu	A->G	-	-	-
intronic	PTP4A2	chr1	32398825	32398825	T	C	75	Alu	A->G	-	-	-
intronic	PTP4A2	chr1	32398828	32398828	T	C	155	Alu	A->G	-	-	-
intronic	PTP4A2	chr1	32398828	32398828	T	C	75	Alu	A->G	-	-	-
intronic	PTP4A2	chr1	32401547	32401547	T	C	155	Alu	A->G	-	-	-
intronic	KHDRBS1	chr1	32484949	32484949	A	G	233	Alu	A->G	+	-	-
intronic	KHDRBS1	chr1	32484949	32484949	A	G	75	Alu	A->G	+	-	-
intronic	KHDRBS1	chr1	32485502	32485502	A	G	215	Alu	A->G	+	-	-
intronic	KHDRBS1	chr1	32500367	32500367	A	G	155	Alu	A->G	+	-	-
ncRNA_intronic	NONHSAG000925	chr1	32518079	32518079	A	G	233	Alu	A->G	+	-	-
ncRNA_intronic	NONHSAG000925	chr1	32518092	32518092	A	G	233	Alu	A->G	+	-	-
ncRNA_intronic	NONHSAG000925	chr1	32518138	32518138	A	G	70	Alu	A->G	+	-	-
ncRNA_intronic	NONHSAG000925	chr1	32518205	32518205	A	G	109	Alu	A->G	+	-	-
ncRNA_intronic	NONHSAG000925	chr1	32518205	32518205	A	G	75	Alu	A->G	+	-	-
ncRNA_intronic	NONHSAG000925	chr1	32523963	32523963	A	G	201	Alu	A->G	+	-	-
ncRNA_intronic	NONHSAG000925	chr1	32524270	32524270	A	G	212	Alu	A->G	+	-	-
ncRNA_intronic	NONHSAG000925	chr1	32524284	32524284	A	G	137	Alu	A->G	+	-	-
ncRNA_intronic	NONHSAG000925	chr1	32524284	32524284	A	G	156	Alu	A->G	+	-	-
ncRNA_intronic	NONHSAG000925	chr1	32524284	32524284	A	G	212	Alu	A->G	+	-	-
ncRNA_intronic	NONHSAG000925	chr1	32524638	32524638	A	G	75	Alu	A->G	+	-	-
intergenic	NONHSAG000925(dist=4505),TMEM39B(dist=7545)	chr1	32530958	32530958	A	G	211	Alu	.	.	-	-
intergenic	NONHSAG000925(dist=4789),TMEM39B(dist=7261)	chr1	32531242	32531242	A	G	128	Alu	.	.	-	-
intergenic	NONHSAG000925(dist=4811),TMEM39B(dist=7239)	chr1	32531264	32531264	A	G	212	Alu	.	.	-	-
intronic	TMEM39B	chr1	32564574	32564574	A	G	201	Alu	A->G	+	-	-
intronic	KPNA6	chr1	32588114	32588114	A	G	128	Alu	A->G	+	-	-
intronic	KPNA6	chr1	32588333	32588333	A	G	232	Alu	A->G	+	-	-
intronic	KPNA6	chr1	32588333	32588333	A	G	75	Alu	A->G	+	-	-
intronic	KPNA6	chr1	32588447	32588447	A	G	75	Alu	A->G	+	-	-
intronic	KPNA6	chr1	32588490	32588490	A	G	75	Alu	A->G	+	-	-
intronic	KPNA6	chr1	32589234	32589234	A	G	75	Alu	A->G	+	-	-
intronic	KPNA6	chr1	32589382	32589382	A	G	128	Alu	A->G	+	-	-
intronic	KPNA6	chr1	32589679	32589679	A	G	155	non-Alu	A->G	+	-	-
intronic	KPNA6	chr1	32589759	32589759	A	G	155	Alu	A->G	+	-	-
intronic	KPNA6	chr1	32590225	32590225	A	G	215	Alu	A->G	+	-	-
intronic	KPNA6	chr1	32590515	32590515	A	G	230	Alu	A->G	+	-	-
intronic	KPNA6	chr1	32598852	32598852	A	G	75	Alu	A->G	+	-	-
intronic	KPNA6	chr1	32599020	32599020	A	G	75	Alu	A->G	+	-	-
intronic	KPNA6	chr1	32599494	32599494	A	G	75	Alu	A->G	+	-	-
intronic	KPNA6	chr1	32599530	32599530	A	G	75	Alu	A->G	+	-	-
intronic	KPNA6	chr1	32599589	32599589	A	G	75	Alu	A->G	+	-	-
intronic	KPNA6	chr1	32600000	32600000	A	G	75	Alu	A->G	+	-	-
intronic	KPNA6	chr1	32600032	32600032	A	G	114	Alu	A->G	+	-	-
intronic	KPNA6	chr1	32600032	32600032	A	G	75	Alu	A->G	+	-	-
intronic	KPNA6	chr1	32600116	32600116	A	G	155	Alu	A->G	+	-	-
intronic	KPNA6	chr1	32600116	32600116	A	G	75	Alu	A->G	+	-	-
intronic	KPNA6	chr1	32600119	32600119	A	G	75	Alu	A->G	+	-	-
intronic	KPNA6	chr1	32603507	32603507	A	G	75	Alu	A->G	+	-	-
intronic	KPNA6	chr1	32603615	32603615	A	G	75	Alu	A->G	+	-	-
intronic	KPNA6	chr1	32607680	32607680	A	G	211	Alu	A->G	+	-	-
intronic	KPNA6	chr1	32607730	32607730	A	G	211	Alu	A->G	+	-	-
intronic	KPNA6	chr1	32607750	32607750	A	G	75	Alu	A->G	+	-	-
intronic	KPNA6	chr1	32608744	32608744	A	G	128	Alu	A->G	+	-	-
intronic	KPNA6	chr1	32608744	32608744	A	G	75	Alu	A->G	+	-	-
intronic	KPNA6	chr1	32608849	32608849	A	G	155	Alu	A->G	+	-	-
intronic	KPNA6	chr1	32608902	32608902	A	G	210	Alu	A->G	+	-	-
intronic	KPNA6	chr1	32608902	32608902	A	G	215	Alu	A->G	+	-	-
intronic	KPNA6	chr1	32608929	32608929	A	G	155	Alu	A->G	+	-	-
intronic	KPNA6	chr1	32617667	32617667	A	G	75	Alu	A->G	+	-	-
intronic	KPNA6	chr1	32617673	32617673	A	G	75	Alu	A->G	+	-	-
intronic	KPNA6	chr1	32618236	32618236	A	G	75	Alu	A->G	+	-	-
intronic	KPNA6	chr1	32619065	32619065	A	G	75	Alu	A->G	+	-	-
intronic	KPNA6	chr1	32631344	32631344	A	G	109	Alu	A->G	+	-	-
intronic	TXLNA	chr1	32648407	32648407	A	G	128	Alu	A->G	+	-	-
intronic	TXLNA	chr1	32648407	32648407	A	G	75	Alu	A->G	+	-	-
intronic	TXLNA	chr1	32648440	32648440	A	G	75	Alu	A->G	+	-	-
intronic	DCDC2B	chr1	32676427	32676427	T	C	128	Alu	T->C	+	-	-
intronic	DCDC2B	chr1	32676444	32676444	T	C	109	Alu	T->C	+	-	-
intronic	DCDC2B	chr1	32678662	32678662	T	C	75	Alu	T->C	+	-	-
intronic	DCDC2B	chr1	32679464	32679464	T	C	75	Alu	T->C	+	-	-
intronic	EIF3I	chr1	32696331	32696331	A	G	75	Alu	A->G	+	-	-
intronic	LCK	chr1	32723773	32723773	A	G	70	Alu	A->G	+	-	-
intronic	LCK	chr1	32724174	32724174	A	G	212	Alu	A->G	+	-	-
intronic	LCK	chr1	32724730	32724730	A	G	114	Alu	A->G	+	-	-
intronic	LCK	chr1	32724730	32724730	A	G	155	Alu	A->G	+	-	-
intronic	LCK	chr1	32724730	32724730	A	G	208	Alu	A->G	+	-	-
intronic	LCK	chr1	32724730	32724730	A	G	235	Alu	A->G	+	-	-
intronic	LCK	chr1	32724782	32724782	A	G	155	Alu	A->G	+	-	-
intronic	LCK	chr1	32725127	32725127	A	G	212	Alu	A->G	+	-	-
intronic	LCK	chr1	32730688	32730688	A	G	211	Alu	A->G	+	-	-
intronic	LCK	chr1	32734614	32734614	A	G	235	Alu	A->G	+	-	-
intronic	LCK	chr1	32734614	32734614	A	G	237	Alu	A->G	+	-	-
intronic	LCK	chr1	32734676	32734676	A	G	211	Alu	A->G	+	-	-
intronic	LCK	chr1	32735138	32735138	A	G	128	Alu	A->G	+	-	-
intronic	LCK	chr1	32735313	32735313	A	G	211	Alu	A->G	+	-	-
intronic	HDAC1	chr1	32764928	32764928	A	G	155	Alu	A->G	+	-	-
intronic	HDAC1	chr1	32776330	32776330	A	G	155	Alu	A->G	+	-	-
intronic	HDAC1	chr1	32776400	32776400	A	G	137	Alu	A->G	+	-	-
intronic	HDAC1	chr1	32786324	32786324	A	G	114	Alu	A->G	+	-	-
intronic	HDAC1	chr1	32786325	32786325	A	G	114	Alu	A->G	+	-	-
UTR3	BSDC1	chr1	32833539	32833539	T	C	211	non-Alu	A->G	-	-	-
UTR3	BSDC1	chr1	32833541	32833541	T	C	201	non-Alu	A->G	-	-	-
intronic	BSDC1	chr1	32834397	32834397	T	C	75	Alu	A->G	-	-	-
intronic	BSDC1	chr1	32834579	32834579	T	C	75	Alu	A->G	-	-	-
intronic	BSDC1	chr1	32837166	32837166	T	C	155	Alu	A->G	-	-	-
intronic	BSDC1	chr1	32837924	32837924	T	C	75	non-Alu	A->G	-	-	-
intronic	ZBTB8A	chr1	33013480	33013480	A	G	75	Alu	A->G	+	-	-
UTR3	ZBTB8A	chr1	33071043	33071043	A	G	201	Alu	A->G	+	-	-
UTR3	ZBTB8A	chr1	33071043	33071043	A	G	75	Alu	A->G	+	-	-
UTR3	ZBTB8A	chr1	33071071	33071071	A	G	137	Alu	A->G	+	-	-
intergenic	ZBTB8A(dist=12499),ZBTB8OS(dist=3257)	chr1	33084050	33084050	T	C	128	Alu	.	.	-	-
downstream	ZBTB8OS	chr1	33086758	33086758	T	C	212	Alu	.	.	-	-
intronic	ZBTB8OS	chr1	33091559	33091559	T	C	155	Alu	A->G	-	-	-
intronic	ZBTB8OS	chr1	33091701	33091701	T	C	70	Alu	A->G	-	-	-
intronic	ZBTB8OS	chr1	33091701	33091701	T	C	75	Alu	A->G	-	-	-
intronic	ZBTB8OS	chr1	33091746	33091746	T	C	114	Alu	A->G	-	-	-
intronic	ZBTB8OS	chr1	33097727	33097727	T	C	155	Alu	A->G	-	-	-
intronic	ZBTB8OS	chr1	33097882	33097882	T	C	75	Alu	A->G	-	-	-
intronic	ZBTB8OS	chr1	33103606	33103606	T	C	128	Alu	A->G	-	-	-
intronic	ZBTB8OS	chr1	33103910	33103910	T	C	155	Alu	A->G	-	-	-
intronic	ZBTB8OS	chr1	33109193	33109193	T	C	128	Alu	A->G	-	-	-
intronic	ZBTB8OS	chr1	33109208	33109208	T	C	212	Alu	A->G	-	-	-
intronic	ZBTB8OS	chr1	33109297	33109297	T	C	109	Alu	A->G	-	-	-
intronic	ZBTB8OS	chr1	33109297	33109297	T	C	232	Alu	A->G	-	-	-
intronic	ZBTB8OS	chr1	33109368	33109368	T	C	234	Alu	A->G	-	-	-
intronic	ZBTB8OS	chr1	33111860	33111860	T	C	155	Alu	A->G	-	-	-
intronic	RBBP4	chr1	33131054	33131054	A	G	211	Alu	A->G	+	-	-
intronic	RBBP4	chr1	33131054	33131054	A	G	75	Alu	A->G	+	-	-
intronic	RBBP4	chr1	33131114	33131114	A	G	155	Alu	A->G	+	-	-
intronic	RBBP4	chr1	33131132	33131132	A	G	211	Alu	A->G	+	-	-
intronic	RBBP4	chr1	33131168	33131168	A	G	128	Alu	A->G	+	-	-
intronic	RBBP4	chr1	33141557	33141557	A	G	75	Alu	A->G	+	-	-
intronic	RBBP4	chr1	33141715	33141715	A	G	109	Alu	A->G	+	-	-
intronic	RBBP4	chr1	33141751	33141751	A	G	155	Alu	A->G	+	-	-
intronic	RBBP4	chr1	33141957	33141957	A	G	208	Alu	A->G	+	-	-
intronic	RBBP4	chr1	33142024	33142024	A	G	155	Alu	A->G	+	-	-
intronic	RBBP4	chr1	33142024	33142024	A	G	208	Alu	A->G	+	-	-
intronic	RBBP4	chr1	33142024	33142024	A	G	234	Alu	A->G	+	-	-
intronic	RBBP4	chr1	33142090	33142090	A	G	234	Alu	A->G	+	-	-
intronic	RBBP4	chr1	33142091	33142091	A	G	128	Alu	A->G	+	-	-
intronic	RBBP4	chr1	33144405	33144405	A	G	201	Alu	A->G	+	-	-
intronic	RBBP4	chr1	33144405	33144405	A	G	237	Alu	A->G	+	-	-
intronic	RBBP4	chr1	33144426	33144426	A	G	237	Alu	A->G	+	-	-
intronic	RBBP4	chr1	33144683	33144683	A	G	235	Alu	A->G	+	-	-
UTR3	RBBP4	chr1	33148119	33148119	A	G	109	Alu	A->G	+	-	-
UTR3	RBBP4	chr1	33148124	33148124	A	G	237	Alu	A->G	+	-	-
UTR3	RBBP4	chr1	33148214	33148214	A	G	155	Alu	A->G	+	-	-
UTR3	RBBP4	chr1	33148621	33148621	A	G	206	Alu	A->G	+	-	-
UTR3	RBBP4	chr1	33148789	33148789	A	G	155	Alu	A->G	+	-	-
UTR3	RBBP4	chr1	33149400	33149400	A	G	234	Alu	A->G	+	-	-
UTR3	RBBP4	chr1	33149486	33149486	A	G	114	Alu	A->G	+	-	-
UTR3	RBBP4	chr1	33149496	33149496	A	G	212	Alu	A->G	+	-	-
UTR3	RBBP4	chr1	33149508	33149508	A	G	114	Alu	A->G	+	-	-
intronic	YARS	chr1	33249189	33249189	T	C	75	Alu	A->G	-	-	-
intronic	YARS	chr1	33251255	33251255	T	C	75	Alu	A->G	-	-	-
intronic	YARS	chr1	33251316	33251316	T	C	23	Alu	A->G	-	-	-
intronic	YARS	chr1	33251321	33251321	T	C	215	Alu	A->G	-	-	-
intronic	YARS	chr1	33251344	33251344	T	C	114	Alu	A->G	-	-	-
intronic	YARS	chr1	33251464	33251464	T	C	137	Alu	A->G	-	-	-
intronic	YARS	chr1	33251464	33251464	T	C	155	Alu	A->G	-	-	-
intronic	YARS	chr1	33253628	33253628	T	C	235	Alu	A->G	-	-	-
intronic	YARS	chr1	33265801	33265801	T	C	155	Alu	A->G	-	-	-
intronic	YARS	chr1	33274897	33274897	T	C	128	Alu	A->G	-	-	-
intronic	S100PBP	chr1	33284913	33284913	A	G	128	Alu	A->G	+	-	-
intronic	S100PBP	chr1	33296460	33296460	A	G	75	Alu	A->G	+	-	-
intronic	S100PBP	chr1	33296558	33296558	A	G	137	Alu	A->G	+	-	-
intronic	S100PBP	chr1	33296558	33296558	A	G	155	Alu	A->G	+	-	-
intronic	S100PBP	chr1	33302585	33302585	A	G	23	Alu	A->G	+	-	-
intronic	S100PBP	chr1	33303087	33303087	A	G	234	Alu	A->G	+	-	-
intronic	S100PBP	chr1	33303661	33303661	A	G	237	non-Alu	A->G	+	-	-
intronic	S100PBP	chr1	33303880	33303880	A	G	128	Alu	A->G	+	-	-
intronic	S100PBP	chr1	33304669	33304669	A	G	201	Alu	A->G	+	-	-
intronic	S100PBP	chr1	33305168	33305168	A	G	70	Alu	A->G	+	-	-
intronic	S100PBP	chr1	33306507	33306507	A	G	128	Alu	A->G	+	-	-
intronic	S100PBP	chr1	33306515	33306515	A	G	156	Alu	A->G	+	-	-
intronic	S100PBP	chr1	33306515	33306515	A	G	210	Alu	A->G	+	-	-
intronic	S100PBP	chr1	33306574	33306574	A	G	236	Alu	A->G	+	-	-
intronic	S100PBP	chr1	33307069	33307069	A	G	208	Alu	A->G	+	-	-
intronic	S100PBP	chr1	33307106	33307106	A	G	236	Alu	A->G	+	-	-
intronic	S100PBP	chr1	33307116	33307116	A	G	137	Alu	A->G	+	-	-
intronic	S100PBP	chr1	33307147	33307147	A	G	128	Alu	A->G	+	-	-
intronic	S100PBP	chr1	33307170	33307170	A	G	137	Alu	A->G	+	-	-
intronic	S100PBP	chr1	33307170	33307170	A	G	70	Alu	A->G	+	-	-
intronic	S100PBP	chr1	33307561	33307561	A	G	75	Alu	A->G	+	-	-
intronic	S100PBP	chr1	33307577	33307577	A	G	70	Alu	A->G	+	-	-
intronic	S100PBP	chr1	33307683	33307683	A	G	155	Alu	A->G	+	-	-
intronic	S100PBP	chr1	33307683	33307683	A	G	156	Alu	A->G	+	-	-
intronic	S100PBP	chr1	33308321	33308321	A	G	155	Alu	A->G	+	-	-
intronic	S100PBP	chr1	33308432	33308432	A	G	109	Alu	A->G	+	-	-
intronic	S100PBP	chr1	33308449	33308449	A	G	236	Alu	A->G	+	-	-
intronic	S100PBP	chr1	33308449	33308449	A	G	75	Alu	A->G	+	-	-
intronic	S100PBP	chr1	33310181	33310181	A	G	137	Alu	A->G	+	-	-
intronic	S100PBP	chr1	33311108	33311108	A	G	114	Alu	A->G	+	-	-
intronic	S100PBP	chr1	33311391	33311391	A	G	109	Alu	A->G	+	-	-
intronic	S100PBP	chr1	33313648	33313648	A	G	155	Alu	A->G	+	-	-
intronic	S100PBP	chr1	33317224	33317224	A	G	232	Alu	A->G	+	-	-
intronic	RNF19B	chr1	33417655	33417655	T	C	75	Alu	A->G	-	-	-
intronic	RNF19B	chr1	33418438	33418438	T	C	128	Alu	A->G	-	-	-
intronic	RNF19B	chr1	33418660	33418660	T	C	155	Alu	A->G	-	-	-
intronic	RNF19B	chr1	33418660	33418660	T	C	210	Alu	A->G	-	-	-
intronic	RNF19B	chr1	33418660	33418660	T	C	231	Alu	A->G	-	-	-
intronic	RNF19B	chr1	33419680	33419680	T	C	155	Alu	A->G	-	-	-
intronic	RNF19B	chr1	33419700	33419700	T	C	155	Alu	A->G	-	-	-
intronic	AK2	chr1	33488059	33488059	T	C	155	Alu	A->G	-	-	-
intronic	AK2	chr1	33488121	33488121	T	C	155	Alu	A->G	-	-	-
intronic	AK2	chr1	33488121	33488121	T	C	211	Alu	A->G	-	-	-
intronic	AK2	chr1	33488121	33488121	T	C	233	Alu	A->G	-	-	-
intronic	AK2	chr1	33488231	33488231	T	C	233	Alu	A->G	-	-	-
intronic	AK2	chr1	33495112	33495112	T	C	155	Alu	A->G	-	-	-
intronic	AK2	chr1	33495122	33495122	T	C	211	Alu	A->G	-	-	-
intronic	AK2	chr1	33495131	33495131	T	C	233	Alu	A->G	-	-	-
intronic	AK2	chr1	33495196	33495196	T	C	128	Alu	A->G	-	-	-
intronic	AK2	chr1	33495217	33495217	T	C	128	Alu	A->G	-	-	-
intronic	AK2	chr1	33495241	33495241	T	C	155	Alu	A->G	-	-	-
intronic	AK2	chr1	33495256	33495256	T	C	156	Alu	A->G	-	-	-
intronic	AK2	chr1	33495289	33495289	T	C	211	Alu	A->G	-	-	-
intronic	AK2	chr1	33495309	33495309	T	C	75	Alu	A->G	-	-	-
UTR3	PHC2	chr1	33789647	33789647	C	T	212	non-Alu	G->A	-	-	-
intronic	PHC2	chr1	33794096	33794096	T	C	233	Alu	A->G	-	-	-
intronic	PHC2	chr1	33801401	33801401	T	C	236	Alu	A->G	-	-	-
intronic	PHC2	chr1	33801495	33801495	T	C	233	Alu	A->G	-	-	-
intronic	PHC2	chr1	33801495	33801495	T	C	236	Alu	A->G	-	-	-
intronic	PHC2	chr1	33810329	33810329	T	C	155	Alu	A->G	-	-	-
intronic	ZMYM6NB	chr1	35448215	35448215	T	C	155	Alu	A->G	-	-	-
intronic	ZMYM6	chr1	35481745	35481745	T	C	155	Alu	A->G	-	-	-
intronic	ZMYM6	chr1	35481796	35481796	T	C	114	Alu	A->G	-	-	-
intronic	ZMYM6	chr1	35481796	35481796	T	C	155	Alu	A->G	-	-	-
intronic	ZMYM1	chr1	35566639	35566639	A	G	201	Alu	A->G	+	-	-
downstream	ZMYM1	chr1	35581725	35581725	A	G	234	Alu	.	.	-	-
downstream	ZMYM1	chr1	35581755	35581755	A	G	237	Alu	.	.	-	-
downstream	ZMYM1	chr1	35582256	35582256	A	G	128	Alu	.	.	-	-
downstream	ZMYM1	chr1	35582259	35582259	A	G	128	Alu	.	.	-	-
downstream	ZMYM1	chr1	35582264	35582264	A	G	201	Alu	.	.	-	-
downstream	ZMYM1	chr1	35582264	35582264	A	G	215	Alu	.	.	-	-
downstream	ZMYM1	chr1	35582264	35582264	A	G	233	Alu	.	.	-	-
downstream	ZMYM1	chr1	35582333	35582333	A	G	236	Alu	.	.	-	-
intergenic	ZMYM1(dist=1587),NONHSAG001009(dist=4577)	chr1	35583046	35583046	A	G	215	Alu	.	.	-	-
intergenic	ZMYM1(dist=1858),NONHSAG001009(dist=4306)	chr1	35583317	35583317	A	G	236	Alu	.	.	-	-
intergenic	ZMYM1(dist=1881),NONHSAG001009(dist=4283)	chr1	35583340	35583340	A	G	235	Alu	.	.	-	-
intergenic	ZMYM1(dist=1893),NONHSAG001009(dist=4271)	chr1	35583352	35583352	A	G	155	Alu	.	.	-	-
intergenic	ZMYM1(dist=1897),NONHSAG001009(dist=4267)	chr1	35583356	35583356	A	G	75	Alu	.	.	-	-
intergenic	ZMYM1(dist=1918),NONHSAG001009(dist=4246)	chr1	35583377	35583377	A	G	237	Alu	.	.	-	-
intergenic	ZMYM1(dist=1996),NONHSAG001009(dist=4168)	chr1	35583455	35583455	A	G	156	Alu	.	.	-	-
intergenic	ZMYM1(dist=2003),NONHSAG001009(dist=4161)	chr1	35583462	35583462	A	G	128	Alu	.	.	-	-
intergenic	ZMYM1(dist=2003),NONHSAG001009(dist=4161)	chr1	35583462	35583462	A	G	215	Alu	.	.	-	-
intergenic	ZMYM1(dist=2113),NONHSAG001009(dist=4051)	chr1	35583572	35583572	A	G	236	Alu	.	.	-	-
intergenic	ZMYM1(dist=2133),NONHSAG001009(dist=4031)	chr1	35583592	35583592	A	G	155	Alu	.	.	-	-
intergenic	ZMYM1(dist=2171),NONHSAG001009(dist=3993)	chr1	35583630	35583630	A	G	230	Alu	.	.	-	-
intergenic	ZMYM1(dist=2171),NONHSAG001009(dist=3993)	chr1	35583630	35583630	A	G	233	Alu	.	.	-	-
intergenic	ZMYM1(dist=2171),NONHSAG001009(dist=3993)	chr1	35583630	35583630	A	G	70	Alu	.	.	-	-
intergenic	ZMYM1(dist=2194),NONHSAG001009(dist=3970)	chr1	35583653	35583653	A	G	128	Alu	.	.	-	-
UTR3	SFPQ	chr1	35649504	35649504	T	A	212	non-Alu	A->T	-	-	-
intronic	ZMYM4	chr1	35768581	35768581	A	G	128	Alu	A->G	+	-	-
intronic	ZMYM4	chr1	35811990	35811990	A	G	155	Alu	A->G	+	-	-
intronic	ZMYM4	chr1	35811990	35811990	A	G	235	Alu	A->G	+	-	-
intronic	ZMYM4	chr1	35811990	35811990	A	G	75	Alu	A->G	+	-	-
intronic	ZMYM4	chr1	35812027	35812027	A	G	236	Alu	A->G	+	-	-
intronic	ZMYM4	chr1	35820072	35820072	A	G	155	Alu	A->G	+	-	-
intronic	ZMYM4	chr1	35820141	35820141	A	G	75	Alu	A->G	+	-	-
intronic	ZMYM4	chr1	35820142	35820142	A	G	155	Alu	A->G	+	-	-
intronic	ZMYM4	chr1	35867959	35867959	A	G	155	Alu	A->G	+	-	-
intronic	ZMYM4	chr1	35867959	35867959	A	G	212	Alu	A->G	+	-	-
intronic	ZMYM4	chr1	35867983	35867983	A	G	155	Alu	A->G	+	-	-
UTR3	ZMYM4	chr1	35887363	35887363	C	T	206	non-Alu	C->T	+	-	-
intronic	KIAA0319L	chr1	35904253	35904253	T	C	128	Alu	A->G	-	-	-
intronic	KIAA0319L	chr1	35904253	35904253	T	C	211	Alu	A->G	-	-	-
intronic	KIAA0319L	chr1	35904253	35904253	T	C	75	Alu	A->G	-	-	-
intronic	KIAA0319L	chr1	35909190	35909190	T	C	236	Alu	A->G	-	-	-
intronic	KIAA0319L	chr1	35979013	35979013	T	C	75	Alu	A->G	-	-	-
intronic	KIAA0319L	chr1	35985722	35985722	G	T	211	Alu	C->A	-	-	-
intronic	KIAA0319L	chr1	36006635	36006635	T	C	128	Alu	A->G	-	-	-
intronic	TFAP2E	chr1	36044590	36044590	A	G	155	Alu	A->G	+	-	-
UTR3	PSMB2	chr1	36065486	36065486	T	C	75	Alu	A->G	-	-	-
UTR3	PSMB2	chr1	36065489	36065489	T	C	109	Alu	A->G	-	-	-
UTR3	PSMB2	chr1	36065490	36065490	T	C	234	Alu	A->G	-	-	-
UTR3	PSMB2	chr1	36065529	36065529	T	C	212	Alu	A->G	-	-	-
UTR3	PSMB2	chr1	36065529	36065529	T	C	70	Alu	A->G	-	-	-
UTR3	PSMB2	chr1	36066800	36066800	T	C	128	Alu	A->G	-	-	-
UTR3	PSMB2	chr1	36066800	36066800	T	C	75	Alu	A->G	-	-	-
UTR3	PSMB2	chr1	36066805	36066805	T	C	231	Alu	A->G	-	-	-
UTR3	PSMB2	chr1	36066828	36066828	T	C	231	Alu	A->G	-	-	-
UTR3	PSMB2	chr1	36066890	36066890	T	C	137	Alu	A->G	-	-	-
UTR3	PSMB2	chr1	36067925	36067925	T	C	237	Alu	A->G	-	-	-
UTR3	PSMB2	chr1	36067925	36067925	T	C	75	Alu	A->G	-	-	-
UTR3	PSMB2	chr1	36068237	36068237	T	C	212	Alu	A->G	-	-	-
UTR3	PSMB2	chr1	36068243	36068243	T	C	235	Alu	A->G	-	-	-
UTR3	PSMB2	chr1	36068275	36068275	T	C	75	Alu	A->G	-	-	-
UTR3	PSMB2	chr1	36068276	36068276	T	C	70	Alu	A->G	-	-	-
UTR3	PSMB2	chr1	36068278	36068278	T	C	114	Alu	A->G	-	-	-
UTR3	PSMB2	chr1	36068281	36068281	T	C	201	Alu	A->G	-	-	-
UTR3	PSMB2	chr1	36068281	36068281	T	C	236	Alu	A->G	-	-	-
UTR3	PSMB2	chr1	36068325	36068325	T	C	128	Alu	A->G	-	-	-
UTR3	PSMB2	chr1	36068370	36068370	T	C	137	Alu	A->G	-	-	-
UTR3	PSMB2	chr1	36068370	36068370	T	C	210	Alu	A->G	-	-	-
intronic	AGO4	chr1	36277461	36277461	A	G	215	Alu	A->G	+	-	-
intronic	AGO4	chr1	36277464	36277464	A	G	232	Alu	A->G	+	-	-
intronic	AGO4	chr1	36279156	36279156	A	G	128	Alu	A->G	+	-	-
intronic	AGO4	chr1	36279156	36279156	A	G	75	Alu	A->G	+	-	-
intronic	AGO4	chr1	36279265	36279265	A	G	236	Alu	A->G	+	-	-
intronic	AGO4	chr1	36279465	36279465	A	G	215	Alu	A->G	+	-	-
intronic	AGO4	chr1	36279489	36279489	A	G	155	Alu	A->G	+	-	-
intronic	AGO4	chr1	36279565	36279565	A	G	231	Alu	A->G	+	-	-
intronic	AGO4	chr1	36284955	36284955	A	G	231	Alu	A->G	+	-	-
intronic	AGO4	chr1	36284955	36284955	A	G	75	Alu	A->G	+	-	-
intronic	AGO4	chr1	36285213	36285213	A	G	155	Alu	A->G	+	-	-
intronic	AGO4	chr1	36285213	36285213	A	G	75	Alu	A->G	+	-	-
intronic	AGO4	chr1	36285275	36285275	A	G	233	Alu	A->G	+	-	-
intronic	AGO4	chr1	36286098	36286098	A	G	23	Alu	A->G	+	-	-
intronic	AGO4	chr1	36292866	36292866	A	G	231	Alu	A->G	+	-	-
intronic	AGO4	chr1	36293470	36293470	A	G	128	Alu	A->G	+	-	-
intronic	AGO4	chr1	36295278	36295278	A	G	114	Alu	A->G	+	-	-
intronic	AGO4	chr1	36295279	36295279	A	G	109	Alu	A->G	+	-	-
intronic	AGO4	chr1	36295330	36295330	A	G	75	Alu	A->G	+	-	-
intronic	AGO4	chr1	36295370	36295370	A	G	230	Alu	A->G	+	-	-
intronic	AGO4	chr1	36295371	36295371	A	G	237	Alu	A->G	+	-	-
intronic	AGO4	chr1	36295505	36295505	A	G	155	Alu	A->G	+	-	-
intronic	AGO4	chr1	36295506	36295506	A	G	155	Alu	A->G	+	-	-
intronic	AGO4	chr1	36296840	36296840	A	G	232	Alu	A->G	+	-	-
intronic	AGO4	chr1	36298704	36298704	A	G	128	Alu	A->G	+	-	-
intronic	AGO4	chr1	36298737	36298737	A	G	75	Alu	A->G	+	-	-
intronic	AGO3	chr1	36399053	36399053	A	G	155	Alu	A->G	+	-	-
intronic	AGO3	chr1	36427890	36427890	A	G	155	Alu	A->G	+	-	-
intronic	AGO3	chr1	36430851	36430851	A	G	155	Alu	A->G	+	-	-
intronic	AGO3	chr1	36430915	36430915	A	G	128	Alu	A->G	+	-	-
intronic	AGO3	chr1	36430971	36430971	A	G	155	Alu	A->G	+	-	-
intronic	AGO3	chr1	36430980	36430980	A	G	155	Alu	A->G	+	-	-
intronic	AGO3	chr1	36461307	36461307	A	G	215	Alu	A->G	+	-	-
intronic	AGO3	chr1	36461379	36461379	A	G	231	Alu	A->G	+	-	-
intronic	AGO3	chr1	36461662	36461662	A	G	128	Alu	A->G	+	-	-
intronic	AGO3	chr1	36461816	36461816	C	T	212	Alu	C->T	+	-	-
intronic	AGO3	chr1	36461836	36461836	A	G	70	Alu	A->G	+	-	-
intronic	AGO3	chr1	36462213	36462213	A	G	236	Alu	A->G	+	-	-
intronic	AGO3	chr1	36462278	36462278	A	G	215	Alu	A->G	+	-	-
intronic	AGO3	chr1	36462278	36462278	A	G	232	Alu	A->G	+	-	-
intronic	AGO3	chr1	36462760	36462760	A	G	70	Alu	A->G	+	-	-
intronic	AGO3	chr1	36462765	36462765	A	G	109	Alu	A->G	+	-	-
intronic	AGO3	chr1	36462826	36462826	A	G	109	Alu	A->G	+	-	-
intronic	AGO3	chr1	36476026	36476026	A	G	155	Alu	A->G	+	-	-
intronic	AGO3	chr1	36476085	36476085	A	G	128	Alu	A->G	+	-	-
intronic	AGO3	chr1	36476119	36476119	A	G	128	Alu	A->G	+	-	-
intronic	AGO3	chr1	36504841	36504841	A	G	155	Alu	A->G	+	-	-
intronic	AGO3	chr1	36506553	36506553	A	G	155	Alu	A->G	+	-	-
intronic	AGO3	chr1	36513225	36513225	A	G	155	Alu	A->G	+	-	-
intronic	AGO3	chr1	36514360	36514360	A	G	236	Alu	A->G	+	-	-
intronic	AGO3	chr1	36514390	36514390	A	G	236	Alu	A->G	+	-	-
intronic	AGO3	chr1	36515034	36515034	A	G	215	Alu	A->G	+	-	-
intronic	AGO3	chr1	36515040	36515040	A	G	75	Alu	A->G	+	-	-
intronic	AGO3	chr1	36516540	36516540	A	G	212	Alu	A->G	+	-	-
intronic	TRAPPC3	chr1	36610902	36610902	T	C	211	Alu	A->G	-	-	-
UTR5	TRAPPC3	chr1	36615044	36615044	G	A	212	non-Alu	C->T	-	-	-
intronic	MAP7D1	chr1	36642575	36642575	A	G	234	Alu	A->G	+	-	-
intronic	MAP7D1	chr1	36642645	36642645	A	G	23	Alu	A->G	+	-	-
intronic	THRAP3	chr1	36694784	36694784	A	G	215	Alu	A->G	+	-	-
intronic	THRAP3	chr1	36697696	36697696	A	G	128	Alu	A->G	+	-	-
intronic	THRAP3	chr1	36698960	36698960	A	G	128	Alu	A->G	+	-	-
intronic	THRAP3	chr1	36698986	36698986	A	G	75	Alu	A->G	+	-	-
intronic	THRAP3	chr1	36699019	36699019	A	G	211	Alu	A->G	+	-	-
intronic	THRAP3	chr1	36699019	36699019	A	G	231	Alu	A->G	+	-	-
intronic	THRAP3	chr1	36699053	36699053	A	G	128	Alu	A->G	+	-	-
intronic	THRAP3	chr1	36699273	36699273	A	G	155	Alu	A->G	+	-	-
intronic	THRAP3	chr1	36701595	36701595	A	G	137	Alu	A->G	+	-	-
intronic	THRAP3	chr1	36701595	36701595	A	G	233	Alu	A->G	+	-	-
intronic	THRAP3	chr1	36701666	36701666	A	G	114	Alu	A->G	+	-	-
intronic	THRAP3	chr1	36701666	36701666	A	G	75	Alu	A->G	+	-	-
intronic	THRAP3	chr1	36702630	36702630	A	G	231	Alu	A->G	+	-	-
intronic	THRAP3	chr1	36706622	36706622	A	G	155	Alu	A->G	+	-	-
intronic	THRAP3	chr1	36706622	36706622	A	G	211	Alu	A->G	+	-	-
intronic	THRAP3	chr1	36721254	36721254	A	G	128	Alu	A->G	+	-	-
intronic	THRAP3	chr1	36725723	36725723	A	G	231	Alu	A->G	+	-	-
intronic	THRAP3	chr1	36731506	36731506	A	G	155	Alu	A->G	+	-	-
intronic	THRAP3	chr1	36731568	36731568	A	G	155	Alu	A->G	+	-	-
intronic	THRAP3	chr1	36731612	36731612	A	G	128	Alu	A->G	+	-	-
intronic	THRAP3	chr1	36731612	36731612	A	G	211	Alu	A->G	+	-	-
intronic	THRAP3	chr1	36731712	36731712	A	G	211	Alu	A->G	+	-	-
intronic	THRAP3	chr1	36739379	36739379	A	G	155	Alu	A->G	+	-	-
intronic	THRAP3	chr1	36739381	36739381	A	G	70	Alu	A->G	+	-	-
intronic	THRAP3	chr1	36742297	36742297	A	G	109	Alu	A->G	+	-	-
intronic	THRAP3	chr1	36763669	36763669	A	G	211	Alu	A->G	+	-	-
intronic	STK40	chr1	36812049	36812049	T	C	212	non-Alu	A->G	-	-	-
intronic	STK40	chr1	36830303	36830303	T	C	155	Alu	A->G	-	-	-
intronic	STK40	chr1	36830864	36830864	T	C	210	Alu	A->G	-	-	-
intronic	STK40	chr1	36842644	36842644	T	C	128	Alu	A->G	-	-	-
exonic	CSF3R	chr1	36939477	36939477	T	C	128	non-Alu	A->G	-	nonsynonymous SNV	CSF3R:NM_000760:exon5:c.A373G:p.I125V,CSF3R:NM_172313:exon5:c.A373G:p.I125V,CSF3R:NM_156039:exon5:c.A373G:p.I125V,
intronic	CSF3R	chr1	36942426	36942426	T	C	237	Alu	A->G	-	-	-
intronic	CSF3R	chr1	36943885	36943885	T	C	230	Alu	A->G	-	-	-
intronic	CSF3R	chr1	36944192	36944192	T	C	230	Alu	A->G	-	-	-
ncRNA_intronic	LINC01137,NONHSAG001064	chr1	37929093	37929093	T	C	155	Alu	A->G	-	-	-
ncRNA_intronic	LINC01137,NONHSAG001064	chr1	37929093	37929093	T	C	211	Alu	A->G	-	-	-
UTR3	YRDC	chr1	38269059	38269059	A	G	114	Alu	T->C	-	-	-
UTR3	INPP5B	chr1	38327103	38327103	T	C	155	non-Alu	A->G	-	-	-
UTR3	INPP5B	chr1	38327457	38327457	T	C	155	Alu	A->G	-	-	-
intronic	INPP5B	chr1	38350092	38350092	T	C	155	Alu	A->G	-	-	-
intronic	INPP5B	chr1	38350092	38350092	T	C	232	Alu	A->G	-	-	-
intronic	INPP5B	chr1	38365122	38365122	T	C	201	Alu	A->G	-	-	-
intronic	INPP5B	chr1	38367773	38367773	T	C	211	Alu	A->G	-	-	-
intronic	INPP5B	chr1	38382038	38382038	T	C	128	Alu	A->G	-	-	-
intronic	INPP5B	chr1	38393983	38393983	T	C	155	Alu	A->G	-	-	-
intronic	INPP5B	chr1	38394182	38394182	T	C	155	Alu	A->G	-	-	-
intronic	SF3A3	chr1	38451797	38451797	T	C	114	Alu	A->G	-	-	-
intergenic	SF3A3(dist=2541),FHL3(dist=4140)	chr1	38458302	38458302	T	C	128	Alu	.	.	-	-
intergenic	SF3A3(dist=2616),FHL3(dist=4065)	chr1	38458377	38458377	T	C	155	Alu	.	.	-	-
intergenic	SF3A3(dist=2693),FHL3(dist=3988)	chr1	38458454	38458454	T	C	210	Alu	.	.	-	-
intergenic	SF3A3(dist=2798),FHL3(dist=3883)	chr1	38458559	38458559	T	C	155	Alu	.	.	-	-
intergenic	SF3A3(dist=2926),FHL3(dist=3755)	chr1	38458687	38458687	T	C	210	Alu	.	.	-	-
intergenic	SF3A3(dist=2930),FHL3(dist=3751)	chr1	38458691	38458691	T	C	155	Alu	.	.	-	-
UTR3	RRAGC	chr1	39304590	39304590	C	T	237	non-Alu	G->A	-	-	-
intronic	RRAGC	chr1	39319968	39319968	T	C	155	Alu	A->G	-	-	-
intronic	RRAGC	chr1	39319983	39319983	T	C	155	Alu	A->G	-	-	-
intronic	RRAGC	chr1	39320016	39320016	T	C	155	Alu	A->G	-	-	-
ncRNA_intronic	GJA9-MYCBP	chr1	39332863	39332863	A	G	75	Alu	T->C	-	-	-
ncRNA_intronic	GJA9-MYCBP	chr1	39332864	39332864	A	G	75	Alu	T->C	-	-	-
ncRNA_intronic	GJA9-MYCBP	chr1	39332935	39332935	A	G	75	Alu	T->C	-	-	-
intronic	RHBDL2	chr1	39377450	39377450	T	C	155	Alu	A->G	-	-	-
intronic	AKIRIN1	chr1	39459183	39459183	A	G	211	Alu	A->G	+	-	-
intronic	AKIRIN1	chr1	39459349	39459349	A	G	211	Alu	A->G	+	-	-
intronic	AKIRIN1	chr1	39460551	39460551	A	G	155	Alu	A->G	+	-	-
intronic	AKIRIN1	chr1	39462020	39462020	A	G	235	Alu	A->G	+	-	-
intronic	AKIRIN1	chr1	39462020	39462020	A	G	236	Alu	A->G	+	-	-
intronic	NDUFS5	chr1	39495970	39495970	A	G	155	Alu	A->G	+	-	-
intronic	NDUFS5	chr1	39496603	39496603	A	G	128	Alu	A->G	+	-	-
ncRNA_intronic	NONHSAG001107	chr1	39509146	39509146	A	G	231	Alu	A->G	+	-	-
ncRNA_intronic	NONHSAG001107	chr1	39509164	39509164	A	G	215	Alu	A->G	+	-	-
ncRNA_intronic	NONHSAG001107	chr1	39509554	39509554	A	G	109	Alu	A->G	+	-	-
ncRNA_intronic	NONHSAG001107	chr1	39509595	39509595	A	G	109	Alu	A->G	+	-	-
ncRNA_intronic	NONHSAG001107	chr1	39509596	39509596	A	G	201	Alu	A->G	+	-	-
ncRNA_intronic	NONHSAG001107	chr1	39509597	39509597	A	G	128	Alu	A->G	+	-	-
ncRNA_intronic	NONHSAG001107	chr1	39509633	39509633	A	G	109	Alu	A->G	+	-	-
ncRNA_intronic	NONHSAG001107	chr1	39509633	39509633	A	G	128	Alu	A->G	+	-	-
ncRNA_exonic	NONHSAG001107	chr1	39509859	39509859	A	G	237	Alu	A->G	+	-	-
downstream	NONHSAG001107	chr1	39509971	39509971	A	G	230	Alu	.	.	-	-
downstream	NONHSAG001107	chr1	39509978	39509978	A	G	75	Alu	.	.	-	-
downstream	NONHSAG001107	chr1	39510070	39510070	A	G	233	Alu	.	.	-	-
downstream	NONHSAG001108	chr1	39514985	39514985	A	G	201	Alu	.	.	-	-
intergenic	NONHSAG001108(dist=1474),NONHSAG001109(dist=18421)	chr1	39515602	39515602	A	G	114	Alu	.	.	-	-
[truncated: 48,744 more rows]

## Sheet: Table S7
Supplementary Table 7: All hypo-editing sites in metastatic tumors (hypo-MT)
[truncated: 33,895 more rows]

[truncated: 6 more sheets: Table S8, Table S9, Table S10, Table S11, Table S12, Table S13]
